# Supplementary material for: The O-glycosylating enzyme GALNT2 acts as an oncogenic driver in non-small cell lung cancer
Source: Cell Mol Biol Lett. 2022 Sep 4;27:71. doi: 10.1186/s11658-022-00378-w (PMC9440866; doi:10.1186/s11658-022-00378-w)
Supplement: Supplementary file 2 — Additional file 2: Table S6. GESA enrichment analysis of genes co-expressed with GALNT6 in NSCLC. [file 11658_2022_378_MOESM2_ESM.xlsx]

## Sheet: Sheet 1
Table S6:GESA enrichment analysis of genes co-expressed with GALNT6 in NSCLC
ID	Description	setSize	enrichmentScore	NES	pvalue	p.adjust	qvalues	rank	leading_edge	core_enrichment
REACTOME_CYTOKINE_SIGNALING_IN_IMMUNE_SYSTEM	REACTOME_CYTOKINE_SIGNALING_IN_IMMUNE_SYSTEM	426	0.250447	1.99292	0.00105485	0.0125336	0.0061465	3691	tags=65%, list=48%, signal=36%	OSMR/IL11/APP/TNFRSF12A/VCL/IL4R/MMP2/PDGFA/ITGB1/FLNA/COL1A2/IL1RAP/TNFRSF6B/FN1/MAPKAPK2/CAMK2A/IRS1/ITGB3/HSP90B1/TNFRSF1A/MMP3/MSN/TNF/SHC1/PDGFRB/FLNB/TRIM8/STAT3/PTPN14/ACTB/IRF6/MMP1/TGFB1/ICAM1/PRLR/CSF1/PDGFB/FSCN1/EDARADD/FGF1/DUSP10/GATA3/FGF5/LAMA5/NFKB2/RELB/IL1R1/JAK1/FOXO1/CNN2/TAB2/NEDD4/CXCL1/TNFSF11/IL1A/PML/TWIST1/GDNF/VIM/IL13RA2/EDAR/P4HB/BLNK/IL7R/MMP9/IL32/PTGS2/PDGFRA/IFIT…
NABA_MATRISOME_ASSOCIATED	NABA_MATRISOME_ASSOCIATED	359	0.464201	3.63677	0.00107296	0.0125336	0.0061465	2376	tags=63%, list=31%, signal=46%	LOXL2/MMP14/P4HA2/PLOD1/PLXNA1/MMP13/IL11/SEMA3C/BMP1/MMP10/C1QTNF1/SERPINH1/C1QTNF6/MMP2/PDGFA/CSPG4/SERPINE1/PLOD3/PDGFC/ADAMTS7/LOXL1/FSTL3/PLXNB2/P4HA3/PLAU/SULF2/PAPPA/LOX/ANGPTL2/ADAM19/MEGF8/FSTL1/INHBA/LGALS1/TIMP3/ADAMTS12/ADAMTS14/HTRA3/TGFB3/ADAMTS15/MMP3/PRSS12/TNF/TGFB2/TIMP2/BMP2/SEMA6B/PLOD2/MMP1/TGFB1/SEMA5A/MMP23B/PAMR1/ADAM12/WNT7A/SEMA3F/CTSB/MMP28/WNT10A/SERPINA3/CSF1/PDGFB/SU…
REACTOME_SIGNALING_BY_GPCR	REACTOME_SIGNALING_BY_GPCR	325	0.296321	2.29104	0.00108108	0.0125336	0.0061465	3489	tags=66%, list=46%, signal=37%	AGRN/HSPG2/APP/LRP1/TRIO/ECE1/STRA6/CAMK2A/GPR68/GNA12/EDNRA/MMP3/GPR39/HRH1/WNT7A/ADORA1/WNT10A/ITSN1/FZD1/WNT4/ARHGEF17/VAV3/GPC1/PDE7A/UCN2/GPC6/BDKRB2/GNB1/CXCL1/PDE7B/GPC4/VAV2/GNG12/TBXA2R/CNGB1/PTGIR/HRH2/WNT6/PDE4A/PLEKHG2/DRD5/CXCL6/SCT/FZD2/PSAP/BDKRB1/RXFP3/ADCY7/EGFR/OPN3/RASGRF2/RDH8/PIK3R1/PTAFR/CXCL3/GNAI2/RDH16/CCK/LPAR3/RGS12/PDE3A/SAA1/PTH1R/MCHR1/S1PR3/GRM4/GPR84/C3/P2RY2/PTHLH…
REACTOME_SIGNALING_BY_RECEPTOR_TYROSINE_KINASES	REACTOME_SIGNALING_BY_RECEPTOR_TYROSINE_KINASES	265	0.353981	2.66845	0.00109529	0.0125336	0.0061465	2798	tags=59%, list=37%, signal=39%	LAMC2/LAMB3/COL5A1/LAMC1/COL6A2/ITGA3/COL6A1/LAMA3/COL5A2/COL1A1/COL4A2/PDGFA/ITGB1/PDGFC/COL3A1/AXL/COL1A2/COL5A3/LAMB1/COL6A3/FN1/MAPKAPK2/IRS1/THBS2/COL4A1/ITGB3/PXN/LAMA4/SHC1/DOCK1/FLRT2/PDGFRB/STAT3/PTPRU/ACTB/TNS3/ADAM12/FURIN/SPARC/COL9A2/COL11A1/LAMA1/PDGFB/TNS4/PLAT/ITGA2/PTPRK/LAMB2/FGF1/IGF1R/VAV3/BCAR1/LAMA2/NTF4/FGF5/LAMA5/NCK2/FLRT3/TAB2/NEDD4/COL2A1/AP2A1/COL27A1/COL4A5/NCSTN/ESR1…
REACTOME_HEMOSTASIS	REACTOME_HEMOSTASIS	277	0.364272	2.76367	0.00110011	0.0125336	0.0061465	2165	tags=50%, list=28%, signal=37%	ITGA5/PCDH7/ITGA3/APP/EHD2/COL1A1/VCL/PDGFA/ITGB1/SERPINE1/ACTN1/FLNA/COL1A2/FN1/PLAU/GLG1/TNFRSF10D/GNA12/ITGB3/KIF26B/PDPN/ATP2B4/ACTN4/TIMP3/TGFB3/SHC1/DOCK1/ISLR/TGFB2/ACTB/MMP1/TGFB1/SPARC/DOCK5/SERPINA3/PDGFB/CD109/PLAT/ITGA2/VAV3/PLAUR/L1CAM/GATA3/BCAR1/GAS6/GPC1/TNFRSF10B/ORAI2/WDR1/SIRPA/GNB1/HSPA5/MRVI1/VAV2/EHD1/GNG12/TBXA2R/ENDOD1/GUCY1A2/PTGIR/QSOX1/CYB5R1/SLC16A3/PSAP/PSG5/CAPZB/PRO…
WP_VEGFAVEGFR2_SIGNALING_PATHWAY	WP_VEGFAVEGFR2_SIGNALING_PATHWAY	235	0.28871	2.13525	0.00111982	0.0125336	0.0061465	2291	tags=45%, list=30%, signal=33%	MMP14/P4HA2/FHL2/MYH9/MMP10/VCL/MMP2/ITGB1/PLOD3/FN1/MAPKAPK2/ITGB5/MICAL2/PLAU/EPHB2/ITGB3/PXN/SHC1/HYOU1/FLNB/BMP2/STAT3/PTPN14/CALR/GJA1/ICAM1/FJX1/CAPN2/NOX4/PDIA6/FSCN1/HTRA1/CSRP1/MYO1C/PLAUR/LMAN1/BCAR1/GPC1/PBXIP1/FOXO1/AP2A1/NEXN/HLX/ETS1/VAV2/P4HB/NRP2/PTGS2/MAP3K5/CAPZB/HDAC7/FMNL3/PIK3R1/TXNDC5/NDRG1/IER5/INPP4B/NFKB1/RCAN2/RCN1/FLII/JUN/IGFBP7/CAV1/TRAF3IP2/EPHA2/ENG/CGNL1/PTPN1/ABL1…
REACTOME_EXTRACELLULAR_MATRIX_ORGANIZATION	REACTOME_EXTRACELLULAR_MATRIX_ORGANIZATION	214	0.663408	4.82957	0.00114155	0.0125336	0.0061465	1517	tags=71%, list=20%, signal=59%	LAMC2/LAMB3/LOXL2/MMP14/COL16A1/COL5A1/ITGA5/AGRN/HSPG2/P4HA2/PLOD1/LAMC1/COL6A2/MMP13/ITGA3/COL6A1/APP/LAMA3/BMP1/COL5A2/PXDN/MMP10/COL17A1/ITGB6/COL1A1/COL4A2/SERPINH1/COL18A1/MMP2/PDGFA/COL8A2/ITGB1/SERPINE1/LTBP1/LTBP2/PLOD3/COL12A1/COL3A1/ACTN1/LOXL1/COL1A2/SH3PXD2A/COL5A3/LAMB1/COL6A3/FN1/EFEMP2/FBLN2/FBLN1/ITGB5/P4HA3/LOX/TNC/ADAM19/COL4A1/ITGB3/PLEC/EMILIN1/ADAMTS14/TGFB3/LAMA4/MMP3/NID1/…
REACTOME_GPCR_LIGAND_BINDING	REACTOME_GPCR_LIGAND_BINDING	182	0.320365	2.26917	0.00116009	0.0125336	0.0061465	3214	tags=63%, list=42%, signal=38%	APP/ECE1/GPR68/EDNRA/GPR39/HRH1/WNT7A/ADORA1/WNT10A/FZD1/WNT4/UCN2/BDKRB2/GNB1/CXCL1/GNG12/TBXA2R/PTGIR/HRH2/WNT6/DRD5/CXCL6/SCT/FZD2/PSAP/BDKRB1/RXFP3/OPN3/PTAFR/CXCL3/CCK/LPAR3/SAA1/PTH1R/MCHR1/S1PR3/GRM4/C3/P2RY2/PTHLH/ADRA1D/PTGER3/GPR37/WNT3A/CCL11/FZD4/F2R/PTGFR/PTGER4/PENK/RAMP1/WNT2/CXCL5/ADRA1B/EDN2/WNT7B/FZD8/NPY/CCL2/GPR55/GNB4/OPN4/S1PR2/APLN/LHB/ADRB2/CHRM4/HTR7/PPBP/CXCL2/CXCR1/MC1R…
KEGG_PATHWAYS_IN_CANCER	KEGG_PATHWAYS_IN_CANCER	181	0.425655	3.01564	0.00116414	0.0125336	0.0061465	1900	tags=52%, list=25%, signal=40%	LAMC2/LAMB3/LAMC1/ITGA3/LAMA3/GLI3/COL4A2/MMP2/PDGFA/ITGB1/LAMB1/FN1/COL4A1/HSP90B1/TGFB3/LAMA4/SUFU/TGFB2/DAPK3/PDGFRB/BMP2/STAT3/MMP1/TGFB1/WNT7A/TGFBR2/WNT10A/LAMA1/PDGFB/ITGA2/LAMB2/FZD1/WNT4/FGF1/IGF1R/LAMA2/FGF5/LAMA5/NFKB2/JAK1/FOXO1/CBLB/PML/ETS1/LAMB4/WNT6/TCF7L1/RUNX1/MMP9/PTGS2/FZD2/PDGFRA/VEGFC/EGFR/PIK3R1/CDK6/TGFA/EPAS1/BCR/NFKB1/MECOM/FGF11/JUN/WNT5B/CDKN1A/PIK3CB/PPARD/LAMC3/TCF7L…
WP_PI3KAKT_SIGNALING_PATHWAY	WP_PI3KAKT_SIGNALING_PATHWAY	181	0.430726	3.05157	0.00116414	0.0125336	0.0061465	1890	tags=51%, list=25%, signal=40%	LAMC2/LAMB3/ITGA5/OSMR/LAMC1/COL6A2/ITGA3/COL6A1/LAMA3/ITGB6/COL1A1/COL4A2/IL4R/PDGFA/ITGB1/PDGFC/COL1A2/LAMB1/COL6A3/FN1/ITGB5/IRS1/THBS2/TNC/COL4A1/ITGB3/HSP90B1/LAMA4/PDGFRB/ITGB4/PRLR/COL9A2/ITGA11/LAMA1/CSF1/PDGFB/CREB3L1/ITGA2/LAMB2/FGF1/IGF1R/LAMA2/NTF4/FGF5/LAMA5/DDIT4/JAK1/GNB1/COL2A1/COL4A5/TNN/LAMB4/GNG12/COMP/IL7R/NGFR/PDGFRA/VEGFC/EGFR/IL6R/PIK3R1/CDK6/ITGA1/TGFA/NFKB1/LPAR3/THBS1/FG…
NABA_CORE_MATRISOME	NABA_CORE_MATRISOME	180	0.613174	4.33513	0.00116686	0.0125336	0.0061465	1897	tags=73%, list=25%, signal=56%	LAMC2/LAMB3/COL16A1/COL5A1/MXRA5/AGRN/HSPG2/LAMC1/COL6A2/COL6A1/LAMA3/COL5A2/PXDN/COL17A1/COL1A1/COL4A2/COL18A1/MFGE8/COL8A2/TINAGL1/LTBP1/PODNL1/LTBP2/COL12A1/COL3A1/COL1A2/COL5A3/LAMB1/COL6A3/FN1/TGFBI/EFEMP2/FBLN2/FBLN1/AEBP1/THBS2/IGFBP4/TNC/COL4A1/EMILIN1/LAMA4/NID1/CTHRC1/SPON2/COL22A1/BGN/CRELD2/VCAN/THSD4/COL8A1/HMCN1/COL13A1/NID2/POSTN/SPARC/COL9A2/LTBP3/COL11A1/CRISPLD1/LAMA1/FNDC1/FBN1…
WP_FOCAL_ADHESIONPI3KAKTMTORSIGNALING_PATHWAY	WP_FOCAL_ADHESIONPI3KAKTMTORSIGNALING_PATHWAY	167	0.470305	3.31638	0.00117096	0.0125336	0.0061465	1672	tags=51%, list=22%, signal=41%	LAMC2/LAMB3/COL5A1/ITGA5/OSMR/LAMC1/COL6A2/ITGA3/LAMA3/COL5A2/ITGB6/COL1A1/COL4A2/IL4R/PDGFA/ITGB1/PDGFC/COL3A1/COL1A2/COL5A3/LAMB1/FN1/ITGB5/IRS1/THBS2/TNC/COL4A1/ITGB3/HSP90B1/LAMA4/PDGFRB/ITGB4/PRLR/COL11A1/ITGA11/LAMA1/CSF1/PDGFB/CREB3L1/ITGA2/LAMB2/FGF1/IGF1R/LAMA2/LAMA5/DDIT4/JAK1/FOXO1/GNB1/COL2A1/CAB39/TNN/GNG12/COMP/IL7R/NGFR/PDGFRA/VEGFC/EGFR/IL6R/PIK3R1/EPAS1/LPAR3/THBS1/FGF11/PFKFB3/E…
REACTOME_ASPARAGINE_N_LINKED_GLYCOSYLATION	REACTOME_ASPARAGINE_N_LINKED_GLYCOSYLATION	147	0.282143	1.94157	0.00118906	0.0125336	0.0061465	2530	tags=50%, list=33%, signal=34%	ST3GAL2/TMED9/GFPT2/CD59/CALR/PDIA3/OS9/COL7A1/MGAT1/LMAN1/RPN2/SEC24C/CTSA/GMPPA/DDOST/GBF1/ST6GALNAC5/B4GALT1/CAPZB/GANAB/EDEM1/SEC24D/TGFA/UGGT1/MAN2A1/TUSC3/MLEC/TUBB3/SEC31A/YKT6/EDEM3/ST6GAL1/PRKCSH/KDELR3/MAN1C1/ALG11/MIA3/TUBB6/CTSZ/TFG/F5/TMED10/ALG12/COPB2/SEC16B/ACTR1A/ANK1/COPA/ARFGAP1/MAN1A1/UGGT2/CNIH3/SEC24A/GOLGB1/ST8SIA1/LHB/SEC23A/MGAT4C/ST3GAL1/SERPINA1/SYVN1/MAN1A2/LMAN2/SLC35…
NABA_SECRETED_FACTORS	NABA_SECRETED_FACTORS	144	0.357648	2.45089	0.00119617	0.0125336	0.0061465	3457	tags=74%, list=45%, signal=41%	IL11/PDGFA/PDGFC/FSTL3/ANGPTL2/MEGF8/FSTL1/INHBA/TGFB3/TNF/TGFB2/BMP2/TGFB1/WNT7A/WNT10A/CSF1/PDGFB/ANGPTL4/WNT4/FGF1/SFRP2/NTF4/FGF5/CXCL1/ISM1/TNFSF11/IL1A/GDNF/MEGF6/WNT6/CXCL6/VEGFC/GDF5/TGFA/EGFL6/CXCL3/FGF11/S100A2/WNT5B/IL24/CSF2/IL20/ANGPT2/IFNE/IL7/IL1B/CCBE1/WNT3A/CCL11/LTB/S100A3/PGF/WNT2/CXCL5/LIF/EPGN/CHRD/WNT7B/CCL2/BMP8A/S100A9/NRG4/EDA/TNFSF10/PPBP/S100A8/CXCL2/HGF/EREG/SFRP4/PDGF…
REACTOME_G_ALPHA_I_SIGNALLING_EVENTS	REACTOME_G_ALPHA_I_SIGNALLING_EVENTS	149	0.318139	2.19018	0.00119617	0.0125336	0.0061465	2929	tags=59%, list=38%, signal=37%	AGRN/HSPG2/APP/LRP1/STRA6/CAMK2A/ADORA1/GPC1/GPC6/BDKRB2/GNB1/CXCL1/GPC4/GNG12/CNGB1/PDE4A/CXCL6/PSAP/BDKRB1/RXFP3/ADCY7/OPN3/RDH8/CXCL3/GNAI2/RDH16/LPAR3/RGS12/SAA1/MCHR1/S1PR3/GRM4/C3/PTGER3/SDC4/GPR37/ADCY9/GUCA1A/PRKCA/SDC1/RGS4/SRC/PENK/ITPR2/CXCL5/NPY/GPR55/GNB4/RCVRN/S1PR2/APLN/SDC3/CHRM4/PPBP/CXCL2/PPP2R1A/CXCR1/CNR1/CXCL16/ADRA2A/LRP10/ITPR1/CX3CL1/GNG2/S1PR5/CCL20/CX3CR1/CXCL12/RBP1/HTR…
REACTOME_DISEASES_OF_METABOLISM	REACTOME_DISEASES_OF_METABOLISM	138	0.368111	2.5069	0.0011976	0.0125336	0.0061465	1621	tags=43%, list=21%, signal=35%	AGRN/HSPG2/CSPG4/ADAMTS7/THBS2/CHSY1/CHST3/ADAMTS12/ADAMTS14/ADAMTS15/SPON2/BGN/B3GALT6/SLC35D1/VCAN/SEMA5A/THSD4/EXT1/GALNS/THSD1/FMOD/ARSB/HGSNAT/GPC1/ADAMTS2/ADAMTS5/GPC6/GGT1/CYP26B1/PAPSS2/EXT2/SPON1/GPC4/ADAMTS10/ADAMTSL4/B4GALT7/ADAMTS16/CYP7B1/CTSA/CYP1B1/B4GALT1/POMGNT1/ADAMTS3/THBS1/CHST6/POMT2/ADAMTS6/CYP11A1/GYS1/DCN/SDC4/IDUA/ADAMTSL2/CYP24A1/MUC1/SDC1/ALG11/NOTCH2/ALG12/LUM
REACTOME_CLASS_A_1_RHODOPSIN_LIKE_RECEPTORS_	REACTOME_CLASS_A_1_RHODOPSIN_LIKE_RECEPTORS_	137	0.332179	2.2573	0.00119904	0.0125336	0.0061465	3214	tags=64%, list=42%, signal=38%	APP/ECE1/GPR68/EDNRA/GPR39/HRH1/ADORA1/BDKRB2/CXCL1/TBXA2R/PTGIR/HRH2/DRD5/CXCL6/PSAP/BDKRB1/RXFP3/OPN3/PTAFR/CXCL3/CCK/LPAR3/SAA1/MCHR1/S1PR3/C3/P2RY2/ADRA1D/PTGER3/GPR37/CCL11/F2R/PTGFR/PTGER4/PENK/CXCL5/ADRA1B/EDN2/NPY/CCL2/GPR55/OPN4/S1PR2/APLN/LHB/ADRB2/CHRM4/HTR7/PPBP/CXCL2/CXCR1/MC1R/CNR1/PTGDR/CXCL16/ADRA2A/MC2R/PROK2/LPAR4/CX3CL1/GPR4/S1PR5/CCL20/MC3R/HTR2A/CX3CR1/CCL7/CXCL12/HTR1B/ADRB3…
KEGG_CYTOKINE_CYTOKINE_RECEPTOR_INTERACTION	KEGG_CYTOKINE_CYTOKINE_RECEPTOR_INTERACTION	134	0.468622	3.16258	0.00120482	0.0125336	0.0061465	3447	tags=85%, list=45%, signal=48%	OSMR/IL11/TNFRSF12A/IL4R/PDGFA/PDGFC/IL1RAP/TNFRSF6B/TNFRSF10D/INHBA/TGFB3/TNFRSF1A/TNF/TGFB2/PDGFRB/BMP2/TGFB1/PRLR/TGFBR2/CSF1/PDGFB/TNFRSF10B/IL1R1/TNFRSF21/CXCL1/TNFSF11/IL1A/ACVR1/EDAR/IL7R/CXCL6/NGFR/PDGFRA/VEGFC/EGFR/IL13RA1/GDF5/IL6R/CXCL3/IL6ST/IL22RA2/LIFR/IL12RB2/IL24/BMPR2/LTBR/CSF2/IL20/IFNE/IL7/IL1B/IL18R1/CCL11/LTB/IL17RA/EDA2R/CXCL5/LIF/CD40/CCL2/FLT1/IFNGR1/CSF1R/BMPR1B/EDA/TNFSF…
KEGG_FOCAL_ADHESION	KEGG_FOCAL_ADHESION	133	0.568826	3.83725	0.00120627	0.0125336	0.0061465	1899	tags=66%, list=25%, signal=51%	LAMC2/LAMB3/COL5A1/ITGA5/LAMC1/COL6A2/ITGA3/COL6A1/LAMA3/COL5A2/ITGB6/COL1A1/VCL/COL4A2/PDGFA/ITGB1/PDGFC/COL3A1/ACTN1/FLNA/COL1A2/COL5A3/LAMB1/COL6A3/FN1/ITGB5/THBS2/TNC/COL4A1/ITGB3/ACTN4/ZYX/MYL9/PXN/LAMA4/SHC1/DOCK1/PDGFRB/ITGB4/FLNB/ACTB/PARVA/CAPN2/COL11A1/ITGA11/LAMA1/PDGFB/ITGA2/LAMB2/MYLK/IGF1R/VAV3/BCAR1/LAMA2/LAMA5/COL2A1/TNN/VAV2/LAMB4/COMP/PDGFRA/VEGFC/FLNC/EGFR/PIK3R1/ITGA1/THBS1/JU…
NABA_ECM_REGULATORS	NABA_ECM_REGULATORS	140	0.520279	3.54227	0.00120627	0.0125336	0.0061465	2373	tags=71%, list=31%, signal=50%	LOXL2/MMP14/P4HA2/PLOD1/MMP13/BMP1/MMP10/SERPINH1/MMP2/SERPINE1/PLOD3/ADAMTS7/LOXL1/P4HA3/PLAU/SULF2/PAPPA/LOX/ADAM19/TIMP3/ADAMTS12/ADAMTS14/HTRA3/ADAMTS15/MMP3/PRSS12/TIMP2/PLOD2/MMP1/MMP23B/PAMR1/ADAM12/CTSB/MMP28/SERPINA3/SULF1/CD109/LOXL4/PLAT/HTRA1/FAM20A/ADAMTS2/ADAMTS5/FAM20C/ADAM8/ADAMTS10/ADAMTSL4/TLL2/TLL1/ADAMTS16/CTSA/MMP9/P4HA1/TIMP1/SERPING1/MMP7/MMP16/SERPINB4/ADAMTS3/CTSK/ADAMTS6…
WP_FOCAL_ADHESION	WP_FOCAL_ADHESION	129	0.54892	3.67072	0.00121803	0.0125336	0.0061465	1899	tags=64%, list=25%, signal=49%	LAMC2/LAMB3/ITGA5/LAMC1/COL6A2/ITGA3/LAMA3/COL5A2/ITGB6/COL1A1/VCL/COL4A2/PDGFA/ITGB1/PDGFC/ACTN1/FLNA/COL1A2/COL5A3/LAMB1/FN1/ITGB5/THBS2/TNC/COL4A1/ITGB3/ACTN4/ZYX/MYL9/PXN/LAMA4/SHC1/DOCK1/PDGFRB/ITGB4/FLNB/ACTB/PARVA/CAPN2/ITGA11/LAMA1/PDGFB/ITGA2/LAMB2/MYLK/IGF1R/VAV3/BCAR1/LAMA2/LAMA5/COL2A1/TNN/VAV2/COMP/PDGFRA/VEGFC/FLNC/EGFR/PIK3R1/ITGA1/THBS1/JUN/CAV1/PIP5K1C/PIK3CB/LAMC3/ITGA6/PRKCA/TH…
KEGG_MAPK_SIGNALING_PATHWAY	KEGG_MAPK_SIGNALING_PATHWAY	119	0.34892	2.30673	0.00122549	0.0125336	0.0061465	1206	tags=35%, list=16%, signal=30%	PDGFA/FLNA/RRAS/MAPKAPK2/GNA12/TGFB3/TNFRSF1A/TNF/TGFB2/PDGFRB/FLNB/TGFB1/CACNA1C/CACNA1G/TGFBR2/PDGFB/PTPRR/FGF1/DUSP10/NTF4/FGF5/NFKB2/RELB/IL1R1/TAB2/IL1A/GNG12/PDGFRA/MAP3K5/FLNC/EGFR/RASGRF2/MRAS/NFKB1/RPS6KA4/MAPK11/MAP3K4/MAP3K6/MECOM/FGF11/JUN/RASGRP4
WP_IL18_SIGNALING_PATHWAY	WP_IL18_SIGNALING_PATHWAY	127	0.392135	2.61093	0.00122549	0.0125336	0.0061465	1505	tags=42%, list=20%, signal=34%	MMP14/MMP13/COL1A1/MMP2/PLOD3/COL3A1/COL1A2/FN1/RUNX2/TIMP3/PPP1R13L/TNFRSF1A/MMP3/TNF/KIFC3/BMP2/IRF6/MMP1/ICAM1/PIGT/ZDHHC7/GRN/ADAMTS5/NFKB2/PTX3/SPON1/TNFAIP3/TNFSF11/HSPB8/MMP9/PTGS2/ULBP2/ACTA2/TIMP1/CEBPB/RASA3/CDK5R2/MBTPS1/PIK3R1/ZC3H12A/NFKB1/UGGT1/CXCL3/JUN/LRRFIP1/SDC4/IL1B/IL18R1/IER3/TGM2/PRKCA/MAP3K7/LTB
REACTOME_LEISHMANIA_INFECTION	REACTOME_LEISHMANIA_INFECTION	114	0.337604	2.20874	0.00123457	0.0125336	0.0061465	3010	tags=61%, list=39%, signal=37%	APP/MYH9/MYO10/GGT5/DOCK1/GPR39/ACTB/PLK2/FURIN/MYO1C/VAV3/NFKB2/GGT1/GNB1/IL1A/VAV2/GNG12/PTGIR/HRH2/DRD5/SCT/ADCY7/NFKB1/GNAI2/PTH1R/JUN/NT5E/GPR84/C3/PTHLH/RHBDF2/GPR176/ARPC2/IL1B/ADCY9/ABL1/SRC/WASF2/PTGER4/ITPR2/RAMP1/GNB4/NLRP3/LHB/ADRB2/HTR7/FCGR2A/CYFIP1/MC1R/PTGDR/MC2R/MYO9B/ITPR1/GNG2/MEFV/MC3R/ADRB3/MC5R/FYN/ITPR3/ARPC1B/PTK2/ADCY2/GNAI1/DVL1/PRKAR1A/GLP2R/CALCR/PTGER2
KEGG_REGULATION_OF_ACTIN_CYTOSKELETON	KEGG_REGULATION_OF_ACTIN_CYTOSKELETON	110	0.4441	2.89066	0.00123609	0.0125336	0.0061465	1685	tags=49%, list=22%, signal=39%	ITGA5/ITGA3/MYH9/ENAH/ITGB6/VCL/PDGFA/ITGB1/PDGFC/ACTN1/RRAS/FN1/ITGB5/SLC9A1/GNA12/ITGB3/ACTN4/MYL9/PXN/MSN/DOCK1/PDGFRB/ITGB4/ACTB/LIMK2/SSH1/ITGA11/PDGFB/ITGA2/MYLK/FGF1/VAV3/BCAR1/FGF5/BDKRB2/VAV2/GNG12/PDGFRA/BDKRB1/EGFR/PIK3R1/ITGA1/MRAS/MYH10/FGF11/PIP5K1C/PIK3CB/ARPC2/ITGA6/F2R/WASF2/PIK3CD/ITGB8/TIAM2
WP_MAPK_SIGNALING_PATHWAY	WP_MAPK_SIGNALING_PATHWAY	111	0.357663	2.32519	0.00123762	0.0125336	0.0061465	1206	tags=36%, list=16%, signal=31%	PDGFA/FLNA/RRAS/MAPKAPK2/GNA12/TGFB3/TNFRSF1A/TNF/TGFB2/PDGFRB/FLNB/TGFB1/CACNA1C/CACNA1G/TGFBR2/PDGFB/PTPRR/FGF1/DUSP10/NTF4/FGF5/NFKB2/RELB/IL1R1/TAB2/IL1A/GNG12/MAP3K5/FLNC/EGFR/RASGRF2/MRAS/NFKB1/RPS6KA4/MAPK11/MAP3K4/MAP3K6/FGF11/JUN/RASGRP4
NABA_ECM_GLYCOPROTEINS	NABA_ECM_GLYCOPROTEINS	124	0.584167	3.85768	0.00124069	0.0125336	0.0061465	1800	tags=68%, list=24%, signal=53%	LAMC2/LAMB3/MXRA5/AGRN/LAMC1/LAMA3/PXDN/MFGE8/TINAGL1/LTBP1/LTBP2/LAMB1/FN1/TGFBI/EFEMP2/FBLN2/FBLN1/AEBP1/THBS2/IGFBP4/TNC/EMILIN1/LAMA4/NID1/CTHRC1/SPON2/CRELD2/THSD4/HMCN1/NID2/POSTN/SPARC/LTBP3/CRISPLD1/LAMA1/FNDC1/FBN1/LAMB2/PAPLN/TNFAIP6/PCOLCE/GAS6/LAMA2/LAMA5/SNED1/VWA1/MFAP2/SPON1/VWA2/EFEMP1/CRISPLD2/TNN/BMPER/LAMB4/COMP/CILP2/SRPX2/CILP/ZP1/NTNG1/ECM1/FBLN5/THBS1/NTN1/MATN4/ZP4/IGFBP7/…
REACTOME_PLATELET_ACTIVATION_SIGNALING_AND_AGGREGATION	REACTOME_PLATELET_ACTIVATION_SIGNALING_AND_AGGREGATION	124	0.428469	2.82949	0.00124069	0.0125336	0.0061465	2359	tags=60%, list=31%, signal=42%	PCDH7/APP/COL1A1/VCL/PDGFA/SERPINE1/ACTN1/FLNA/COL1A2/FN1/GNA12/ITGB3/PDPN/ACTN4/TIMP3/TGFB3/SHC1/ISLR/TGFB2/TGFB1/SPARC/SERPINA3/PDGFB/CD109/VAV3/BCAR1/GAS6/WDR1/GNB1/HSPA5/VAV2/GNG12/TBXA2R/ENDOD1/QSOX1/CYB5R1/PSAP/VEGFC/TIMP1/SERPING1/PIK3R1/RARRES2/ECM1/GNAI2/THBS1/APLP2/PIK3CB/LHFPL2/PTPN1/RAPGEF3/ANXA5/PRKCA/F2R/GNA15/SRC/F5/ITPR2/CALU/TRPC6/GNB4/RAC2/LGALS3BP/CAP1/PPBP/HGF/SERPINA1/TLN1/GP…
KEGG_NEUROACTIVE_LIGAND_RECEPTOR_INTERACTION	KEGG_NEUROACTIVE_LIGAND_RECEPTOR_INTERACTION	106	0.35621	2.3029	0.00125	0.0125336	0.0061465	3912	tags=81%, list=51%, signal=40%	EDNRA/HRH1/PRLR/ADORA1/GRIN2A/GRIA3/BDKRB2/TBXA2R/PTGIR/HRH2/DRD5/BDKRB1/PTAFR/GRIN3B/LPAR3/NPBWR1/PTH1R/MCHR1/S1PR3/GRM4/P2RY2/ADRA1D/PTGER3/CHRNA6/CHRNB1/F2R/PTGFR/PTGER4/GPR156/ADRA1B/S1PR2/LHB/ADRB2/CHRM4/HTR7/MC1R/CNR1/PTGDR/GRIK2/ADRA2A/MC2R/LPAR4/P2RX6/S1PR5/CHRNA9/MC3R/GRIA1/HTR2A/HTR1B/GABRD/ADRB3/AGTR1/GHR/MC5R/P2RY6/GABRG2/GLP2R/CALCR/NMUR2/PTGER2/HTR2C/DRD4/GRID2/GABRA1/SSTR2/OPRL1/AD…
WP_EPITHELIAL_TO_MESENCHYMAL_TRANSITION_IN_COLORECTAL_CANCER	WP_EPITHELIAL_TO_MESENCHYMAL_TRANSITION_IN_COLORECTAL_CANCER	94	0.395947	2.50034	0.00126743	0.0125336	0.0061465	1890	tags=51%, list=25%, signal=39%	ITGA5/COL4A2/MMP2/FN1/COL4A1/TGFB3/SHC1/TGFB2/CLDN14/TGFB1/SPARC/WNT7A/TGFBR2/WNT10A/FOXC2/LATS2/FZD1/WNT4/SNAI2/COL4A5/TWIST1/WNT6/NRP2/MMP9/FZD2/JAG2/PIK3R1/TWIST2/MEF2D/MAPK11/TUSC3/WNT5B/FOXQ1/PIK3CB/WNT3A/FZD4/COL4A6/PIK3CD/NOTCH2/CLDN9/CDH2/WNT2/CLDN10/NOTCH4/ZEB1/WNT7B/FZD8/AKT2
REACTOME_DEGRADATION_OF_THE_EXTRACELLULAR_MATRIX	REACTOME_DEGRADATION_OF_THE_EXTRACELLULAR_MATRIX	93	0.672244	4.21898	0.00128205	0.0125336	0.0061465	1289	tags=69%, list=17%, signal=58%	LAMC2/LAMB3/MMP14/COL16A1/COL5A1/HSPG2/LAMC1/COL6A2/MMP13/COL6A1/LAMA3/BMP1/COL5A2/MMP10/COL17A1/COL1A1/COL4A2/COL18A1/MMP2/COL8A2/COL12A1/COL3A1/COL1A2/COL5A3/LAMB1/COL6A3/FN1/COL4A1/MMP3/NID1/TIMP2/MMP1/COL8A1/COL13A1/CAPN2/FURIN/COL9A2/CTSB/COL11A1/FBN1/COL10A1/HTRA1/COL7A1/ADAMTS5/LAMA5/COL23A1/COL2A1/ADAM8/COL4A5/NCSTN/TLL2/TLL1/ADAMTS16/COL15A1/MMP9/TIMP1/COL14A1/MMP7/MMP16/CAPN6/CTSK/MMP11…
REACTOME_DISEASES_OF_GLYCOSYLATION	REACTOME_DISEASES_OF_GLYCOSYLATION	87	0.498361	3.0881	0.0012837	0.0125336	0.0061465	2632	tags=74%, list=34%, signal=49%	AGRN/HSPG2/CSPG4/ADAMTS7/THBS2/CHSY1/CHST3/ADAMTS12/ADAMTS14/ADAMTS15/SPON2/BGN/B3GALT6/VCAN/SEMA5A/THSD4/EXT1/THSD1/FMOD/GPC1/ADAMTS2/ADAMTS5/GPC6/PAPSS2/EXT2/SPON1/GPC4/ADAMTS10/ADAMTSL4/B4GALT7/ADAMTS16/CTSA/B4GALT1/POMGNT1/ADAMTS3/THBS1/CHST6/POMT2/ADAMTS6/DCN/SDC4/ADAMTSL2/MUC1/SDC1/ALG11/NOTCH2/ALG12/LUM/NOTCH4/OMD/SDC3/KERA/SEMA5B/PGM1/MUC12/ADAMTS4/PRELP/DHDDS/MAN1B1/CHST14/GALE/ADAMTS9/G…
REACTOME_CELL_CELL_COMMUNICATION	REACTOME_CELL_CELL_COMMUNICATION	82	0.434287	2.64445	0.00129366	0.0125336	0.0061465	1841	tags=50%, list=24%, signal=38%	LAMC2/LAMB3/CDH3/LAMA3/COL17A1/ITGB1/ACTN1/FLNA/FBLIM1/PLEC/ACTN4/PXN/ITGB4/CLDN14/ACTB/PARVA/CD151/NCK2/SIRPA/CDH6/SDK2/PVR/FLNC/CDH11/PIK3R1/LIMS1/CD47/KIRREL2/DST/PIK3CB/ITGA6/SIRPB1/PTK2B/SRC/CLDN9/KRT5/CDH2/ILK/CLDN10/KRT14/CDH17
WP_TGFBETA_SIGNALING_PATHWAY	WP_TGFBETA_SIGNALING_PATHWAY	71	0.435972	2.58133	0.0012987	0.0125336	0.0061465	1542	tags=46%, list=20%, signal=37%	APP/ITGB1/SMAD7/COL1A2/FN1/RUNX2/TNC/ITGB3/SKI/DAB2/KLF10/SHC1/ITGB4/MMP1/TGFB1/LIMK2/SIK1/TGFBR2/SKIL/TGFB1I1/ITGA2/BCAR1/PML/ETS1/PIK3R1/PJA1/THBS1/JUN/CAV1/CDKN1A/NEDD9/MAP3K7/SRC
WP_CHEMOKINE_SIGNALING_PATHWAY	WP_CHEMOKINE_SIGNALING_PATHWAY	72	0.358433	2.12467	0.00130208	0.0125336	0.0061465	4062	tags=86%, list=53%, signal=41%	PXN/SHC1/STAT3/VAV3/BCAR1/GNB1/VAV2/GNG12/ADCY7/PIK3R1/NFKB1/CXCL3/GNAI2/PIK3CB/ADCY9/JAK3/CCL11/PTK2B/PIK3CD/TIAM2/CXCL5/GNB4/AKT2/RAC2/PPBP/CXCL16/CX3CL1/GNG2/CCL20/STAT2/CX3CR1/CCL7/CXCL12/CCR6/CXCR2/PTK2/ADCY2/SHC2/GNAI1/CCL28/CXCL13/PLCB3/SHC3/FOXO3/AKT3/GRK4/CCL22/GNGT1/GRK5/ADCY6/GSK3B/MAP2K1/ADCY4/NFKBIB/SHC4/CCR8/PIK3R5/RELA/SOS2/CCL27/DOCK2/CCL21
WP_ECTODERM_DIFFERENTIATION	WP_ECTODERM_DIFFERENTIATION	72	0.32934	1.95221	0.00130208	0.0125336	0.0061465	2797	tags=58%, list=37%, signal=37%	FHL2/GLI3/KIFC3/SKIL/ROR2/PDE7A/RRBP1/CDH6/TCF7L1/BOC/LY6E/GATA6/CAP2/POU2F2/PODXL/STC1/TFAP2A/CELSR2/PPARD/FOXL1/FZD4/PTPRB/EDA2R/TSKU/DMD/FZD8/CCL2/PLXNA2/EDA/PGM1/PLCXD3/NFATC1/ZFHX4/GREB1/ASTN1/GLB1/CLDN11/FYN/NR2F2/GRAMD1B/RAB8B/PTPN13
REACTOME_GLYCOSAMINOGLYCAN_METABOLISM	REACTOME_GLYCOSAMINOGLYCAN_METABOLISM	76	0.505251	3.02984	0.00130378	0.0125336	0.0061465	2632	tags=75%, list=34%, signal=50%	DSE/AGRN/HSPG2/CHPF/CHST15/NDST1/CSPG4/ST3GAL2/SLC9A1/CHPF2/CHSY1/CHST3/BGN/B3GALT6/VCAN/CHST11/EXT1/GALNS/HAS2/CSGALNACT2/FMOD/ARSB/HGSNAT/GPC1/GPC6/XYLT2/PAPSS2/EXT2/GPC4/B4GALT7/B4GALT1/HS6ST1/CHST12/CHST6/DCN/SDC4/IDUA/GLB1L/XYLT1/SDC1/LUM/DSEL/HS3ST3A1/OMD/SDC3/KERA/ST3GAL1/NDST2/CSGALNACT1/PRELP/ST3GAL4/CHSY3/CD44/HS3ST3B1/CHST14/GLB1/HEXB
KEGG_JAK_STAT_SIGNALING_PATHWAY	KEGG_JAK_STAT_SIGNALING_PATHWAY	65	0.446969	2.59788	0.00130548	0.0125336	0.0061465	3594	tags=86%, list=47%, signal=46%	OSMR/IL11/IL4R/STAT3/PRLR/JAK1/CBLB/IL13RA2/IL7R/IL13RA1/IL6R/PIK3R1/IL6ST/IL22RA2/LIFR/IL12RB2/IL24/PIK3CB/CSF2/IL20/IFNE/IL7/JAK3/PIK3CD/LIF/CISH/SPRY4/CCND1/IFNGR1/AKT2/PIAS3/IFNAR2/SPRY1/IFNGR2/STAT2/STAT4/SOCS5/GHR/STAT5A/EP300/IFNAR1/IL20RB/IL15RA/CSF2RB/SPRED1/AKT3/IL3/TYK2/IFNK/IL2RB/CSF3R/IFNA13/IL10/SPRY3/CSF3/IL15
WP_CALCIUM_REGULATION_IN_THE_CARDIAC_CELL	WP_CALCIUM_REGULATION_IN_THE_CARDIAC_CELL	65	0.405044	2.3542	0.00130548	0.0125336	0.0061465	3538	tags=82%, list=46%, signal=44%	CAMK2A/CALR/GJA1/CACNA1C/RYR3/GNB1/ANXA6/GNG12/GJC2/ADCY7/GJB2/GJB3/GNAI2/GJA5/ADRA1D/ADCY9/PRKCA/RGS4/GJB5/ITPR2/PKIA/ADRA1B/KCNJ5/STIM2/GNB4/ADRB2/CHRM4/GJB4/ITPR1/GNG2/SFN/ADRB3/PRKD1/ITPR3/SLC8A3/RGS16/ADCY2/RGS19/GNAI1/ATP2A2/PLCB3/PRKAR1A/CACNA1A/GRK4/GNGT1/RGS3/GRK5/GJA9/ADCY6/PKIG/PLN/CALM3/ADCY4
WP_HEPATITIS_B_INFECTION	WP_HEPATITIS_B_INFECTION	65	0.34121	1.98319	0.00130548	0.0125336	0.0061465	2792	tags=58%, list=36%, signal=37%	HSPG2/TGFB3/TNF/TGFB2/STAT3/TGFB1/TGFBR2/CREB3L1/JAK1/TAB2/MMP9/PIK3R1/NFKB1/MAPK11/JUN/CDKN1A/PIK3CB/JAK3/PRKCA/MAP3K7/CREB3L2/PTK2B/SRC/PIK3CD/AKT2/TLR2/NFATC1/MAP2K3/FAS/ATF6B/STAT2/STAT4/IRF3/ARAF/STAT5A/EP300/TLR3/IFNAR1
REACTOME_ANTI_INFLAMMATORY_RESPONSE_FAVOURING_LEISHMANIA_PARASITE_INFECTION	REACTOME_ANTI_INFLAMMATORY_RESPONSE_FAVOURING_LEISHMANIA_PARASITE_INFECTION	73	0.349326	2.07775	0.0013089	0.0125336	0.0061465	3538	tags=73%, list=46%, signal=39%	MYH9/GGT5/GPR39/PLK2/FURIN/GGT1/GNB1/GNG12/PTGIR/HRH2/DRD5/SCT/ADCY7/GNAI2/PTH1R/GPR84/PTHLH/RHBDF2/GPR176/ADCY9/SRC/PTGER4/ITPR2/RAMP1/GNB4/LHB/ADRB2/HTR7/FCGR2A/MC1R/PTGDR/MC2R/ITPR1/GNG2/MC3R/ADRB3/MC5R/FYN/ITPR3/ADCY2/GNAI1/PRKAR1A/GLP2R/CALCR/PTGER2/ADCYAP1R1/GNGT1/ADCY6/GPR20/IL10/ADORA2A/PLCG1/ADCY4
REACTOME_COLLAGEN_FORMATION	REACTOME_COLLAGEN_FORMATION	73	0.776528	4.6187	0.0013089	0.0125336	0.0061465	1157	tags=85%, list=15%, signal=73%	LAMC2/LAMB3/LOXL2/COL16A1/COL5A1/P4HA2/PLOD1/COL6A2/MMP13/COL6A1/LAMA3/BMP1/COL5A2/PXDN/COL17A1/COL1A1/COL4A2/SERPINH1/COL18A1/COL8A2/PLOD3/COL12A1/COL3A1/LOXL1/COL1A2/COL5A3/COL6A3/P4HA3/LOX/COL4A1/PLEC/ADAMTS14/MMP3/COL22A1/ITGB4/PLOD2/COL8A1/COL13A1/CD151/COL9A2/CTSB/COL11A1/LOXL4/COL10A1/COL7A1/PCOLCE/ADAMTS2/COL23A1/COL2A1/COL27A1/COL4A5/TLL2/TLL1/COL15A1/P4HB/MMP9/P4HA1/COL14A1/MMP7/COL21A1…
REACTOME_REGULATION_OF_INSULIN_LIKE_GROWTH_FACTOR_IGF_TRANSPORT_AND_UPTAKE_BY_INSULIN_LIKE_GROWTH_FACTOR_BINDING_PROTEINS_IGFBPS_	REACTOME_REGULATION_OF_INSULIN_LIKE_GROWTH_FACTOR_IGF_TRANSPORT_AND_UPTAKE_BY_INSULIN_LIKE_GROWTH_FACTOR_BINDING_PROTEINS_IGFBPS_	73	0.583958	3.47331	0.0013089	0.0125336	0.0061465	2097	tags=73%, list=27%, signal=53%	LAMC1/APP/CKAP4/MFGE8/MMP2/NUCB1/LTBP1/FSTL3/LAMB1/FN1/PAPPA/IGFBP4/TNC/FSTL1/LGALS1/HSP90B1/VCAN/MMP1/AMTN/MXRA8/PRSS23/CSF1/FBN1/PDIA6/LAMB2/FAM20A/GAS6/TMEM132A/FAM20C/VWA1/SHISA5/QSOX1/P4HB/DNAJC3/PROC/TIMP1/MBTPS1/RCN1/IGFBP7/MATN3/APLP2/C3/PRKCSH/MIA3/F5/PENK/CDH2/CALU/IGFBP6/IGFBP5/GOLM1/APOL1/SERPINA1
REACTOME_INTERLEUKIN_4_AND_INTERLEUKIN_13_SIGNALING	REACTOME_INTERLEUKIN_4_AND_INTERLEUKIN_13_SIGNALING	69	0.486892	2.85326	0.00131062	0.0125336	0.0061465	1850	tags=57%, list=24%, signal=43%	IL4R/MMP2/ITGB1/COL1A2/FN1/HSP90B1/MMP3/TNF/STAT3/MMP1/TGFB1/ICAM1/FSCN1/GATA3/LAMA5/JAK1/FOXO1/IL1A/TWIST1/VIM/IL13RA2/MMP9/PTGS2/TIMP1/IL13RA1/IL6R/PIK3R1/SAA1/VCAM1/CDKN1A/IL1B/JAK3/CCL11/MUC1/LIF/NDN/ZEB1/CCND1/CCL2
REACTOME_RESPONSE_TO_ELEVATED_PLATELET_CYTOSOLIC_CA2_	REACTOME_RESPONSE_TO_ELEVATED_PLATELET_CYTOSOLIC_CA2_	74	0.481176	2.87306	0.00131062	0.0125336	0.0061465	2130	tags=61%, list=28%, signal=44%	PCDH7/APP/VCL/PDGFA/SERPINE1/ACTN1/FLNA/FN1/ITGB3/ACTN4/TIMP3/TGFB3/ISLR/TGFB2/TGFB1/SPARC/SERPINA3/PDGFB/CD109/GAS6/WDR1/HSPA5/ENDOD1/QSOX1/CYB5R1/PSAP/VEGFC/TIMP1/SERPING1/RARRES2/ECM1/THBS1/APLP2/LHFPL2/ANXA5/PRKCA/F5/CALU/LGALS3BP/CAP1/PPBP/HGF/SERPINA1/TLN1/LAMP2
REACTOME_RHO_GTPASE_CYCLE	REACTOME_RHO_GTPASE_CYCLE	69	0.332232	1.94693	0.00131062	0.0125336	0.0061465	2414	tags=52%, list=32%, signal=36%	TRIO/ARHGAP22/STARD13/ITSN1/ARHGEF17/VAV3/SYDE1/ARHGAP21/ARHGAP1/VAV2/PLEKHG2/RASGRF2/RHOBTB1/BCR/RHOBTB2/ARAP3/CHN1/ARHGAP42/ARHGAP23/DEPDC7/ARHGEF10L/TIAM2/ARHGEF18/RAC2/AKAP13/ARAP1/ARHGAP6/DLC1/ARHGEF10/OBSCN/ARAP2/RHOD/MYO9B/ARHGAP31/RHOJ/RHOU
KEGG_AXON_GUIDANCE	KEGG_AXON_GUIDANCE	75	0.438939	2.62302	0.00131406	0.0125336	0.0061465	2901	tags=72%, list=38%, signal=45%	PLXNA1/SEMA3C/UNC5B/ITGB1/PLXNB2/EPHB2/SEMA6B/SEMA5A/LIMK2/EFNB1/ROBO1/SEMA3F/UNC5C/L1CAM/NCK2/SEMA3B/SEMA7A/SEMA4B/NRP1/SEMA4C/NTNG1/GNAI2/NTN1/EPHA2/NTN4/ABL1/SEMA3A/SLIT3/NTN3/EFNB2/NFAT5/PLXNB3/UNC5A/PLXNA2/RAC2/SEMA6A/EPHA3/ABLIM3/MET/SEMA5B/NFATC1/PLXNC1/RHOD/PAK3/CXCL12/EPHB4/FYN/LRRC4C/PTK2/GNAI1/PLXNA3/ARHGEF12/PPP3CA/ROBO3
NABA_ECM_AFFILIATED	NABA_ECM_AFFILIATED	75	0.530361	3.16935	0.00131406	0.0125336	0.0061465	2134	tags=68%, list=28%, signal=50%	PLXNA1/SEMA3C/C1QTNF1/C1QTNF6/CSPG4/PLXNB2/LGALS1/SEMA6B/SEMA5A/SEMA3F/LMAN1/CLEC11A/GPC1/PARM1/GPC6/ELFN2/GPC4/ANXA6/CLEC5A/SEMA3B/ANXA13/PLXNA4/PLXND1/PLXDC1/SEMA7A/SEMA4B/CLEC2B/C1QTNF3/GREM1/SEMA4C/ANXA8/ELFN1/COLEC12/SDC4/C1QTNF7/ANXA5/MUC1/SDC1/SEMA3A/C1QL1/C1QTNF2/PLXDC2/ANXA2/PLXNB3/PLXNA2/SEMA6A/SDC3/CLEC7A/SEMA5B/LGALS7/MUC12
PID_P53_DOWNSTREAM_PATHWAY	PID_P53_DOWNSTREAM_PATHWAY	75	0.337458	2.01659	0.00131406	0.0125336	0.0061465	2413	tags=53%, list=32%, signal=37%	CD82/COL18A1/MMP2/SERPINE1/VDR/TNFRSF10D/VCAN/HIC1/TNFRSF10B/DDIT4/SNAI2/BDKRB2/TP73/PML/STEAP3/EGFR/RNF144B/NDRG1/TGFA/JUN/S100A2/CAV1/EPHA2/CDKN1A/PLK3/HTT/LIF/EDN2/TP53BP2/NFYA/CTSD/MET/HGF/MAP4K4/TNFRSF10C/PRDM1/GADD45A/FAS/CX3CL1/SFN
REACTOME_INTEGRIN_CELL_SURFACE_INTERACTIONS	REACTOME_INTEGRIN_CELL_SURFACE_INTERACTIONS	68	0.647572	3.78026	0.00131406	0.0125336	0.0061465	1102	tags=62%, list=14%, signal=53%	COL16A1/COL5A1/ITGA5/AGRN/HSPG2/COL6A2/ITGA3/COL6A1/COL5A2/ITGB6/COL1A1/COL4A2/COL18A1/COL8A2/ITGB1/COL3A1/COL1A2/COL5A3/COL6A3/FN1/ITGB5/TNC/COL4A1/ITGB3/ICAM1/COL8A1/COL13A1/COL9A2/ITGA11/FBN1/COL10A1/ITGA2/COL7A1/COL23A1/COL2A1/COL4A5/COMP/ICAM5/ICAM4/ITGA1/CD47/THBS1
WP_REGULATION_OF_ACTIN_CYTOSKELETON	WP_REGULATION_OF_ACTIN_CYTOSKELETON	68	0.460206	2.68649	0.00131406	0.0125336	0.0061465	1589	tags=50%, list=21%, signal=40%	ENAH/VCL/PDGFA/ACTN1/RRAS/FN1/SLC9A1/GNA12/PXN/MSN/DOCK1/PDGFRB/ACTB/SSH1/PDGFB/MYLK/FGF1/BCAR1/FGF5/BDKRB2/GNG12/PDGFRA/BDKRB1/EGFR/PIK3R1/ITGA1/MRAS/MYH10/FGF11/PIP5K1C/PIK3CB/F2R/WASF2/PIK3CD
KEGG_CELL_ADHESION_MOLECULES_CAMS	KEGG_CELL_ADHESION_MOLECULES_CAMS	66	0.37366	2.17021	0.00131752	0.0125336	0.0061465	2653	tags=59%, list=35%, signal=39%	CDH3/CD276/ITGB1/GLG1/VCAN/CLDN14/ICAM1/MPZL1/PTPRF/L1CAM/PVR/CD99/PTPRM/VCAM1/CNTNAP1/SDC4/NCAM2/ITGA6/SDC1/JAM3/ICOSLG/CLDN9/NFASC/ITGB8/CDH2/NLGN2/CLDN10/JAM2/CD40/ITGA4/SDC3/ITGAM/CLDN19/NEO1/CDH15/CNTN2/CLDN1/CLDN11/CLDN2
WP_MYOMETRIAL_RELAXATION_AND_CONTRACTION_PATHWAYS	WP_MYOMETRIAL_RELAXATION_AND_CONTRACTION_PATHWAYS	66	0.372373	2.16274	0.00131752	0.0125336	0.0061465	3538	tags=77%, list=46%, signal=42%	CALD1/CAMK2A/IGFBP4/ACTB/GJA1/ETS2/RYR3/CNN2/GNB1/GNG12/ACTA2/ADCY7/NFKB1/JUN/CNN1/IL1B/ADCY9/PRKCA/RGS4/ITPR2/RAMP1/PKIA/IGFBP6/GNB4/IGFBP5/ATF6B/DGKZ/ITPR1/GNG2/SFN/ACTA1/PRKD1/CORIN/ITPR3/RGS16/ADCY2/RGS19/ATP2A2/PLCB3/PRKAR1A/IGFBP3/IGFBP2/GRK4/GNGT1/RGS3/GRK5/ADCY6/PKIG/PLCG1/CALM3/ADCY4
KEGG_ECM_RECEPTOR_INTERACTION	KEGG_ECM_RECEPTOR_INTERACTION	64	0.689668	3.98147	0.00132275	0.0125336	0.0061465	1493	tags=77%, list=20%, signal=62%	LAMC2/LAMB3/COL5A1/ITGA5/AGRN/HSPG2/LAMC1/COL6A2/ITGA3/COL6A1/LAMA3/COL5A2/ITGB6/COL1A1/COL4A2/ITGB1/COL3A1/COL1A2/COL5A3/LAMB1/COL6A3/FN1/ITGB5/THBS2/TNC/COL4A1/ITGB3/LAMA4/ITGB4/COL11A1/ITGA11/LAMA1/ITGA2/LAMB2/LAMA2/LAMA5/COL2A1/TNN/LAMB4/COMP/ITGA1/CD47/THBS1/SDC4/LAMC3/ITGA6/SDC1/THBS3/COL4A6
KEGG_LYSOSOME	KEGG_LYSOSOME	64	0.350172	2.02155	0.00132275	0.0125336	0.0061465	3263	tags=70%, list=43%, signal=41%	CTSB/GALNS/SMPD1/ARSB/HGSNAT/ARSA/MANBA/CTSA/PSAP/IGF2R/LAMP1/PLA2G15/CTSK/IDUA/PSAPL1/GALC/CTSZ/CLN5/CTSH/GNPTAB/LAPTM4B/CTSO/GNPTG/SUMF1/ACP2/SLC11A1/CTSD/MAN2B1/NAGA/LAMP2/CTSF/AP3B2/ABCA2/SCARB2/GLB1/HEXB/LAPTM4A/NPC2/CTSE/AP3S1/CD63/TPP1/ENTPD4/TCIRG1/HEXA
REACTOME_CELL_JUNCTION_ORGANIZATION	REACTOME_CELL_JUNCTION_ORGANIZATION	64	0.428943	2.47629	0.00132275	0.0125336	0.0061465	1841	tags=48%, list=24%, signal=37%	LAMC2/LAMB3/CDH3/LAMA3/COL17A1/ITGB1/ACTN1/FLNA/FBLIM1/PLEC/PXN/ITGB4/CLDN14/ACTB/PARVA/CD151/CDH6/SDK2/PVR/FLNC/CDH11/LIMS1/DST/ITGA6/CLDN9/KRT5/CDH2/ILK/CLDN10/KRT14/CDH17
REACTOME_CELL_SURFACE_INTERACTIONS_AT_THE_VASCULAR_WALL	REACTOME_CELL_SURFACE_INTERACTIONS_AT_THE_VASCULAR_WALL	64	0.468995	2.70752	0.00132275	0.0125336	0.0061465	1542	tags=50%, list=20%, signal=40%	ITGA5/ITGA3/COL1A1/ITGB1/COL1A2/FN1/GLG1/TNFRSF10D/ITGB3/SHC1/MMP1/TGFB1/L1CAM/GAS6/GPC1/TNFRSF10B/SIRPA/SLC16A3/PSG5/PROC/PIK3R1/CD47/CD99/TREM1/CAV1/PIK3CB/SDC4/ANGPT2/ITGA6/SDC1/JAM3/SRC
WP_ADIPOGENESIS	WP_ADIPOGENESIS	64	0.399871	2.30846	0.00132275	0.0125336	0.0061465	2283	tags=58%, list=30%, signal=41%	BMP1/SERPINE1/IRS1/NCOR2/TNF/BMP2/STAT3/TGFB1/PRLR/KLF7/FOXC2/FZD1/GATA3/CYP26B1/FOXO1/SPOCK1/TWIST1/CEBPB/EPAS1/MEF2D/IL6ST/LIFR/WNT5B/CDKN1A/PPARD/RARA/LMNA/PPARGC1A/LIF/NDN/NRIP1/RXRA/GATA2/SFRP4/RETN/GADD45A/FAS
WP_HIPPOMERLIN_SIGNALING_DYSREGULATION	WP_HIPPOMERLIN_SIGNALING_DYSREGULATION	64	0.421857	2.43539	0.00132275	0.0125336	0.0061465	2480	tags=62%, list=32%, signal=43%	ITGA5/ITGA3/CDH3/ITGB6/ITGB1/ITGB5/ITGB3/PDGFRB/ITGB4/ITGA11/ITGA2/LATS2/IGF1R/CDH20/CDH6/NGFR/PDGFRA/CDH11/EGFR/ITGA1/EPHA2/TEAD3/ITGA6/ITGB8/CDH2/CCND1/CDH17/FLT1/ITGA4/CSF1R/MET/ITGAM/CTNNA1/VGLL4/TEAD2/NTRK1/FLT4/PAK3/CDH15/CD44
WP_INTEGRINMEDIATED_CELL_ADHESION	WP_INTEGRINMEDIATED_CELL_ADHESION	61	0.491355	2.80724	0.00132979	0.0125336	0.0061465	2987	tags=80%, list=39%, signal=49%	ITGA5/ITGA3/ITGB6/VCL/ITGB1/ITGB5/ITGB3/ZYX/PXN/SHC1/DOCK1/ITGB4/CAPN2/ITGA11/ITGA2/VAV3/BCAR1/VAV2/ITGA1/CAPN6/CAV1/ITGA6/SRC/SORBS1/ITGB8/ILK/TNS1/ITGA4/AKT2/RAC2/TLN1/CAV2/CAPN1/ITGAM/MAP2K3/VASP/PAK3/ARAF/PDPK1/RAPGEF1/MYPN/FYN/MAPK7/CAPNS1/MAPK4/PTK2/ITGA9/SHC3/PAK4
KEGG_LEUKOCYTE_TRANSENDOTHELIAL_MIGRATION	KEGG_LEUKOCYTE_TRANSENDOTHELIAL_MIGRATION	63	0.435918	2.48659	0.00133869	0.0125336	0.0061465	2842	tags=70%, list=37%, signal=44%	VCL/MMP2/ITGB1/ACTN1/ACTN4/MYL9/PXN/MSN/THY1/CLDN14/ACTB/ICAM1/VAV3/BCAR1/VAV2/MMP9/PIK3R1/GNAI2/MAPK11/CD99/VCAM1/PIK3CB/RAPGEF3/PRKCA/JAM3/PTK2B/PIK3CD/CLDN9/CLDN10/JAM2/ITGA4/RAC2/ITGAM/CTNNA1/VASP/CLDN19/SIPA1/CXCL12/CLDN1/CLDN11/CLDN2/PTK2/MYL7/GNAI1
WP_SPINAL_CORD_INJURY	WP_SPINAL_CORD_INJURY	63	0.437939	2.49812	0.00133869	0.0125336	0.0061465	2110	tags=60%, list=28%, signal=44%	CSPG4/COL4A1/TNF/VCAN/GJA1/TGFB1/ICAM1/CHST11/NOX4/IL1R1/CXCL1/COL2A1/IL1A/GDNF/VIM/MMP9/NGFR/PTGS2/EGFR/CD47/NTN1/ROS1/XYLT1/IL1B/PRKCA/LTB/SLIT3/GAP43/PLA2G5/EFNB2/CCND1/RTN4/CCL2/PLXNA2/SEMA6A/MMP12/CXCL2/FCGR2A
WP_EBOLA_VIRUS_PATHWAY_ON_HOST	WP_EBOLA_VIRUS_PATHWAY_ON_HOST	62	0.445939	2.54252	0.00134409	0.0125336	0.0061465	1310	tags=45%, list=17%, signal=38%	ITGA5/ITGA3/MFGE8/ITGB1/ACTN1/FLNA/AXL/ITGB3/ACTN4/FLNB/ACTB/CTSB/ITGA2/IGF1R/GAS6/NFKB2/RELB/NEDD4/VAV2/FLNC/EGFR/PIK3R1/ITGA1/NFKB1/DAB2IP/CAV1/TFAP2A/PIK3CB
REACTOME_ECM_PROTEOGLYCANS	REACTOME_ECM_PROTEOGLYCANS	60	0.740267	4.18174	0.0013459	0.0125336	0.0061465	777	tags=70%, list=10%, signal=63%	COL5A1/AGRN/HSPG2/LAMC1/COL6A2/COL6A1/APP/LAMA3/COL5A2/ITGB6/COL1A1/COL4A2/ITGB1/SERPINE1/COL3A1/COL1A2/COL5A3/LAMB1/COL6A3/FN1/ITGB5/TNC/COL4A1/ITGB3/TGFB3/LAMA4/TGFB2/BGN/VCAN/TGFB1/SPARC/COL9A2/LAMA1/FMOD/ITGA2/LAMB2/LAMA2/LAMA5/COL2A1/COL4A5/TNN/COMP
WP_SMALL_CELL_LUNG_CANCER	WP_SMALL_CELL_LUNG_CANCER	60	0.43901	2.47995	0.0013459	0.0125336	0.0061465	1890	tags=53%, list=25%, signal=40%	LAMC2/LAMB3/LAMC1/ITGA3/LAMA3/COL4A2/ITGB1/LAMB1/FN1/COL4A1/LAMA4/LAMA1/ITGA2/LAMB2/LAMA2/LAMA5/COL4A5/LAMB4/PTGS2/PIK3R1/CDK6/NFKB1/ZBTB17/CDKN1A/PIK3CB/LAMC3/ITGA6/COL4A6/PIK3CD/CCND1/RXRA/AKT2
WP_ESC_PLURIPOTENCY_PATHWAYS	WP_ESC_PLURIPOTENCY_PATHWAYS	59	0.461726	2.58289	0.00135685	0.0125336	0.0061465	1965	tags=59%, list=26%, signal=44%	PDGFA/SMAD7/PDGFRB/STAT3/WNT7A/WNT10A/PDGFB/FZD1/WNT4/FGF1/FGF5/JAK1/ACVR1/WNT6/FZD2/PDGFRA/EGFR/IL6ST/FGF11/JUN/LIFR/WNT5B/BMPR2/NOG/WNT3A/FZD4/MTOR/PIK3CD/WNT2/LIF/WNT7B/FZD8/AKT2/BMPR1B/SMAD6
WP_WNT_SIGNALING	WP_WNT_SIGNALING	59	0.39992	2.23715	0.00135685	0.0125336	0.0061465	1823	tags=49%, list=24%, signal=38%	PLAU/CAMK2A/PRICKLE1/WNT7A/WNT10A/FZD1/WNT4/SFRP2/ROR2/PORCN/GPC4/WNT6/TCF7L1/FZD2/PRICKLE2/JUN/SERPINF1/DAAM2/WNT5B/VANGL1/TCF7L2/ROR1/WNT3A/PRKCA/MAP3K7/WNT2/CCND1/WNT7B/FZD8
REACTOME_ASSEMBLY_OF_COLLAGEN_FIBRILS_AND_OTHER_MULTIMERIC_STRUCTURES	REACTOME_ASSEMBLY_OF_COLLAGEN_FIBRILS_AND_OTHER_MULTIMERIC_STRUCTURES	55	0.778649	4.28765	0.00138122	0.0125336	0.0061465	959	tags=82%, list=13%, signal=72%	LAMC2/LAMB3/LOXL2/COL5A1/COL6A2/MMP13/COL6A1/LAMA3/BMP1/COL5A2/PXDN/COL17A1/COL1A1/COL4A2/COL18A1/COL8A2/COL12A1/COL3A1/LOXL1/COL1A2/COL5A3/COL6A3/LOX/COL4A1/PLEC/MMP3/ITGB4/COL8A1/CD151/COL9A2/CTSB/COL11A1/LOXL4/COL10A1/COL7A1/PCOLCE/COL2A1/COL27A1/COL4A5/TLL2/TLL1/COL15A1/MMP9/COL14A1/MMP7
WP_SENESCENCE_AND_AUTOPHAGY_IN_CANCER	WP_SENESCENCE_AND_AUTOPHAGY_IN_CANCER	57	0.458651	2.54262	0.00138313	0.0125336	0.0061465	1581	tags=51%, list=21%, signal=41%	MMP14/COL1A1/SERPINE1/COL3A1/FN1/PLAU/INHBA/BMP2/TGFB1/SPARC/SLC39A1/COL10A1/PLAT/IGF1R/CXCL1/IL1A/CEBPB/IL6R/LAMP1/IL6ST/THBS1/JUN/IGFBP7/CDKN1A/IL24/IL1B/SRC/MTOR/AKT1S1
KEGG_SMALL_CELL_LUNG_CANCER	KEGG_SMALL_CELL_LUNG_CANCER	53	0.46816	2.54848	0.00138504	0.0125336	0.0061465	1900	tags=57%, list=25%, signal=43%	LAMC2/LAMB3/LAMC1/ITGA3/LAMA3/COL4A2/ITGB1/LAMB1/FN1/COL4A1/LAMA4/LAMA1/ITGA2/LAMB2/LAMA2/LAMA5/LAMB4/PTGS2/PIK3R1/CDK6/NFKB1/PIK3CB/LAMC3/ITGA6/COL4A6/PIK3CD/CCND1/RXRA/AKT2/PIAS3
PID_AVB3_INTEGRIN_PATHWAY	PID_AVB3_INTEGRIN_PATHWAY	53	0.684198	3.7245	0.00138504	0.0125336	0.0061465	997	tags=66%, list=13%, signal=58%	COL16A1/COL5A1/COL6A2/COL6A1/COL5A2/COL17A1/COL1A1/VCL/MFGE8/COL8A2/COL12A1/COL3A1/COL1A2/COL6A3/FN1/IRS1/COL4A1/ITGB3/PXN/COL8A1/COL13A1/COL9A2/TGFBR2/COL11A1/CSF1/COL10A1/COL7A1/IGF1R/VAV3/BCAR1/COL2A1/COL4A5/COL15A1/COL14A1/PIK3R1
REACTOME_COLLAGEN_BIOSYNTHESIS_AND_MODIFYING_ENZYMES	REACTOME_COLLAGEN_BIOSYNTHESIS_AND_MODIFYING_ENZYMES	53	0.786311	4.28036	0.00138504	0.0125336	0.0061465	1097	tags=85%, list=14%, signal=73%	COL16A1/COL5A1/P4HA2/PLOD1/COL6A2/COL6A1/BMP1/COL5A2/COL17A1/COL1A1/COL4A2/SERPINH1/COL18A1/COL8A2/PLOD3/COL12A1/COL3A1/COL1A2/COL5A3/COL6A3/P4HA3/COL4A1/ADAMTS14/COL22A1/PLOD2/COL8A1/COL13A1/COL9A2/COL11A1/COL10A1/COL7A1/PCOLCE/ADAMTS2/COL23A1/COL2A1/COL27A1/COL4A5/TLL2/TLL1/COL15A1/P4HB/P4HA1/COL14A1/COL21A1/ADAMTS3
REACTOME_O_LINKED_GLYCOSYLATION	REACTOME_O_LINKED_GLYCOSYLATION	53	0.535318	2.91406	0.00138504	0.0125336	0.0061465	1663	tags=58%, list=22%, signal=46%	GALNT2/ADAMTS7/GALNT10/ST3GAL2/THBS2/ADAMTS12/ADAMTS14/ADAMTS15/B3GNT9/SPON2/SEMA5A/THSD4/THSD1/POFUT2/ADAMTS2/ADAMTS5/SPON1/ADAMTS10/ADAMTSL4/ADAMTS16/GALNT5/POMGNT1/ADAMTS3/THBS1/POMT2/ADAMTS6/ST6GAL1/ADAMTSL2/MUC1/GALNT6/GCNT1
REACTOME_SIGNALING_BY_MET	REACTOME_SIGNALING_BY_MET	47	0.641793	3.37452	0.00138504	0.0125336	0.0061465	775	tags=60%, list=10%, signal=54%	LAMC2/LAMB3/COL5A1/LAMC1/ITGA3/LAMA3/COL5A2/COL1A1/ITGB1/COL3A1/COL1A2/COL5A3/LAMB1/FN1/LAMA4/SHC1/STAT3/TNS3/COL11A1/LAMA1/TNS4/ITGA2/LAMB2/LAMA2/LAMA5/COL2A1/COL27A1/SPINT2
WP_PRIMARY_FOCAL_SEGMENTAL_GLOMERULOSCLEROSIS_FSGS	WP_PRIMARY_FOCAL_SEGMENTAL_GLOMERULOSCLEROSIS_FSGS	48	0.525926	2.77881	0.00138504	0.0125336	0.0061465	1256	tags=52%, list=16%, signal=44%	AGRN/SYNPO/ITGA3/MYH9/VCL/ITGB1/FAT1/ITGB3/ACTN4/ITGB4/IRF6/TGFB1/PARVA/CD151/LAMB2/PLAUR/LAMA5/COL4A5/VIM/MME/LIMS1/MYO1E/KIRREL2/CDKN1A/PODXL
PID_INTEGRIN1_PATHWAY	PID_INTEGRIN1_PATHWAY	56	0.735666	4.06095	0.00138889	0.0125336	0.0061465	694	tags=68%, list=9%, signal=62%	LAMC2/LAMB3/COL5A1/ITGA5/LAMC1/COL6A2/ITGA3/COL6A1/LAMA3/COL5A2/COL1A1/COL18A1/CSPG4/ITGB1/COL3A1/COL1A2/LAMB1/COL6A3/FN1/TGFBI/PLAU/THBS2/TNC/COL4A1/LAMA4/NID1/COL11A1/ITGA11/LAMA1/FBN1/ITGA2/COL7A1/LAMB2/PLAUR/LAMA2/LAMA5/COL2A1/COL4A5
REACTOME_L1CAM_INTERACTIONS	REACTOME_L1CAM_INTERACTIONS	56	0.436048	2.40703	0.00138889	0.0125336	0.0061465	1682	tags=50%, list=22%, signal=39%	ITGA5/LAMC1/ITGB1/LAMB1/EPHB2/SCN1B/ITGB3/MSN/ACTB/LAMA1/ITGA2/SCN2B/L1CAM/AP2A1/VAV2/NRP2/NRP1/EGFR/ITGA1/RPS6KA4/DNM3/TUBB3/CNTNAP1/SRC/GAP43/TUBB6/NFASC/ANK1
ST_INTEGRIN_SIGNALING_PATHWAY	ST_INTEGRIN_SIGNALING_PATHWAY	46	0.440406	2.29378	0.00139665	0.0125336	0.0061465	3186	tags=76%, list=42%, signal=45%	ITGA5/ITGA3/ACTN1/ANGPTL2/EPHB2/ZYX/SHC1/DOCK1/ITGA11/ITGA2/MYLK/BCAR1/P4HB/ITGA1/MRAS/CAV1/PIK3CB/ITGA6/ABL1/SRC/ILK/ITGA4/AKT2/TLN1/VASP/MAP3K11/PAK3/RAPGEF1/FYN/PTK2/ASAP1/ITGA9/PAK4/PTEN/AKT3
KEGG_ARRHYTHMOGENIC_RIGHT_VENTRICULAR_CARDIOMYOPATHY_ARVC	KEGG_ARRHYTHMOGENIC_RIGHT_VENTRICULAR_CARDIOMYOPATHY_ARVC	40	0.546507	2.73585	0.00140252	0.0125336	0.0061465	1866	tags=62%, list=24%, signal=48%	ITGA5/ITGA3/ITGB6/ITGB1/ACTN1/ITGB5/ITGB3/ACTN4/ITGB4/ACTB/GJA1/CACNA1C/ITGA11/ITGA2/LAMA2/SGCD/TCF7L1/ITGA1/TCF7L2/ITGA6/LMNA/ITGB8/CDH2/DMD/ITGA4
REACTOME_COLLAGEN_DEGRADATION	REACTOME_COLLAGEN_DEGRADATION	52	0.71817	3.87192	0.00140252	0.0125336	0.0061465	1236	tags=77%, list=16%, signal=65%	MMP14/COL16A1/COL5A1/COL6A2/MMP13/COL6A1/COL5A2/MMP10/COL17A1/COL1A1/COL4A2/COL18A1/MMP2/COL8A2/COL12A1/COL3A1/COL1A2/COL5A3/COL6A3/COL4A1/MMP3/MMP1/COL8A1/COL13A1/FURIN/COL9A2/CTSB/COL11A1/COL10A1/COL7A1/COL23A1/COL2A1/COL4A5/COL15A1/MMP9/COL14A1/MMP7/CTSK/MMP11/MMP20
REACTOME_SIGNALING_BY_VEGF	REACTOME_SIGNALING_BY_VEGF	52	0.472012	2.5448	0.00140252	0.0125336	0.0061465	2782	tags=75%, list=36%, signal=48%	AXL/MAPKAPK2/ITGB3/PXN/DOCK1/ACTB/VAV3/BCAR1/NCK2/VAV2/NRP2/NRP1/VEGFC/PIK3R1/MAPK11/CAV1/PIK3CB/PRKCA/PTK2B/SRC/MTOR/WASF2/ITPR2/PGF/FLT1/SHB/AKT2/SPHK1/RICTOR/CYFIP1/CTNNA1/FLT4/ITPR1/PAK3/PDPK1/FYN/ITPR3/PTK2/SHC2
WP_ARRHYTHMOGENIC_RIGHT_VENTRICULAR_CARDIOMYOPATHY	WP_ARRHYTHMOGENIC_RIGHT_VENTRICULAR_CARDIOMYOPATHY	40	0.546507	2.73585	0.00140252	0.0125336	0.0061465	1866	tags=62%, list=24%, signal=48%	ITGA5/ITGA3/ITGB6/ITGB1/ACTN1/ITGB5/ITGB3/ACTN4/ITGB4/ACTB/GJA1/CACNA1C/ITGA11/ITGA2/LAMA2/SGCD/TCF7L1/ITGA1/TCF7L2/ITGA6/LMNA/ITGB8/CDH2/DMD/ITGA4
KEGG_DILATED_CARDIOMYOPATHY	KEGG_DILATED_CARDIOMYOPATHY	45	0.544472	2.82016	0.00140449	0.0125336	0.0061465	572	tags=42%, list=7%, signal=39%	ITGA5/ITGA3/ITGB6/ITGB1/ITGB5/ITGB3/TGFB3/TNF/TPM1/TGFB2/ITGB4/ACTB/TGFB1/CACNA1C/TPM2/ITGA11/ITGA2/LAMA2/SGCD
KEGG_TGF_BETA_SIGNALING_PATHWAY	KEGG_TGF_BETA_SIGNALING_PATHWAY	42	0.465758	2.36246	0.00140449	0.0125336	0.0061465	2122	tags=57%, list=28%, signal=42%	SMAD7/LTBP1/THBS2/INHBA/TGFB3/TNF/TGFB2/BMP2/TGFB1/TGFBR2/COMP/ACVR1/GDF5/THBS1/DCN/BMPR2/NOG/THBS3/CHRD/BMPR1B/BMP8A/SMAD6/PPP2R1A/ACVRL1
PID_SMAD2_3NUCLEAR_PATHWAY	PID_SMAD2_3NUCLEAR_PATHWAY	42	0.444434	2.2543	0.00140449	0.0125336	0.0061465	1246	tags=43%, list=16%, signal=36%	LAMC1/SERPINE1/SMAD7/COL1A2/VDR/ITGB5/RUNX2/SKI/SKIL/GATA3/FOXO1/ESR1/RUNX1/CEBPB/MED15/ZBTB17/JUN/CDKN1A
REACTOME_NON_INTEGRIN_MEMBRANE_ECM_INTERACTIONS	REACTOME_NON_INTEGRIN_MEMBRANE_ECM_INTERACTIONS	50	0.748897	3.99856	0.00140647	0.0125336	0.0061465	1493	tags=88%, list=20%, signal=71%	LAMC2/LAMB3/COL5A1/AGRN/HSPG2/LAMC1/LAMA3/COL5A2/COL1A1/COL4A2/PDGFA/ITGB1/COL3A1/ACTN1/COL1A2/COL5A3/LAMB1/FN1/ITGB5/TNC/COL4A1/ITGB3/LAMA4/ITGB4/TGFB1/COL11A1/LAMA1/PDGFB/DDR2/COL10A1/ITGA2/LAMB2/LAMA2/LAMA5/COL2A1/COL4A5/THBS1/NTN4/SDC4/LAMC3/ITGA6/PRKCA/SDC1/COL4A6
WP_HUMAN_COMPLEMENT_SYSTEM	WP_HUMAN_COMPLEMENT_SYSTEM	50	0.442262	2.36136	0.00140647	0.0125336	0.0061465	1515	tags=46%, list=20%, signal=37%	LAMC1/C1R/LAMB1/CFH/C1S/ITGB3/CD59/PRNP/CALR/ICAM1/CFI/ITGA2/PLAUR/LAMA5/PTX3/SERPING1/GNAI2/THBS1/CFB/C3/DCN/PRKCA/GNA15
KEGG_HYPERTROPHIC_CARDIOMYOPATHY_HCM	KEGG_HYPERTROPHIC_CARDIOMYOPATHY_HCM	43	0.573006	2.92093	0.00141643	0.0125336	0.0061465	572	tags=44%, list=7%, signal=41%	ITGA5/ITGA3/ITGB6/ITGB1/ITGB5/ITGB3/TGFB3/TNF/TPM1/TGFB2/ITGB4/ACTB/TGFB1/CACNA1C/TPM2/ITGA11/ITGA2/LAMA2/SGCD
PID_SYNDECAN_1_PATHWAY	PID_SYNDECAN_1_PATHWAY	38	0.735716	3.61895	0.00142857	0.0125336	0.0061465	959	tags=74%, list=13%, signal=65%	COL16A1/COL5A1/COL6A2/COL6A1/COL5A2/COL17A1/COL1A1/COL8A2/COL12A1/COL3A1/COL1A2/COL6A3/COL4A1/MMP1/TGFB1/COL8A1/COL13A1/COL9A2/COL11A1/COL10A1/COL7A1/LAMA5/COL2A1/COL4A5/COL15A1/MMP9/COL14A1/MMP7
REACTOME_SIGNALING_BY_PDGF	REACTOME_SIGNALING_BY_PDGF	38	0.666169	3.27685	0.00142857	0.0125336	0.0061465	1542	tags=74%, list=20%, signal=59%	COL5A1/COL6A2/COL6A1/COL5A2/COL4A2/PDGFA/PDGFC/COL3A1/COL5A3/COL6A3/THBS2/COL4A1/PDGFRB/STAT3/FURIN/COL9A2/PDGFB/PLAT/BCAR1/NCK2/COL2A1/COL4A5/PDGFRA/PIK3R1/THBS1/PIK3CB/THBS3/SRC
NABA_COLLAGENS	NABA_COLLAGENS	36	0.777744	3.78656	0.00143472	0.0125336	0.0061465	1073	tags=83%, list=14%, signal=72%	COL16A1/COL5A1/COL6A2/COL6A1/COL5A2/COL17A1/COL1A1/COL4A2/COL18A1/COL8A2/COL12A1/COL3A1/COL1A2/COL5A3/COL6A3/COL4A1/COL22A1/COL8A1/COL13A1/COL9A2/COL11A1/COL10A1/COL7A1/COL23A1/COL2A1/COL27A1/COL4A5/COL15A1/COL14A1/COL21A1
REACTOME_COLLAGEN_CHAIN_TRIMERIZATION	REACTOME_COLLAGEN_CHAIN_TRIMERIZATION	36	0.777744	3.78656	0.00143472	0.0125336	0.0061465	1073	tags=83%, list=14%, signal=72%	COL16A1/COL5A1/COL6A2/COL6A1/COL5A2/COL17A1/COL1A1/COL4A2/COL18A1/COL8A2/COL12A1/COL3A1/COL1A2/COL5A3/COL6A3/COL4A1/COL22A1/COL8A1/COL13A1/COL9A2/COL11A1/COL10A1/COL7A1/COL23A1/COL2A1/COL27A1/COL4A5/COL15A1/COL14A1/COL21A1
REACTOME_HEPARAN_SULFATE_HEPARIN_HS_GAG_METABOLISM	REACTOME_HEPARAN_SULFATE_HEPARIN_HS_GAG_METABOLISM	36	0.550768	2.68149	0.00143472	0.0125336	0.0061465	1470	tags=61%, list=19%, signal=50%	AGRN/HSPG2/NDST1/CSPG4/BGN/B3GALT6/VCAN/EXT1/HGSNAT/GPC1/GPC6/XYLT2/EXT2/GPC4/B4GALT7/HS6ST1/DCN/SDC4/IDUA/GLB1L/XYLT1/SDC1
KEGG_HEMATOPOIETIC_CELL_LINEAGE	KEGG_HEMATOPOIETIC_CELL_LINEAGE	37	0.546374	2.66483	0.00143678	0.0125336	0.0061465	1429	tags=57%, list=19%, signal=46%	ITGA5/IL11/ITGA3/IL4R/ITGB3/CD59/TNF/CSF1/ITGA2/IL1R1/CD1A/IL1A/IL7R/ANPEP/MME/IL6R/ITGA1/CSF2/IL7/IL1B/ITGA6
PID_LYSOPHOSPHOLIPID_PATHWAY	PID_LYSOPHOSPHOLIPID_PATHWAY	37	0.459346	2.24036	0.00143678	0.0125336	0.0061465	3538	tags=86%, list=46%, signal=47%	MMP2/GNA12/PXN/BCAR1/GNB1/MMP9/ADCY7/EGFR/PIK3R1/NFKB1/GNAI2/LPAR3/JUN/PIK3CB/ADCY9/GNA15/PTK2B/SRC/ADRA1B/PLD2/LPAR4/GNG2/PRKD1/PTK2/ADCY2/GNAI1/PLCB3/ARHGEF1/ADCY6/GSK3B/PLCG1/ADCY4
REACTOME_CHONDROITIN_SULFATE_DERMATAN_SULFATE_METABOLISM	REACTOME_CHONDROITIN_SULFATE_DERMATAN_SULFATE_METABOLISM	37	0.640032	3.12162	0.00143678	0.0125336	0.0061465	1470	tags=70%, list=19%, signal=57%	DSE/AGRN/HSPG2/CHPF/CHST15/CSPG4/CHPF2/CHSY1/CHST3/BGN/B3GALT6/VCAN/CHST11/CSGALNACT2/ARSB/GPC1/GPC6/XYLT2/GPC4/B4GALT7/CHST12/DCN/SDC4/IDUA/XYLT1/SDC1
REACTOME_DISEASES_ASSOCIATED_WITH_O_GLYCOSYLATION_OF_PROTEINS	REACTOME_DISEASES_ASSOCIATED_WITH_O_GLYCOSYLATION_OF_PROTEINS	37	0.552723	2.69579	0.00143678	0.0125336	0.0061465	2221	tags=73%, list=29%, signal=52%	ADAMTS7/THBS2/ADAMTS12/ADAMTS14/ADAMTS15/SPON2/SEMA5A/THSD4/THSD1/ADAMTS2/ADAMTS5/SPON1/ADAMTS10/ADAMTSL4/ADAMTS16/POMGNT1/ADAMTS3/THBS1/POMT2/ADAMTS6/ADAMTSL2/MUC1/NOTCH2/NOTCH4/SEMA5B/MUC12/ADAMTS4
REACTOME_ELASTIC_FIBRE_FORMATION	REACTOME_ELASTIC_FIBRE_FORMATION	37	0.720302	3.51313	0.00143678	0.0125336	0.0061465	710	tags=68%, list=9%, signal=62%	LOXL2/ITGA5/ITGB6/ITGB1/LTBP1/LTBP2/LOXL1/FN1/EFEMP2/FBLN2/FBLN1/ITGB5/LOX/ITGB3/EMILIN1/TGFB3/TGFB2/BMP2/TGFB1/FURIN/LTBP3/FBN1/LOXL4/MFAP2/EFEMP1
KEGG_COMPLEMENT_AND_COAGULATION_CASCADES	KEGG_COMPLEMENT_AND_COAGULATION_CASCADES	35	0.488202	2.34814	0.00145138	0.0125336	0.0061465	1585	tags=51%, list=21%, signal=41%	C1R/SERPINE1/CFH/PLAU/C1S/CD59/PLAT/CFI/PLAUR/BDKRB2/BDKRB1/PROC/SERPING1/CFB/C3/F2R/SERPINA5/F5
PID_INTEGRIN3_PATHWAY	PID_INTEGRIN3_PATHWAY	35	0.663859	3.19302	0.00145138	0.0125336	0.0061465	1493	tags=71%, list=20%, signal=58%	LAMC1/COL1A1/COL1A2/LAMB1/FN1/TGFBI/PLAU/TNC/COL4A1/ITGB3/LAMA4/PDGFRB/THY1/TGFBR2/PDGFB/FBN1/PLAUR/L1CAM/COL4A5/PVR/CD47/THBS1/SDC4/SDC1/COL4A6
REACTOME_NCAM_SIGNALING_FOR_NEURITE_OUT_GROWTH	REACTOME_NCAM_SIGNALING_FOR_NEURITE_OUT_GROWTH	35	0.604641	2.90819	0.00145138	0.0125336	0.0061465	746	tags=49%, list=10%, signal=44%	COL5A1/AGRN/COL6A2/COL6A1/COL5A2/COL4A2/COL3A1/COL5A3/COL6A3/COL4A1/PRNP/CACNA1C/COL9A2/CACNA1G/COL2A1/COL4A5/GDNF
WP_TGFBETA_RECEPTOR_SIGNALLING_IN_SKELETAL_DYSPLASIAS	WP_TGFBETA_RECEPTOR_SIGNALLING_IN_SKELETAL_DYSPLASIAS	35	0.621079	2.98725	0.00145138	0.0125336	0.0061465	1367	tags=66%, list=18%, signal=54%	ITGB6/SERPINE1/SMAD7/LTBP1/RUNX2/SKI/INHBA/TNF/STAT3/TGFB1/LTBP3/TGFBR2/SKIL/FBN1/ZNF423/JAK1/ADAMTS10/NFKB1/THBS1/JUN/ENG/ADAMTSL2/NOG
NABA_BASEMENT_MEMBRANES	NABA_BASEMENT_MEMBRANES	34	0.747599	3.58314	0.0014556	0.0125336	0.0061465	1493	tags=88%, list=20%, signal=71%	LAMC2/LAMB3/AGRN/HSPG2/LAMC1/COL6A2/COL6A1/LAMA3/COL4A2/COL18A1/LAMB1/COL6A3/COL4A1/LAMA4/NID1/HMCN1/NID2/LAMA1/LAMB2/PAPLN/LAMA2/LAMA5/COL4A5/LAMB4/COL15A1/NTNG1/NTN1/NTN4/LAMC3/COL4A6
PID_UPA_UPAR_PATHWAY	PID_UPA_UPAR_PATHWAY	31	0.650486	3.01626	0.0014556	0.0125336	0.0061465	939	tags=58%, list=12%, signal=51%	ITGA5/MMP13/ITGA3/LRP1/ITGB1/SERPINE1/FN1/ITGB5/PLAU/ITGB3/MMP3/DOCK1/PDGFRB/TGFB1/PLAUR/BCAR1/MMP9/EGFR
WP_APOPTOSISRELATED_NETWORK_DUE_TO_ALTERED_NOTCH3_IN_OVARIAN_CANCER	WP_APOPTOSISRELATED_NETWORK_DUE_TO_ALTERED_NOTCH3_IN_OVARIAN_CANCER	34	0.462402	2.21623	0.0014556	0.0125336	0.0061465	1522	tags=53%, list=20%, signal=43%	APP/SMAD7/TNF/VAV3/TNFRSF10B/TNFRSF21/HSPA5/ETS1/VIM/IL7R/NFKB1/THBS1/CDKN1A/ANXA5/IER3/ABL1/F2R/PTK2B
WP_ONCOSTATIN_M_SIGNALING_PATHWAY	WP_ONCOSTATIN_M_SIGNALING_PATHWAY	34	0.555705	2.66342	0.0014556	0.0125336	0.0061465	1994	tags=71%, list=26%, signal=52%	OSMR/MMP13/SERPINE1/IRS1/TIMP3/PXN/MMP3/SHC1/STAT3/MMP1/JAK1/CEBPB/PIK3R1/NFKB1/IL6ST/LIFR/JAK3/PRKCA/PTK2B/SRC/MTOR/CCL2/PIAS3/RICTOR
WP_TGFBETA_RECEPTOR_SIGNALING	WP_TGFBETA_RECEPTOR_SIGNALING	31	0.602844	2.79535	0.0014556	0.0125336	0.0061465	2020	tags=74%, list=26%, signal=55%	ITGB6/SERPINE1/SMAD7/LTBP1/RUNX2/SKI/INHBA/TNF/STAT3/TGFB1/TGFBR2/SKIL/ZNF423/JAK1/NFKB1/THBS1/JUN/ENG/NOG/LIF/SMAD6/ZEB2/TFE3
WP_ENDOCHONDRAL_OSSIFICATION	WP_ENDOCHONDRAL_OSSIFICATION	32	0.607694	2.84259	0.00147059	0.0125336	0.0061465	1272	tags=62%, list=17%, signal=52%	MMP13/GLI3/SERPINH1/RUNX2/PLAU/TIMP3/TGFB2/TGFB1/CHST11/DDR2/COL10A1/PLAT/IGF1R/ADAMTS5/COL2A1/CAB39/NKX3-2/MMP9/PTH1R/PTHLH
WP_ENDOCHONDRAL_OSSIFICATION_WITH_SKELETAL_DYSPLASIAS	WP_ENDOCHONDRAL_OSSIFICATION_WITH_SKELETAL_DYSPLASIAS	32	0.607694	2.84259	0.00147059	0.0125336	0.0061465	1272	tags=62%, list=17%, signal=52%	MMP13/GLI3/SERPINH1/RUNX2/PLAU/TIMP3/TGFB2/TGFB1/CHST11/DDR2/COL10A1/PLAT/IGF1R/ADAMTS5/COL2A1/CAB39/NKX3-2/MMP9/PTH1R/PTHLH
WP_MICRORNAS_IN_CARDIOMYOCYTE_HYPERTROPHY	WP_MICRORNAS_IN_CARDIOMYOCYTE_HYPERTROPHY	32	0.502185	2.34905	0.00147059	0.0125336	0.0061465	2878	tags=81%, list=38%, signal=51%	TNF/STAT3/TGFB1/FZD1/MYLK/IGF1R/FZD2/HDAC7/PIK3R1/NFKB1/IL6ST/PIK3CB/WNT3A/MTOR/PIK3CD/LIF/CISH/AKT2/MAP2K3/LRP5/PDPK1/PRKG1/MAPK7/MAPK4/DVL1/PPP3CA
PID_A6B1_A6B4_INTEGRIN_PATHWAY	PID_A6B1_A6B4_INTEGRIN_PATHWAY	29	0.676123	3.08245	0.00147275	0.0125336	0.0061465	1469	tags=76%, list=19%, signal=62%	LAMC2/LAMB3/LAMC1/LAMA3/COL17A1/ITGB1/LAMB1/LAMA4/SHC1/ITGB4/LAMA1/LAMB2/LAMA2/LAMA5/IL1A/EGFR/PIK3R1/PMP22/LAMC3/ITGA6/MST1R/PRKCA
REACTOME_MET_ACTIVATES_PTK2_SIGNALING	REACTOME_MET_ACTIVATES_PTK2_SIGNALING	29	0.795771	3.62793	0.00147275	0.0125336	0.0061465	690	tags=79%, list=9%, signal=72%	LAMC2/LAMB3/COL5A1/LAMC1/ITGA3/LAMA3/COL5A2/COL1A1/ITGB1/COL3A1/COL1A2/COL5A3/LAMB1/FN1/LAMA4/COL11A1/LAMA1/ITGA2/LAMB2/LAMA2/LAMA5/COL2A1/COL27A1
PID_FAK_PATHWAY	PID_FAK_PATHWAY	33	0.526135	2.47831	0.00147493	0.0125336	0.0061465	1150	tags=48%, list=15%, signal=41%	MMP14/ITGA5/VCL/ITGB1/ACTN1/RRAS/ITGB5/PXN/DOCK1/CAPN2/BCAR1/NCK2/ETS1/PIK3R1/PTPN21/JUN
REACTOME_DISEASES_ASSOCIATED_WITH_GLYCOSAMINOGLYCAN_METABOLISM	REACTOME_DISEASES_ASSOCIATED_WITH_GLYCOSAMINOGLYCAN_METABOLISM	33	0.609495	2.87096	0.00147493	0.0125336	0.0061465	2000	tags=76%, list=26%, signal=56%	AGRN/HSPG2/CSPG4/CHSY1/CHST3/BGN/B3GALT6/VCAN/EXT1/FMOD/GPC1/GPC6/PAPSS2/EXT2/GPC4/B4GALT7/B4GALT1/CHST6/DCN/SDC4/SDC1/LUM/OMD/SDC3/KERA
REACTOME_MET_PROMOTES_CELL_MOTILITY	REACTOME_MET_PROMOTES_CELL_MOTILITY	33	0.772004	3.63645	0.00147493	0.0125336	0.0061465	690	tags=76%, list=9%, signal=69%	LAMC2/LAMB3/COL5A1/LAMC1/ITGA3/LAMA3/COL5A2/COL1A1/ITGB1/COL3A1/COL1A2/COL5A3/LAMB1/FN1/LAMA4/TNS3/COL11A1/LAMA1/TNS4/ITGA2/LAMB2/LAMA2/LAMA5/COL2A1/COL27A1
REACTOME_NCAM1_INTERACTIONS	REACTOME_NCAM1_INTERACTIONS	28	0.701457	3.15652	0.00147493	0.0125336	0.0061465	746	tags=61%, list=10%, signal=55%	COL5A1/AGRN/COL6A2/COL6A1/COL5A2/COL4A2/COL3A1/COL5A3/COL6A3/COL4A1/PRNP/CACNA1C/COL9A2/CACNA1G/COL2A1/COL4A5/GDNF
WP_COMPLEMENT_AND_COAGULATION_CASCADES	WP_COMPLEMENT_AND_COAGULATION_CASCADES	28	0.564892	2.54198	0.00147493	0.0125336	0.0061465	2165	tags=71%, list=28%, signal=51%	C1R/SERPINE1/CFH/PLAU/C1S/PLAT/CFI/PLAUR/LMAN1/BDKRB1/PROC/SERPING1/CFB/C3/F2R/SERPINA5/F5/C9/SERPINA1/F3
WP_LUNG_FIBROSIS	WP_LUNG_FIBROSIS	33	0.550919	2.59505	0.00147493	0.0125336	0.0061465	2097	tags=70%, list=27%, signal=51%	MMP2/PDGFA/SMAD7/PLAU/TNF/TGFB1/SKIL/PDGFB/FGF1/PTX3/MMP9/TIMP1/CEBPB/MT2A/GREM1/TGFA/CSF2/IL1B/CCL11/CCL2/CXCL2/HGF/SERPINA1
WP_NONGENOMIC_ACTIONS_OF_125_DIHYDROXYVITAMIN_D3	WP_NONGENOMIC_ACTIONS_OF_125_DIHYDROXYVITAMIN_D3	28	0.510646	2.29788	0.00147493	0.0125336	0.0061465	2007	tags=64%, list=26%, signal=48%	VDR/CAMK2A/TNFRSF1A/TNF/NFKB2/RELB/JAK1/ETS1/NFKB1/MAPK11/JUN/CAV1/CYP24A1/PRKCA/CD40/CCL2/RXRA/TLR2
KEGG_LEISHMANIA_INFECTION	KEGG_LEISHMANIA_INFECTION	30	0.51465	2.35465	0.00147929	0.0125336	0.0061465	2150	tags=67%, list=28%, signal=48%	ITGB1/TGFB3/TNF/TGFB2/TGFB1/JAK1/TAB2/IL1A/PTGS2/NFKB1/MAPK11/JUN/C3/IL1B/MAP3K7/ITGA4/IFNGR1/TLR2/FCGR2A/ITGAM
REACTOME_MOLECULES_ASSOCIATED_WITH_ELASTIC_FIBRES	REACTOME_MOLECULES_ASSOCIATED_WITH_ELASTIC_FIBRES	30	0.690931	3.16117	0.00147929	0.0125336	0.0061465	1088	tags=70%, list=14%, signal=60%	ITGB6/ITGB1/LTBP1/LTBP2/FN1/EFEMP2/FBLN2/FBLN1/ITGB5/ITGB3/EMILIN1/TGFB3/TGFB2/BMP2/TGFB1/LTBP3/FBN1/MFAP2/EFEMP1/GDF5/FBLN5
KEGG_BASAL_CELL_CARCINOMA	KEGG_BASAL_CELL_CARCINOMA	27	0.521089	2.30392	0.00149031	0.0125336	0.0061465	1823	tags=63%, list=24%, signal=48%	GLI3/SUFU/BMP2/WNT7A/WNT10A/FZD1/WNT4/WNT6/TCF7L1/FZD2/WNT5B/TCF7L2/WNT3A/FZD4/WNT2/WNT7B/FZD8
PID_ENDOTHELIN_PATHWAY	PID_ENDOTHELIN_PATHWAY	27	0.554864	2.45326	0.00149031	0.0125336	0.0061465	1795	tags=63%, list=23%, signal=48%	COL3A1/COL1A2/SLC9A1/GNA12/EDNRA/MMP1/BCAR1/ADCY7/GNAI2/JUN/ADCY9/PRKCA/GNA15/PTK2B/SRC/EDN2/TRPC6
PID_PTP1B_PATHWAY	PID_PTP1B_PATHWAY	27	0.537985	2.37862	0.00149031	0.0125336	0.0061465	2143	tags=70%, list=28%, signal=51%	IRS1/ITGB3/SHC1/PDGFRB/STAT3/PRLR/NOX4/CSF1/PDGFB/BCAR1/EGFR/PIK3R1/CAV1/PTPN1/SRC/CDH2/CSF1R/FCGR2A/CAPN1
REACTOME_INTERLEUKIN_10_SIGNALING	REACTOME_INTERLEUKIN_10_SIGNALING	27	0.521868	2.30736	0.00149031	0.0125336	0.0061465	2408	tags=70%, list=31%, signal=48%	TNFRSF1A/TNF/STAT3/ICAM1/CSF1/IL1R1/JAK1/CXCL1/IL1A/PTGS2/TIMP1/PTAFR/CSF2/IL1B/LIF/CCL2/CXCL2/TNFRSF1B/CCL20
REACTOME_LAMININ_INTERACTIONS	REACTOME_LAMININ_INTERACTIONS	27	0.803283	3.5516	0.00149031	0.0125336	0.0061465	694	tags=81%, list=9%, signal=74%	LAMC2/LAMB3/HSPG2/LAMC1/ITGA3/LAMA3/COL4A2/COL18A1/ITGB1/LAMB1/COL4A1/LAMA4/NID1/ITGB4/NID2/LAMA1/ITGA2/COL7A1/LAMB2/LAMA2/LAMA5/COL4A5
WP_NETRINUNC5B_SIGNALING_PATHWAY	WP_NETRINUNC5B_SIGNALING_PATHWAY	27	0.521663	2.30646	0.00149031	0.0125336	0.0061465	2850	tags=81%, list=37%, signal=51%	UNC5B/COL1A1/TNF/ITGB4/ICAM1/IL1A/JUN/NTN1/VCAM1/NTN4/PRKCA/PTK2B/SRC/NTN3/CCL2/YAP1/ALPL/NEO1/FYN/ROBO4/PTK2/ARHGEF12
PID_FRA_PATHWAY	PID_FRA_PATHWAY	25	0.519549	2.23067	0.00150376	0.0125336	0.0061465	1850	tags=60%, list=24%, signal=46%	LAMA3/MMP2/COL1A2/PLAU/ITGB4/GJA1/MMP1/PLAUR/FOSL2/MMP9/JUN/DCN/LIF/CCND1/CCL2
PID_IL4_2PATHWAY	PID_IL4_2PATHWAY	26	0.557484	2.43011	0.00150376	0.0125336	0.0061465	1546	tags=62%, list=20%, signal=49%	COL1A1/IL4R/COL1A2/IRS1/ITGB3/SHC1/THY1/JAK1/ETS1/IL13RA2/CEBPB/IL13RA1/PIK3R1/JAK3/CCL11/MTOR
PID_TCPTP_PATHWAY	PID_TCPTP_PATHWAY	26	0.548238	2.3898	0.00150376	0.0125336	0.0061465	2064	tags=73%, list=27%, signal=54%	ITGB1/SHC1/PDGFRB/STAT3/CSF1/PDGFB/LMAN1/JAK1/EGFR/PIK3R1/ITGA1/PIK3CB/PTPN1/JAK3/SRC/PIK3CD/CSF1R/MET/HGF
PID_TGFBR_PATHWAY	PID_TGFBR_PATHWAY	24	0.520517	2.21976	0.00150376	0.0125336	0.0061465	720	tags=46%, list=9%, signal=42%	SMAD7/CAMK2A/DAB2/TGFB3/SHC1/TGFB2/TGFB1/TGFBR2/SKIL/TAB2/PML
REACTOME_O_GLYCOSYLATION_OF_TSR_DOMAIN_CONTAINING_PROTEINS	REACTOME_O_GLYCOSYLATION_OF_TSR_DOMAIN_CONTAINING_PROTEINS	26	0.695189	3.03037	0.00150376	0.0125336	0.0061465	1359	tags=77%, list=18%, signal=63%	ADAMTS7/THBS2/ADAMTS12/ADAMTS14/ADAMTS15/SPON2/SEMA5A/THSD4/THSD1/POFUT2/ADAMTS2/ADAMTS5/SPON1/ADAMTS10/ADAMTSL4/ADAMTS16/ADAMTS3/THBS1/ADAMTS6/ADAMTSL2
REACTOME_SMOOTH_MUSCLE_CONTRACTION	REACTOME_SMOOTH_MUSCLE_CONTRACTION	24	0.566246	2.41477	0.00150376	0.0125336	0.0061465	1041	tags=58%, list=14%, signal=51%	VCL/CALD1/ITGB5/MYL9/PXN/TPM1/TPM2/MYLK/ANXA6/GUCY1A2/ACTA2/ITGA1/ACTG2/DYSF
WP_AGERAGE_PATHWAY	WP_AGERAGE_PATHWAY	26	0.569039	2.48048	0.00150376	0.0125336	0.0061465	1542	tags=62%, list=20%, signal=49%	MMP14/MMP13/MMP2/IRS1/MSN/SHC1/STAT3/FOXO1/DDOST/MMP9/EGFR/MMP7/NFKB1/JUN/PRKCA/SRC
WP_DIFFERENTIATION_PATHWAY	WP_DIFFERENTIATION_PATHWAY	25	0.607266	2.60729	0.00150376	0.0125336	0.0061465	2085	tags=80%, list=27%, signal=58%	IL11/PDGFA/INHBA/TGFB3/TGFB1/CSF1/PDGFB/FGF1/NTF4/TNFSF11/GDF5/IL6R/NT5E/NOG/WNT3A/WNT2/WNT7B/CSF1R/HGF/CXCR1
WP_GENES_CONTROLLING_RENAL_NEPHROGENESIS	WP_GENES_CONTROLLING_RENAL_NEPHROGENESIS	24	0.504414	2.15109	0.00150376	0.0125336	0.0061465	1848	tags=58%, list=24%, signal=44%	ITGA3/ITGB1/PDGFRB/PDGFB/FOXC2/LAMB2/WNT4/NCK2/GDNF/FOXC1/NOTCH2/HOXA11/WT1/RET
WP_HEPATITIS_C_AND_HEPATOCELLULAR_CARCINOMA	WP_HEPATITIS_C_AND_HEPATOCELLULAR_CARCINOMA	26	0.495917	2.16173	0.00150376	0.0125336	0.0061465	1256	tags=50%, list=16%, signal=42%	COL4A2/STAT3/MMP1/TGFB1/JAK1/MYOF/VAV2/PTGS2/IL6R/NFKB1/JUN/CDKN1A/PODXL
WP_MATRIX_METALLOPROTEINASES	WP_MATRIX_METALLOPROTEINASES	26	0.642686	2.80151	0.00150376	0.0125336	0.0061465	1236	tags=65%, list=16%, signal=55%	MMP14/MMP13/MMP10/MMP2/TIMP3/MMP3/TNF/TIMP2/MMP1/MMP23B/MMP28/MMP9/TIMP1/MMP7/MMP16/MMP11/MMP20
WP_PHOTODYNAMIC_THERAPYINDUCED_NFKB_SURVIVAL_SIGNALING	WP_PHOTODYNAMIC_THERAPYINDUCED_NFKB_SURVIVAL_SIGNALING	24	0.591343	2.5218	0.00150376	0.0125336	0.0061465	1382	tags=62%, list=18%, signal=51%	MMP2/TNFRSF1A/MMP3/TNF/MMP1/ICAM1/NFKB2/RELB/IL1A/MMP9/PTGS2/NFKB1/VCAM1/CSF2/IL1B
WP_TYPE_I_COLLAGEN_SYNTHESIS_IN_THE_CONTEXT_OF_OSTEOGENESIS_IMPERFECTA	WP_TYPE_I_COLLAGEN_SYNTHESIS_IN_THE_CONTEXT_OF_OSTEOGENESIS_IMPERFECTA	24	0.645088	2.751	0.00150376	0.0125336	0.0061465	1553	tags=75%, list=20%, signal=60%	P4HA2/PLOD1/BMP1/COL1A1/SERPINH1/COL1A2/LOX/PLOD2/CREB3L1/FZD1/ADAMTS2/TNFSF11/P4HB/P4HA1/MBTPS1/SERPINF1/FKBP10/MIA3
NABA_PROTEOGLYCANS	NABA_PROTEOGLYCANS	20	0.614675	2.50287	0.00151745	0.0125336	0.0061465	2313	tags=85%, list=30%, signal=59%	HSPG2/PODNL1/BGN/VCAN/FMOD/SPOCK1/PODN/DCN/HAPLN4/LUM/ASPN/OMD/EPYC/KERA/HAPLN3/IMPG2/PRELP
PID_BMP_PATHWAY	PID_BMP_PATHWAY	20	0.541966	2.20681	0.00151745	0.0125336	0.0061465	2154	tags=70%, list=28%, signal=50%	SMAD7/SKI/BMP2/TAB2/GREM1/BMPR2/CTDSP2/NOG/MAP3K7/RGMB/CHRD/BMPR1B/SMAD6/CTDSP1
PID_INTEGRIN2_PATHWAY	PID_INTEGRIN2_PATHWAY	20	0.571578	2.32738	0.00151745	0.0125336	0.0061465	1517	tags=60%, list=20%, signal=48%	TGFBI/PLAU/SPON2/THY1/ICAM1/PLAT/PLAUR/PROC/ICAM4/VCAM1/C3/JAM3
REACTOME_ACTIVATION_OF_MATRIX_METALLOPROTEINASES	REACTOME_ACTIVATION_OF_MATRIX_METALLOPROTEINASES	20	0.713378	2.90477	0.00151745	0.0125336	0.0061465	1209	tags=75%, list=16%, signal=63%	MMP14/MMP13/MMP10/COL18A1/MMP2/MMP3/TIMP2/MMP1/FURIN/MMP9/TIMP1/MMP7/MMP16/CTSK/MMP11
WP_MIRNA_TARGETS_IN_ECM_AND_MEMBRANE_RECEPTORS	WP_MIRNA_TARGETS_IN_ECM_AND_MEMBRANE_RECEPTORS	20	0.873222	3.55564	0.00151745	0.0125336	0.0061465	492	tags=90%, list=6%, signal=84%	COL5A1/LAMC1/COL6A2/COL6A1/COL5A2/ITGB6/COL4A2/COL3A1/COL1A2/COL5A3/COL6A3/FN1/ITGB5/THBS2/COL4A1/LAMA4/ITGA11/LAMB2
PID_ER_NONGENOMIC_PATHWAY	PID_ER_NONGENOMIC_PATHWAY	21	0.569903	2.35295	0.00152439	0.0125336	0.0061465	1542	tags=62%, list=20%, signal=50%	MMP2/MSN/SHC1/IGF1R/BCAR1/GNB1/ESR1/MMP9/PIK3R1/GNAI2/MAPK11/GNA15/SRC
PID_INTEGRIN_A4B1_PATHWAY	PID_INTEGRIN_A4B1_PATHWAY	21	0.534335	2.2061	0.00152439	0.0125336	0.0061465	2114	tags=71%, list=28%, signal=52%	ITGB1/FN1/THBS2/PXN/DOCK1/BCAR1/THBS1/VCAM1/PTK2B/SRC/IGSF8/ADAM28/JAM2/ITGA4/TLN1
WP_CARDIAC_PROGENITOR_DIFFERENTIATION	WP_CARDIAC_PROGENITOR_DIFFERENTIATION	21	0.501403	2.07014	0.00152439	0.0125336	0.0061465	1444	tags=52%, list=19%, signal=43%	BMP1/INHBA/THY1/TGFB1/ROR2/SIRPA/PDGFRA/ANPEP/NOG/WNT3A/TBX5
WP_SIGNAL_TRANSDUCTION_THROUGH_IL1R	WP_SIGNAL_TRANSDUCTION_THROUGH_IL1R	21	0.523147	2.15991	0.00152439	0.0125336	0.0061465	1583	tags=57%, list=21%, signal=45%	IL1RAP/TGFB3/TNF/TGFB2/TGFB1/IL1R1/IL1A/NFKB1/JUN/IL1B/MAP3K7/IRAK3
BIOCARTA_ALK_PATHWAY	BIOCARTA_ALK_PATHWAY	19	0.536871	2.14068	0.00152672	0.0125336	0.0061465	1965	tags=63%, list=26%, signal=47%	TGFB3/TGFB2/BMP2/TGFB1/TGFBR2/FZD1/ACVR1/BMPR2/NOG/MAP3K7/CHRD/SMAD6
BIOCARTA_IL1R_PATHWAY	BIOCARTA_IL1R_PATHWAY	19	0.587121	2.34104	0.00152672	0.0125336	0.0061465	2173	tags=74%, list=28%, signal=53%	IL1RAP/TGFB3/TNF/TGFB2/TGFB1/IL1R1/IL1A/NFKB1/JUN/IL1B/MAP3K7/IRAK3/IRAK2/MAP2K3
BIOCARTA_INTEGRIN_PATHWAY	BIOCARTA_INTEGRIN_PATHWAY	19	0.592401	2.36209	0.00152672	0.0125336	0.0061465	2739	tags=89%, list=36%, signal=58%	VCL/ITGB1/ACTN1/ZYX/SHC1/BCAR1/BCR/JUN/CAV1/TNS1/PPP1R12B/TLN1/CAPN1/ACTA1/RAPGEF1/FYN/CAPNS1
PID_ECADHERIN_STABILIZATION_PATHWAY	PID_ECADHERIN_STABILIZATION_PATHWAY	19	0.595316	2.37371	0.00152672	0.0125336	0.0061465	2187	tags=79%, list=29%, signal=57%	ENAH/VCL/ACTN1/ZYX/KIFC3/LIMA1/IGF1R/EGFR/EXOC3/EPHA2/PIP5K1C/MET/HGF/CTNNA1/VASP
PID_IL1_PATHWAY	PID_IL1_PATHWAY	19	0.520093	2.07378	0.00152672	0.0125336	0.0061465	1583	tags=58%, list=21%, signal=46%	IL1RAP/IL1R1/TAB2/IL1A/PIK3R1/NFKB1/JUN/IL1B/MAP3K7/ERC1/IRAK3
PID_INTEGRIN_CS_PATHWAY	PID_INTEGRIN_CS_PATHWAY	19	0.608002	2.4243	0.00152672	0.0125336	0.0061465	480	tags=47%, list=6%, signal=45%	ITGA5/ITGA3/ITGB6/ITGB1/ITGB5/ITGB3/ITGB4/ITGA11/ITGA2
PID_RET_PATHWAY	PID_RET_PATHWAY	19	0.523193	2.08614	0.00152672	0.0125336	0.0061465	1961	tags=63%, list=26%, signal=47%	PDLIM7/IRS1/PXN/SHC1/BCAR1/GDNF/PIK3R1/JUN/PRKCA/SRC/RET/DOK5
WP_ALPHA_6_BETA_4_SIGNALING_PATHWAY	WP_ALPHA_6_BETA_4_SIGNALING_PATHWAY	19	0.753538	3.0046	0.00152672	0.0125336	0.0061465	1546	tags=89%, list=20%, signal=72%	LAMC2/LAMB3/LAMC1/LAMA3/LAMB1/IRS1/SHC1/ITGB4/LAMA1/LAMB2/LAMA2/LAMA5/PIK3R1/ITGA6/PRKCA/SRC/MTOR
WP_PDGF_PATHWAY	WP_PDGF_PATHWAY	19	0.538025	2.14527	0.00152672	0.0125336	0.0061465	1150	tags=53%, list=15%, signal=45%	PDGFA/SHC1/PDGFRB/STAT3/PDGFB/JAK1/VAV2/PIK3R1/NFKB1/JUN
PID_IL6_7_PATHWAY	PID_IL6_7_PATHWAY	23	0.576214	2.41176	0.00153374	0.0125336	0.0061465	1150	tags=57%, list=15%, signal=48%	HSP90B1/STAT3/JAK1/FOXO1/TNFSF11/TIMP1/CEBPB/IL6R/PIK3R1/MAPK11/IL6ST/PTPRE/JUN
PID_AMB2_NEUTROPHILS_PATHWAY	PID_AMB2_NEUTROPHILS_PATHWAY	22	0.570786	2.36965	0.0015361	0.0125336	0.0061465	2150	tags=73%, list=28%, signal=52%	MMP2/LRP1/PLAU/TNF/THY1/ICAM1/PLAT/PLAUR/MMP9/NFKB1/MST1R/JAM3/SRC/JAM2/TLN1/ITGAM
PID_ANGIOPOIETIN_RECEPTOR_PATHWAY	PID_ANGIOPOIETIN_RECEPTOR_PATHWAY	22	0.56529	2.34683	0.0015361	0.0125336	0.0061465	1344	tags=59%, list=18%, signal=49%	ITGA5/MMP2/ITGB1/FN1/PXN/TNF/SHC1/FOXO1/ETS1/PIK3R1/NFKB1/CDKN1A/ANGPT2
REACTOME_BINDING_AND_UPTAKE_OF_LIGANDS_BY_SCAVENGER_RECEPTORS	REACTOME_BINDING_AND_UPTAKE_OF_LIGANDS_BY_SCAVENGER_RECEPTORS	22	0.633808	2.63129	0.0015361	0.0125336	0.0061465	411	tags=50%, list=5%, signal=47%	COL1A1/COL4A2/LRP1/COL3A1/COL1A2/COL4A1/HSP90B1/HYOU1/CALR/SPARC/SSC5D
REACTOME_CARGO_CONCENTRATION_IN_THE_ER	REACTOME_CARGO_CONCENTRATION_IN_THE_ER	22	0.539881	2.24134	0.0015361	0.0125336	0.0061465	2457	tags=77%, list=32%, signal=53%	CD59/COL7A1/LMAN1/SEC24C/SEC24D/TGFA/MIA3/CTSZ/F5/TMED10/CNIH3/SEC24A/SEC23A/SERPINA1/LMAN2/GRIA1/MCFD2
REACTOME_SYNDECAN_INTERACTIONS	REACTOME_SYNDECAN_INTERACTIONS	22	0.764238	3.17277	0.0015361	0.0125336	0.0061465	1470	tags=91%, list=19%, signal=74%	COL5A1/COL5A2/COL1A1/ITGB1/COL3A1/ACTN1/COL1A2/COL5A3/FN1/ITGB5/TNC/ITGB3/ITGB4/TGFB1/ITGA2/THBS1/SDC4/ITGA6/PRKCA/SDC1
WP_IL4_SIGNALING_PATHWAY	WP_IL4_SIGNALING_PATHWAY	22	0.579207	2.40461	0.0015361	0.0125336	0.0061465	1589	tags=64%, list=21%, signal=51%	IL4R/FLNA/IRS1/SHC1/STAT3/HRH1/GATA3/JAK1/CEBPB/PIK3R1/NFKB1/MAPK11/JAK3/PIK3CD
PID_AVB3_OPN_PATHWAY	PID_AVB3_OPN_PATHWAY	18	0.568123	2.20988	0.00155763	0.0125336	0.0061465	1694	tags=61%, list=22%, signal=48%	MMP2/PLAU/ITGB3/VAV3/BCAR1/MMP9/PIK3R1/NFKB1/JUN/PTK2B/ILK
PID_WNT_SIGNALING_PATHWAY	PID_WNT_SIGNALING_PATHWAY	18	0.59639	2.31983	0.00155763	0.0125336	0.0061465	1823	tags=72%, list=24%, signal=55%	IGFBP4/CTHRC1/WNT7A/KREMEN2/FZD1/ROR2/FZD2/WNT3A/FZD4/ATP6AP2/WNT2/WNT7B/FZD8
REACTOME_A_TETRASACCHARIDE_LINKER_SEQUENCE_IS_REQUIRED_FOR_GAG_SYNTHESIS	REACTOME_A_TETRASACCHARIDE_LINKER_SEQUENCE_IS_REQUIRED_FOR_GAG_SYNTHESIS	18	0.722014	2.80848	0.00155763	0.0125336	0.0061465	1470	tags=83%, list=19%, signal=67%	AGRN/HSPG2/CSPG4/BGN/B3GALT6/VCAN/GPC1/GPC6/XYLT2/GPC4/B4GALT7/DCN/SDC4/XYLT1/SDC1
BIOCARTA_INFLAM_PATHWAY	BIOCARTA_INFLAM_PATHWAY	15	0.657119	2.4102	0.00157729	0.0125336	0.0061465	1377	tags=67%, list=18%, signal=55%	IL11/PDGFA/TGFB3/TNF/TGFB2/TGFB1/CSF1/IL1A/CSF2/IL7
PID_SYNDECAN_2_PATHWAY	PID_SYNDECAN_2_PATHWAY	15	0.716497	2.62798	0.00157729	0.0125336	0.0061465	480	tags=60%, list=6%, signal=56%	ITGA5/LAMA3/MMP2/ITGB1/FN1/EPHB2/TGFB1/LAMA1/ITGA2
PID_SYNDECAN_4_PATHWAY	PID_SYNDECAN_4_PATHWAY	15	0.703891	2.58175	0.00157729	0.0125336	0.0061465	1469	tags=80%, list=19%, signal=65%	ITGA5/LAMA3/ITGB1/ACTN1/FN1/TNC/ADAM12/LAMA1/MMP9/THBS1/SDC4/PRKCA
REACTOME_DEFECTIVE_B4GALT7_CAUSES_EDS_PROGEROID_TYPE	REACTOME_DEFECTIVE_B4GALT7_CAUSES_EDS_PROGEROID_TYPE	15	0.704385	2.58356	0.00157729	0.0125336	0.0061465	1470	tags=80%, list=19%, signal=65%	AGRN/HSPG2/CSPG4/BGN/VCAN/GPC1/GPC6/GPC4/B4GALT7/DCN/SDC4/SDC1
WP_HYPOTHESIZED_PATHWAYS_IN_PATHOGENESIS_OF_CARDIOVASCULAR_DISEASE	WP_HYPOTHESIZED_PATHWAYS_IN_PATHOGENESIS_OF_CARDIOVASCULAR_DISEASE	15	0.714732	2.62151	0.00157729	0.0125336	0.0061465	460	tags=60%, list=6%, signal=57%	SERPINE1/LTBP1/LTBP2/FLNA/RUNX2/SHC1/POSTN/TGFBR2/FBN1
WP_MIR5093P_ALTERATION_OF_YAP1ECM_AXIS	WP_MIR5093P_ALTERATION_OF_YAP1ECM_AXIS	15	0.748654	2.74593	0.00157729	0.0125336	0.0061465	744	tags=73%, list=10%, signal=66%	COL5A1/COL1A1/COL3A1/FN1/THBS2/EDNRA/SPARC/BCAR1/GPC6/SNAI2/TWIST1
KEGG_GLYCOSAMINOGLYCAN_BIOSYNTHESIS_CHONDROITIN_SULFATE	KEGG_GLYCOSAMINOGLYCAN_BIOSYNTHESIS_CHONDROITIN_SULFATE	17	0.696175	2.64116	0.00158479	0.0125336	0.0061465	1050	tags=71%, list=14%, signal=61%	DSE/CHPF/CHST15/CHPF2/CHSY1/CHST3/B3GALT6/CHST11/CSGALNACT2/XYLT2/B4GALT7/CHST12
PID_INTEGRIN_A9B1_PATHWAY	PID_INTEGRIN_A9B1_PATHWAY	16	0.704169	2.62186	0.00158479	0.0125336	0.0061465	1542	tags=81%, list=20%, signal=65%	ITGB1/FN1/TNC/PXN/ADAM12/BCAR1/ADAM8/KCNJ15/VEGFC/VCAM1/CSF2/TGM2/SRC
PID_NECTIN_PATHWAY	PID_NECTIN_PATHWAY	16	0.600802	2.23698	0.00158479	0.0125336	0.0061465	2823	tags=94%, list=37%, signal=59%	ITGB3/PDGFRB/PDGFB/VAV2/PVR/PIK3R1/PTPRM/PIP5K1C/SRC/TLN1/CTNNA1/CLDN1/RAPGEF1/PTK2/IQGAP1
REACTOME_CELL_EXTRACELLULAR_MATRIX_INTERACTIONS	REACTOME_CELL_EXTRACELLULAR_MATRIX_INTERACTIONS	16	0.623417	2.32119	0.00158479	0.0125336	0.0061465	1051	tags=56%, list=14%, signal=49%	ITGB1/ACTN1/FLNA/FBLIM1/PXN/ACTB/PARVA/FLNC/LIMS1
REACTOME_CHONDROITIN_SULFATE_BIOSYNTHESIS	REACTOME_CHONDROITIN_SULFATE_BIOSYNTHESIS	16	0.713904	2.6581	0.00158479	0.0125336	0.0061465	473	tags=62%, list=6%, signal=59%	CHPF/CHST15/CSPG4/CHPF2/CHSY1/CHST3/BGN/VCAN/CHST11/CSGALNACT2
REACTOME_CROSSLINKING_OF_COLLAGEN_FIBRILS	REACTOME_CROSSLINKING_OF_COLLAGEN_FIBRILS	17	0.819554	3.10923	0.00158479	0.0125336	0.0061465	722	tags=82%, list=9%, signal=75%	LOXL2/BMP1/PXDN/COL1A1/COL4A2/LOXL1/COL1A2/LOX/COL4A1/LOXL4/PCOLCE/COL4A5/TLL2/TLL1
WP_CYTOKINES_AND_INFLAMMATORY_RESPONSE	WP_CYTOKINES_AND_INFLAMMATORY_RESPONSE	17	0.588724	2.23351	0.00158479	0.0125336	0.0061465	1382	tags=59%, list=18%, signal=48%	IL11/PDGFA/TNF/TGFB1/CSF1/CXCL1/IL1A/CSF2/IL7/IL1B
WP_INFLAMMATORY_RESPONSE_PATHWAY	WP_INFLAMMATORY_RESPONSE_PATHWAY	16	0.744158	2.77075	0.00158479	0.0125336	0.0061465	585	tags=69%, list=8%, signal=64%	LAMC2/LAMC1/COL1A1/IL4R/COL3A1/COL1A2/LAMB1/FN1/TNFRSF1A/LAMB2/LAMA5
BIOCARTA_ERK_PATHWAY	BIOCARTA_ERK_PATHWAY	13	0.643719	2.23188	0.00158983	0.0125336	0.0061465	939	tags=62%, list=12%, signal=54%	ITGB1/SHC1/STAT3/PTPRR/IGF1R/NGFR/PDGFRA/EGFR
REACTOME_DOWNSTREAM_SIGNAL_TRANSDUCTION	REACTOME_DOWNSTREAM_SIGNAL_TRANSDUCTION	13	0.667217	2.31335	0.00158983	0.0125336	0.0061465	1542	tags=77%, list=20%, signal=62%	PDGFA/PDGFRB/STAT3/PDGFB/BCAR1/NCK2/PDGFRA/PIK3R1/PIK3CB/SRC
REACTOME_RUNX2_REGULATES_BONE_DEVELOPMENT	REACTOME_RUNX2_REGULATES_BONE_DEVELOPMENT	13	0.602054	2.08742	0.00158983	0.0125336	0.0061465	2177	tags=77%, list=28%, signal=55%	GLI3/COL1A1/RUNX2/MAF/ZNF521/ABL1/SRC/AR/SMAD6/YAP1
WP_IL1_AND_MEGAKARYOCYTES_IN_OBESITY	WP_IL1_AND_MEGAKARYOCYTES_IN_OBESITY	13	0.738903	2.5619	0.00158983	0.0125336	0.0061465	2007	tags=100%, list=26%, signal=74%	TIMP2/ICAM1/IL1R1/MMP9/TIMP1/NFKB1/IL1B/F2R/FCER1A/CCL2/NLRP3/S100A9/TLR2
PID_ALK1_PATHWAY	PID_ALK1_PATHWAY	14	0.629007	2.22028	0.0016129	0.0125336	0.0061465	1311	tags=64%, list=17%, signal=53%	SMAD7/INHBA/TGFB3/TGFB1/TGFBR2/ACVR1/CAV1/BMPR2/ENG
PID_GLYPICAN_1PATHWAY	PID_GLYPICAN_1PATHWAY	14	0.679579	2.39879	0.0016129	0.0125336	0.0061465	573	tags=57%, list=7%, signal=53%	APP/TGFB3/TGFB2/PRNP/TGFB1/TGFBR2/LAMA1/GPC1
PID_LYMPH_ANGIOGENESIS_PATHWAY	PID_LYMPH_ANGIOGENESIS_PATHWAY	14	0.734984	2.59436	0.0016129	0.0125336	0.0061465	1089	tags=79%, list=14%, signal=68%	ITGA5/COL1A1/ITGB1/COL1A2/FN1/SHC1/ITGA2/VEGFC/PIK3R1/ITGA1/MAPK11
REACTOME_ANCHORING_FIBRIL_FORMATION	REACTOME_ANCHORING_FIBRIL_FORMATION	14	0.842146	2.97262	0.0016129	0.0125336	0.0061465	722	tags=86%, list=9%, signal=78%	LAMC2/LAMB3/LAMA3/BMP1/COL1A1/COL4A2/COL1A2/COL4A1/COL7A1/COL4A5/TLL2/TLL1
REACTOME_HS_GAG_DEGRADATION	REACTOME_HS_GAG_DEGRADATION	14	0.627458	2.21481	0.0016129	0.0125336	0.0061465	1470	tags=71%, list=19%, signal=58%	AGRN/HSPG2/HGSNAT/GPC1/GPC6/GPC4/SDC4/IDUA/GLB1L/SDC1
WP_MIRNAS_INVOLVEMENT_IN_THE_IMMUNE_RESPONSE_IN_SEPSIS	WP_MIRNAS_INVOLVEMENT_IN_THE_IMMUNE_RESPONSE_IN_SEPSIS	14	0.593604	2.09532	0.0016129	0.0125336	0.0061465	1482	tags=64%, list=19%, signal=52%	TNF/ICAM1/NFKB2/RELB/TAB2/IL1A/NFKB1/VCAM1/MAP3K7
WP_PROTEOGLYCAN_BIOSYNTHESIS	WP_PROTEOGLYCAN_BIOSYNTHESIS	14	0.689363	2.43333	0.0016129	0.0125336	0.0061465	707	tags=64%, list=9%, signal=58%	CHSY1/CHST3/B3GALT6/EXT1/EXTL3/XYLT2/PAPSS2/EXT2/B4GALT7
REACTOME_OTHER_SEMAPHORIN_INTERACTIONS	REACTOME_OTHER_SEMAPHORIN_INTERACTIONS	12	0.656478	2.1902	0.00164204	0.0125336	0.0061465	2312	tags=92%, list=30%, signal=64%	PLXNA1/ITGB1/SEMA5A/PLXNA4/PLXND1/SEMA7A/ITGA1/PLXNB3/PLXNA2/SEMA6A/PLXNC1
WP_INTERACTIONS_BETWEEN_IMMUNE_CELLS_AND_MICRORNAS_IN_TUMOR_MICROENVIRONMENT	WP_INTERACTIONS_BETWEEN_IMMUNE_CELLS_AND_MICRORNAS_IN_TUMOR_MICROENVIRONMENT	12	0.663669	2.21419	0.00164204	0.0125336	0.0061465	1900	tags=83%, list=25%, signal=63%	IL4R/TGFB3/TGFB2/STAT3/TGFB1/TGFBR2/NFKB2/NFKB1/CCL2/PIAS3
WP_OVERVIEW_OF_NANOPARTICLE_EFFECTS	WP_OVERVIEW_OF_NANOPARTICLE_EFFECTS	12	0.662827	2.21138	0.00164204	0.0125336	0.0061465	262	tags=50%, list=3%, signal=48%	CDH3/LAMA3/FN1/PTGS1/COL4A1/TNF
WP_TGFB_SIGNALING_IN_THYROID_CELLS_FOR_EPITHELIALMESENCHYMAL_TRANSITION	WP_TGFB_SIGNALING_IN_THYROID_CELLS_FOR_EPITHELIALMESENCHYMAL_TRANSITION	12	0.655116	2.18565	0.00164204	0.0125336	0.0061465	757	tags=58%, list=10%, signal=53%	FN1/RUNX2/TNC/TGFB1/SNAI2/VIM/CDH6
BIOCARTA_IL6_PATHWAY	BIOCARTA_IL6_PATHWAY	10	0.717978	2.26084	0.00165017	0.0125336	0.0061465	1399	tags=80%, list=18%, signal=65%	SHC1/STAT3/JAK1/CEBPB/IL6R/IL6ST/JUN/JAK3
PID_ANTHRAX_PATHWAY	PID_ANTHRAX_PATHWAY	10	0.612509	1.92873	0.00165017	0.0125336	0.0061465	2173	tags=80%, list=28%, signal=57%	ANTXR2/TNF/ANTXR1/VCAM1/PGR/IL1B/NLRP1/MAP2K3
REACTOME_RUNX2_REGULATES_OSTEOBLAST_DIFFERENTIATION	REACTOME_RUNX2_REGULATES_OSTEOBLAST_DIFFERENTIATION	10	0.684675	2.15597	0.00165017	0.0125336	0.0061465	1576	tags=80%, list=21%, signal=64%	GLI3/COL1A1/RUNX2/MAF/ZNF521/ABL1/SRC/AR
REACTOME_SEMA3A_PLEXIN_REPULSION_SIGNALING_BY_INHIBITING_INTEGRIN_ADHESION	REACTOME_SEMA3A_PLEXIN_REPULSION_SIGNALING_BY_INHIBITING_INTEGRIN_ADHESION	10	0.628534	1.97919	0.00165017	0.0125336	0.0061465	2848	tags=100%, list=37%, signal=63%	PLXNA1/RRAS/PLXNA4/NRP1/PIP5K1C/SEMA3A/PLXNA2/TLN1/FYN/PLXNA3
REACTOME_SIGNAL_TRANSDUCTION_BY_L1	REACTOME_SIGNAL_TRANSDUCTION_BY_L1	10	0.680391	2.14248	0.00165017	0.0125336	0.0061465	939	tags=70%, list=12%, signal=61%	ITGA5/ITGB1/ITGB3/L1CAM/VAV2/NRP1/EGFR
WP_FGF23_SIGNALLING_IN_HYPOPHOSPHATEMIC_RICKETS_AND_RELATED_DISORDERS	WP_FGF23_SIGNALLING_IN_HYPOPHOSPHATEMIC_RICKETS_AND_RELATED_DISORDERS	10	0.649476	2.04514	0.00165017	0.0125336	0.0061465	2688	tags=100%, list=35%, signal=65%	NFKB2/FAM20C/NFKB1/ROS1/CDKN1A/CYP24A1/CCND1/ALPL/FGFR3/ENPP1
WP_PLATELETMEDIATED_INTERACTIONS_WITH_VASCULAR_AND_CIRCULATING_CELLS	WP_PLATELETMEDIATED_INTERACTIONS_WITH_VASCULAR_AND_CIRCULATING_CELLS	10	0.687796	2.1658	0.00165017	0.0125336	0.0061465	2007	tags=90%, list=26%, signal=66%	TGFB3/TGFB2/TGFB1/ICAM1/VCAM1/IL1B/CD40/CCL2/TLR2
BIOCARTA_TGFB_PATHWAY	BIOCARTA_TGFB_PATHWAY	11	0.683551	2.19931	0.00166389	0.0125336	0.0061465	412	tags=55%, list=5%, signal=52%	SMAD7/TGFB3/TGFB2/TGFB1/TGFBR2/SKIL
PID_INTEGRIN4_PATHWAY	PID_INTEGRIN4_PATHWAY	11	0.871922	2.8054	0.00166389	0.0125336	0.0061465	585	tags=91%, list=8%, signal=84%	LAMC2/LAMB3/LAMC1/LAMA3/LAMB1/ITGB4/LAMA1/LAMB2/LAMA2/LAMA5
PID_INTEGRIN5_PATHWAY	PID_INTEGRIN5_PATHWAY	11	0.709775	2.28369	0.00166389	0.0125336	0.0061465	1866	tags=91%, list=24%, signal=69%	ITGB6/FN1/ITGB5/PLAU/FBN1/PLAUR/VCAM1/SDC1/ITGB8/ITGA4
REACTOME_DEFECTIVE_EXT2_CAUSES_EXOSTOSES_2	REACTOME_DEFECTIVE_EXT2_CAUSES_EXOSTOSES_2	11	0.708481	2.27953	0.00166389	0.0125336	0.0061465	1470	tags=82%, list=19%, signal=66%	AGRN/HSPG2/EXT1/GPC1/GPC6/EXT2/GPC4/SDC4/SDC1
REACTOME_INTERLEUKIN_6_FAMILY_SIGNALING	REACTOME_INTERLEUKIN_6_FAMILY_SIGNALING	11	0.634803	2.04247	0.00166389	0.0125336	0.0061465	1177	tags=64%, list=15%, signal=54%	OSMR/IL11/STAT3/JAK1/IL6R/IL6ST/LIFR
REACTOME_INTERLEUKIN_7_SIGNALING	REACTOME_INTERLEUKIN_7_SIGNALING	11	0.621408	1.99937	0.00166389	0.0125336	0.0061465	2064	tags=82%, list=27%, signal=60%	IRS1/STAT3/JAK1/IL7R/PIK3R1/IL7/JAK3/CISH/HGF
REACTOME_SCAVENGING_BY_CLASS_A_RECEPTORS	REACTOME_SCAVENGING_BY_CLASS_A_RECEPTORS	11	0.760989	2.44847	0.00166389	0.0125336	0.0061465	318	tags=64%, list=4%, signal=61%	COL1A1/COL4A2/COL3A1/COL1A2/COL4A1/HSP90B1/CALR
REACTOME_TYPE_I_HEMIDESMOSOME_ASSEMBLY	REACTOME_TYPE_I_HEMIDESMOSOME_ASSEMBLY	11	0.76332	2.45597	0.00166389	0.0125336	0.0061465	1819	tags=100%, list=24%, signal=76%	LAMC2/LAMB3/LAMA3/COL17A1/PLEC/ITGB4/CD151/DST/ITGA6/KRT5/KRT14
SA_MMP_CYTOKINE_CONNECTION	SA_MMP_CYTOKINE_CONNECTION	11	0.630677	2.02919	0.00166389	0.0125336	0.0061465	2480	tags=91%, list=32%, signal=62%	TNFRSF1A/TNF/TGFB2/TGFB1/CSF1/IL6R/IL1B/TNFRSF8/TNFRSF1B/CD44
WP_CANONICAL_AND_NONCANONICAL_TGFB_SIGNALING	WP_CANONICAL_AND_NONCANONICAL_TGFB_SIGNALING	11	0.764141	2.45861	0.00166389	0.0125336	0.0061465	1306	tags=82%, list=17%, signal=68%	LOXL2/BMP1/LOXL1/LOX/TGFB1/TGFBR2/LOXL4/GREM1/BMPR2
REACTOME_INNATE_IMMUNE_SYSTEM	REACTOME_INNATE_IMMUNE_SYSTEM	449	0.215217	1.7265	0.00208986	0.0130215	0.00638577	2787	tags=46%, list=36%, signal=31%	APP/MYH9/CKAP4/VCL/C1R/MAPKAPK2/CFH/MYO10/PLAU/PANX1/C1S/HSP90B1/CD59/SHC1/DOCK1/TIMP2/ACTB/PDXK/CTSB/GALNS/SERPINA3/TMEM30A/ANO6/GRN/CFI/ARSB/MVP/HGSNAT/TNFAIP6/MYO1C/VAV3/PLAUR/OLFM4/NFKB2/RELB/CYB5R3/SIRPA/PTX3/CNN2/TAB2/CXCL1/ADAM8/TNFAIP3/ARSA/CAB39/NCSTN/CLEC5A/CRISPLD2/VAV2/MANBA/PLD3/GLIPR1/CTSA/QSOX1/DDOST/DNAJC3/MMP9/DNASE1L1/B4GALT1/PSAP/RAB31/ANPEP/MME/TOM1/SERPING1/IGF2R/PIK3R1/TXNDC…
REACTOME_VESICLE_MEDIATED_TRANSPORT	REACTOME_VESICLE_MEDIATED_TRANSPORT	313	0.219193	1.68405	0.0021692	0.0130215	0.00638577	2602	tags=44%, list=34%, signal=30%	GALNT2/APP/MYH9/COL1A1/COL4A2/LRP1/COL3A1/COL1A2/TMED9/COL4A1/KIF26B/DAB2/HSP90B1/CD59/STX6/HYOU1/CALR/ACTB/GJA1/SPARC/RIN3/SSC5D/RAB43/COL7A1/ITSN1/MYO1C/LMAN1/AP2A1/LDLRAP1/RIN1/SEC24C/GJC2/GBF1/IL7R/SGIP1/RAB31/CAPZB/PLIN3/AAK1/EGFR/IGF2R/SEC24D/DENND3/TXNDC5/GJB2/TGFA/GJB3/DENND2A/BICD1/SAA1/MAN2A1/DNM3/EXOC3/TUBB3/EXOC2/PIP5K1C/GJA5/COLEC12/SEC31A/YKT6/ARFRP1/TBC1D17/ARPC2/RAB13/FZD4/STAB1/P…
REACTOME_NEUTROPHIL_DEGRANULATION	REACTOME_NEUTROPHIL_DEGRANULATION	232	0.266302	1.97076	0.00223464	0.0130215	0.00638577	2632	tags=49%, list=34%, signal=33%	CKAP4/VCL/PLAU/CD59/TIMP2/PDXK/CTSB/GALNS/SERPINA3/TMEM30A/ANO6/GRN/ARSB/MVP/HGSNAT/TNFAIP6/PLAUR/OLFM4/CYB5R3/SIRPA/PTX3/CNN2/CXCL1/ADAM8/ARSA/CAB39/NCSTN/CLEC5A/CRISPLD2/MANBA/GLIPR1/CTSA/QSOX1/DDOST/DNAJC3/MMP9/DNASE1L1/B4GALT1/PSAP/RAB31/ANPEP/MME/TOM1/IGF2R/TXNDC5/LAMP1/PTAFR/NFKB1/CD47/TMBIM1/FOLR3/MLEC/GPR84/C3/STK10/LRG1/FAF2/UBR4/SIRPB1/AMPD3/DNAJC5/DNAJC13/CTSZ/PTPRB/STK11IP/CTSH/NFASC/…
REACTOME_SIGNALING_BY_INTERLEUKINS	REACTOME_SIGNALING_BY_INTERLEUKINS	230	0.280341	2.07079	0.00223964	0.0130215	0.00638577	2814	tags=51%, list=37%, signal=33%	OSMR/IL11/APP/IL4R/MMP2/ITGB1/COL1A2/IL1RAP/FN1/MAPKAPK2/IRS1/HSP90B1/TNFRSF1A/MMP3/MSN/TNF/SHC1/STAT3/PTPN14/MMP1/TGFB1/ICAM1/CSF1/FSCN1/GATA3/LAMA5/NFKB2/IL1R1/JAK1/FOXO1/CNN2/TAB2/CXCL1/IL1A/TWIST1/VIM/IL13RA2/P4HB/BLNK/IL7R/MMP9/IL32/PTGS2/TIMP1/IL13RA1/IL6R/PIK3R1/PTAFR/NFKB1/MAPK11/IL6ST/SAA1/JUN/IL22RA2/LIFR/IL12RB2/VCAM1/CDKN1A/IL24/PIK3CB/CSF2/IL20/IL7/IL1B/IL18R1/JAK3/CCL11/MUC1/SDC1/MA…
BIOCARTA_SM_PATHWAY	BIOCARTA_SM_PATHWAY	11	-0.680504	-2.48399	0.00249377	0.0130215	0.00638577	2052	tags=91%, list=27%, signal=67%	SNRPB2/SNRPA1/SNRPC/SNRPE/SNRPB/SNRPD2/SNRPA/SNRPF/SNRPG/SNRPD1
PID_BARD1_PATHWAY	PID_BARD1_PATHWAY	11	-0.698213	-2.54864	0.00249377	0.0130215	0.00638577	1912	tags=91%, list=25%, signal=68%	NPM1/FANCD2/FANCA/CSTF1/RAD51/FANCC/CDK2/PCNA/FANCG/FANCL
REACTOME_INHIBITION_OF_THE_PROTEOLYTIC_ACTIVITY_OF_APC_C_REQUIRED_FOR_THE_ONSET_OF_ANAPHASE_BY_MITOTIC_SPINDLE_CHECKPOINT_COMPONENTS	REACTOME_INHIBITION_OF_THE_PROTEOLYTIC_ACTIVITY_OF_APC_C_REQUIRED_FOR_THE_ONSET_OF_ANAPHASE_BY_MITOTIC_SPINDLE_CHECKPOINT_COMPONENTS	11	-0.685186	-2.50108	0.00249377	0.0130215	0.00638577	2028	tags=91%, list=27%, signal=67%	UBE2C/CDC23/BUB1B/UBE2E1/BUB3/CDC26/ANAPC5/MAD2L1/ANAPC11/ANAPC7
REACTOME_PHOSPHORYLATION_OF_THE_APC_C	REACTOME_PHOSPHORYLATION_OF_THE_APC_C	11	-0.662601	-2.41864	0.00249377	0.0130215	0.00638577	2189	tags=91%, list=29%, signal=65%	PLK1/UBE2C/CDC23/CCNB1/UBE2E1/CDC26/CDK1/ANAPC5/ANAPC11/ANAPC7
REACTOME_PROCESSIVE_SYNTHESIS_ON_THE_LAGGING_STRAND	REACTOME_PROCESSIVE_SYNTHESIS_ON_THE_LAGGING_STRAND	11	-0.693352	-2.53089	0.00249377	0.0130215	0.00638577	1992	tags=91%, list=26%, signal=67%	POLD2/RPA1/RPA3/POLD3/PRIM2/FEN1/DNA2/POLA2/PCNA/PRIM1
REACTOME_TRANSLESION_SYNTHESIS_BY_POLH	REACTOME_TRANSLESION_SYNTHESIS_BY_POLH	11	-0.691085	-2.52262	0.00249377	0.0130215	0.00638577	1634	tags=82%, list=21%, signal=64%	RPA1/RPA3/RFC4/UBA52/RFC2/RFC3/RPS27A/PCNA/RFC5
REACTOME_TRANSLESION_SYNTHESIS_BY_POLK	REACTOME_TRANSLESION_SYNTHESIS_BY_POLK	11	-0.679374	-2.47987	0.00249377	0.0130215	0.00638577	1634	tags=82%, list=21%, signal=64%	RPA1/RPA3/RFC4/UBA52/RFC2/RFC3/RPS27A/PCNA/RFC5
REACTOME_TRNA_AMINOACYLATION	REACTOME_TRNA_AMINOACYLATION	11	-0.645196	-2.35511	0.00249377	0.0130215	0.00638577	1895	tags=82%, list=25%, signal=62%	PARS2/PPA1/PPA2/DARS2/FARSB/AIMP1/FARSA/NARS2/MARS2
WP_MITOCHONDRIAL_CIII_ASSEMBLY	WP_MITOCHONDRIAL_CIII_ASSEMBLY	11	-0.65881	-2.4048	0.00249377	0.0130215	0.00638577	2212	tags=91%, list=29%, signal=65%	UQCRFS1/TTC19/UQCR10/UQCRQ/UQCRH/UQCRC1/UQCRB/CYC1/UQCRC2/UQCR11
REACTOME_MITOCHONDRIAL_CALCIUM_ION_TRANSPORT	REACTOME_MITOCHONDRIAL_CALCIUM_ION_TRANSPORT	10	-0.713497	-2.48375	0.00252525	0.0130215	0.00638577	1213	tags=80%, list=16%, signal=67%	PHB2/VDAC3/PMPCA/AFG3L2/PHB/AKAP1/STOML2/PMPCB
REACTOME_POLYMERASE_SWITCHING	REACTOME_POLYMERASE_SWITCHING	10	-0.793812	-2.76334	0.00252525	0.0130215	0.00638577	1089	tags=90%, list=14%, signal=77%	RFC4/POLD3/PRIM2/RFC2/RFC3/POLA2/PCNA/RFC5/PRIM1
WP_TCA_CYCLE_AKA_KREBS_OR_CITRIC_ACID_CYCLE	WP_TCA_CYCLE_AKA_KREBS_OR_CITRIC_ACID_CYCLE	10	-0.684273	-2.38202	0.00252525	0.0130215	0.00638577	1462	tags=80%, list=19%, signal=65%	FH/DLD/SDHB/MDH2/IDH3A/CS/SDHD/SUCLG1
REACTOME_MUSCLE_CONTRACTION	REACTOME_MUSCLE_CONTRACTION	85	0.341331	2.1166	0.0025413	0.0130215	0.00638577	1835	tags=44%, list=24%, signal=33%	VCL/CALD1/ITGB5/CAMK2A/SCN1B/ATP2B4/MYL9/PXN/TPM1/CACNA1C/TPM2/MYLK/SCN2B/RYR3/ORAI2/ANXA6/ABCC9/VIM/GUCY1A2/ACTA2/ITGA1/ACTG2/DYSF/KCNIP3/KCNJ12/FGF11/KCND3/KCND2/TBX5/MYBPC2/LMOD1/SORBS1/KCNQ1/ITPR2/KCND1/DMD/ANXA2
WP_VITAMIN_D_RECEPTOR_PATHWAY	WP_VITAMIN_D_RECEPTOR_PATHWAY	92	0.353956	2.22527	0.0025413	0.0130215	0.00638577	2557	tags=55%, list=33%, signal=37%	GXYLT2/VDR/TIMP3/TPM1/TGFB2/TIMP2/TGFB1/COL13A1/G0S2/CLPTM1L/DUSP10/ADAMTS5/CASP14/HSD17B2/FOXO1/TNFAIP3/TNFSF11/SEMA3B/BDKRB1/LPGAT1/TREM1/S100A2/CA9/CDKN1A/PTHLH/SALL4/PPARD/CYP24A1/SLC37A2/CLEC16A/CST6/PTGER4/ADRA1B/NRIP1/CD40/CCND1/RXRA/S100A9/IGFBP5/ADRB2/S100A8/SATB1/ITGAM/PRDM1/GADD45A/MYO9B/CD14/KRT16/LRP5/ALOX5/EPHB4
REACTOME_APC_C_CDC20_MEDIATED_DEGRADATION_OF_CYCLIN_B	REACTOME_APC_C_CDC20_MEDIATED_DEGRADATION_OF_CYCLIN_B	12	-0.69051	-2.59052	0.00254453	0.0130215	0.00638577	2028	tags=92%, list=27%, signal=67%	UBE2C/CDC23/CCNB1/UBE2E1/CDC26/UBA52/CDK1/ANAPC5/ANAPC11/RPS27A/ANAPC7
REACTOME_CITRIC_ACID_CYCLE_TCA_CYCLE_	REACTOME_CITRIC_ACID_CYCLE_TCA_CYCLE_	12	-0.591931	-2.22069	0.00254453	0.0130215	0.00638577	1462	tags=67%, list=19%, signal=54%	FH/DLD/SDHB/MDH2/IDH3A/CS/SDHD/SUCLG1
REACTOME_DEPOSITION_OF_NEW_CENPA_CONTAINING_NUCLEOSOMES_AT_THE_CENTROMERE	REACTOME_DEPOSITION_OF_NEW_CENPA_CONTAINING_NUCLEOSOMES_AT_THE_CENTROMERE	12	-0.689971	-2.5885	0.00254453	0.0130215	0.00638577	2381	tags=100%, list=31%, signal=69%	ITGB3BP/CENPL/HJURP/CENPN/NPM1/CENPA/CENPH/CENPM/CENPQ/OIP5/CENPK
REACTOME_RESOLUTION_OF_D_LOOP_STRUCTURES_THROUGH_SYNTHESIS_DEPENDENT_STRAND_ANNEALING_SDSA_	REACTOME_RESOLUTION_OF_D_LOOP_STRUCTURES_THROUGH_SYNTHESIS_DEPENDENT_STRAND_ANNEALING_SDSA_	12	-0.648131	-2.43153	0.00254453	0.0130215	0.00638577	2207	tags=92%, list=29%, signal=65%	XRCC2/BRIP1/BRCA2/BLM/PALB2/RAD51AP1/DNA2/RAD51/XRCC3/RAD51C/RMI1
REACTOME_TRANSPORT_TO_THE_GOLGI_AND_SUBSEQUENT_MODIFICATION	REACTOME_TRANSPORT_TO_THE_GOLGI_AND_SUBSEQUENT_MODIFICATION	89	0.298583	1.86299	0.00254453	0.0130215	0.00638577	2530	tags=53%, list=33%, signal=36%	TMED9/CD59/COL7A1/MGAT1/LMAN1/SEC24C/GBF1/B4GALT1/CAPZB/SEC24D/TGFA/MAN2A1/TUBB3/SEC31A/YKT6/ST6GAL1/KDELR3/MAN1C1/MIA3/TUBB6/CTSZ/TFG/F5/TMED10/COPB2/SEC16B/ACTR1A/ANK1/COPA/ARFGAP1/MAN1A1/CNIH3/SEC24A/GOLGB1/LHB/SEC23A/MGAT4C/SERPINA1/MAN1A2/LMAN2/ST3GAL4/GRIA1/DCTN1/MCFD2/COPZ2/SPTBN1/KDELR1
WP_INSULIN_SIGNALING	WP_INSULIN_SIGNALING	81	0.341493	2.08246	0.00256082	0.0130215	0.00638577	3356	tags=69%, list=44%, signal=39%	EHD2/IRS1/SHC1/PTPRF/IGF1R/MYO1C/FOXO1/CBLB/EHD1/MAP3K5/PIK3R1/RPS6KA4/MAPK11/MAP3K4/MAP3K6/JUN/GYS1/PIK3CB/PTPN1/PRKCA/MAP3K7/MTOR/PIK3CD/SLC2A1/SORBS1/SNAP25/AKT2/RAC2/CAP1/MAP3K2/MAP4K4/CYTH3/MAP2K3/MAP3K11/RPS6KA2/MINK1/PFKL/RHOJ/MAP3K10/PDPK1/RAPGEF1/RPS6KA1/ENPP1/MAPK7/MAPK4/SHC2/MAP3K13/SHC3/FOXO3/PTEN/GRB10/RAB4A/TSC2/PIK3R4/GSK3B/ARF1
WP_GPCRS_CLASS_A_RHODOPSINLIKE	WP_GPCRS_CLASS_A_RHODOPSINLIKE	87	0.3657	2.26606	0.00256739	0.0130215	0.00638577	3912	tags=83%, list=51%, signal=41%	GPR68/EDNRA/GPR39/HRH1/ADORA1/BDKRB2/TBXA2R/PTGIR/HRH2/DRD5/BDKRB1/OPN3/PTAFR/NPBWR1/MCHR1/GPR1/P2RY2/ADRA1D/PTGER3/GPR37/F2R/GPR87/PTGFR/PTGER4/ADRA1B/OPN4/GPR161/ADRB2/CHRM4/HTR7/CXCR1/MC1R/CNR1/PTGDR/ADRA2A/MC2R/LPAR4/GPR4/MC3R/HTR2A/CX3CR1/HTR1B/ADRB3/AGTR1/MC5R/P2RY6/CCR6/CXCR2/NMUR2/PTGER2/HTR2C/DRD4/SSTR2/OPRL1/OPN1SW/NTSR1/MTNR1B/GPR20/APLNR/ADORA2A/HTR1F/F2RL3/C3AR1/FPR2/GPR85/CCR8/RHO/C…
KEGG_CHEMOKINE_SIGNALING_PATHWAY	KEGG_CHEMOKINE_SIGNALING_PATHWAY	80	0.357424	2.17308	0.00257069	0.0130215	0.00638577	3346	tags=71%, list=44%, signal=41%	PXN/SHC1/STAT3/VAV3/BCAR1/GNB1/CXCL1/VAV2/GNG12/CXCL6/ADCY7/PIK3R1/NFKB1/CXCL3/GNAI2/PIK3CB/ADCY9/JAK3/CCL11/PTK2B/PIK3CD/TIAM2/CXCL5/CCL2/GNB4/AKT2/RAC2/PPBP/CXCL2/CXCR1/CXCL16/CX3CL1/GNG2/CCL20/STAT2/CX3CR1/CCL7/CXCL12/CCR6/CXCR2/PTK2/ADCY2/SHC2/CCL13/GNAI1/CCL28/CXCL13/PLCB3/SHC3/FOXO3/AKT3/GRK4/CCL22/GNGT1/GRK5/ADCY6/GSK3B
WP_EGFEGFR_SIGNALING_PATHWAY	WP_EGFEGFR_SIGNALING_PATHWAY	83	0.318231	1.94873	0.00258398	0.0130215	0.00638577	2247	tags=48%, list=29%, signal=34%	PXDN/CAMK2A/SHC1/STAT3/GJA1/LIMK2/PTPRR/VAV3/BCAR1/NCK2/JAK1/FOXO1/NEDD4/AP2A1/CBLB/RIN1/VAV2/TWIST1/EGFR/IQSEC1/PIK3R1/MEF2D/MAP3K4/JUN/CAV1/ABL1/PRKCA/PTK2B/SRC/MTOR/EPN1/ERRFI1/PIAS3/RICTOR/MAP3K2/PLD2/REPS2/CAV2/RPS6KA2/SH3KBP1
REACTOME_G_ALPHA_Q_SIGNALLING_EVENTS	REACTOME_G_ALPHA_Q_SIGNALLING_EVENTS	84	0.320571	1.9719	0.00258732	0.0130215	0.00638577	3023	tags=61%, list=40%, signal=37%	APP/TRIO/GPR68/EDNRA/MMP3/GPR39/HRH1/BDKRB2/GNB1/GNG12/TBXA2R/BDKRB1/EGFR/PIK3R1/PTAFR/CCK/LPAR3/SAA1/MCHR1/P2RY2/ADRA1D/PRKCA/F2R/GNA15/RGS4/PTGFR/ITPR2/ADRA1B/EDN2/TRPC6/GNB4/OPN4/RPS6KA2/PROK2/DGKZ/LPAR4/ITPR1/GPR4/GNG2/HTR2A/AGTR1/P2RY6/ITPR3/RPS6KA1/MAPK7/RGS16/RGS19/GPR132/PLCB3/NMUR2/HTR2C
WP_RAS_SIGNALING	WP_RAS_SIGNALING	77	0.347128	2.08629	0.0025974	0.0130215	0.00638577	2367	tags=53%, list=31%, signal=37%	RRAS/SHC1/PDGFRB/ETS2/GRIN2A/IGF1R/GNB1/ETS1/RIN1/GNG12/NGFR/PDGFRA/EGFR/RASGRF2/RASA3/PIK3R1/MRAS/NFKB1/RASGRP4/EXOC2/EPHA2/PIK3CB/ABL1/PRKCA/PIK3CD/PLA2G5/RASGRF1/FLT1/GNB4/CSF1R/AKT2/RAC2/HTR7/ABL2/MET/PLD2/NTRK1/FLT4/REL/GNG2/PAK3
WP_BREAST_CANCER_PATHWAY	WP_BREAST_CANCER_PATHWAY	76	0.316515	1.89805	0.00260756	0.0130215	0.00638577	1890	tags=45%, list=25%, signal=34%	SHC1/WNT7A/WNT10A/FZD1/WNT4/FGF1/IGF1R/FGF5/NFKB2/TNFSF11/ESR1/WNT6/TCF7L1/FZD2/JAG2/EGFR/PIK3R1/CDK6/JUN/WNT5B/CDKN1A/PGR/TCF7L2/WNT3A/MTOR/PIK3CD/NOTCH2/WNT2/HEYL/NOTCH4/CCND1/WNT7B/FZD8/AKT2
REACTOME_FGFR2_ALTERNATIVE_SPLICING	REACTOME_FGFR2_ALTERNATIVE_SPLICING	14	-0.565651	-2.25587	0.0026178	0.0130215	0.00638577	1795	tags=71%, list=23%, signal=55%	TIA1/HNRNPF/POLR2G/POLR2J/POLR2F/TIAL1/POLR2H/POLR2D/HNRNPA1/NCBP1
REACTOME_FORMATION_OF_THE_EARLY_ELONGATION_COMPLEX	REACTOME_FORMATION_OF_THE_EARLY_ELONGATION_COMPLEX	14	-0.567253	-2.26226	0.0026178	0.0130215	0.00638577	1305	tags=64%, list=17%, signal=53%	POLR2G/ERCC3/POLR2J/POLR2F/SUPT4H1/POLR2H/CCNH/POLR2D/NCBP1
REACTOME_INTERCONVERSION_OF_NUCLEOTIDE_DI_AND_TRIPHOSPHATES	REACTOME_INTERCONVERSION_OF_NUCLEOTIDE_DI_AND_TRIPHOSPHATES	14	-0.621475	-2.4785	0.0026178	0.0130215	0.00638577	1823	tags=79%, list=24%, signal=60%	RRM2/RRM1/AK7/NME1/GSR/TYMS/NME2/TXN/DUT/TXNRD1/DCTPP1
REACTOME_MEIOTIC_RECOMBINATION	REACTOME_MEIOTIC_RECOMBINATION	14	-0.6732	-2.68478	0.0026178	0.0130215	0.00638577	1876	tags=86%, list=25%, signal=65%	BRCA2/DMC1/BLM/RPA1/RPA3/TEX15/MSH5/RAD51/CDK2/RAD51C/MND1/CDK4
REACTOME_METABOLISM_OF_COFACTORS	REACTOME_METABOLISM_OF_COFACTORS	14	-0.619191	-2.46939	0.0026178	0.0130215	0.00638577	2602	tags=93%, list=34%, signal=61%	COQ9/COQ7/COQ6/HSP90AA1/DHFR/GCHFR/GCH1/PTS/IDH1/COQ3/COQ5/COQ2/PDSS1
REACTOME_MRNA_CAPPING	REACTOME_MRNA_CAPPING	14	-0.508303	-2.02716	0.0026178	0.0130215	0.00638577	1305	tags=57%, list=17%, signal=47%	POLR2G/ERCC3/POLR2J/POLR2F/POLR2H/CCNH/POLR2D/NCBP1
REACTOME_RESOLUTION_OF_D_LOOP_STRUCTURES	REACTOME_RESOLUTION_OF_D_LOOP_STRUCTURES	14	-0.614877	-2.45218	0.0026178	0.0130215	0.00638577	2207	tags=86%, list=29%, signal=61%	XRCC2/BRIP1/BRCA2/BLM/PALB2/RAD51AP1/DNA2/RAD51/XRCC3/RAD51C/EME1/RMI1
REACTOME_RNA_POLYMERASE_I_PROMOTER_ESCAPE	REACTOME_RNA_POLYMERASE_I_PROMOTER_ESCAPE	14	-0.556	-2.21738	0.0026178	0.0130215	0.00638577	3030	tags=93%, list=40%, signal=56%	POLR2E/RRN3/POLR1D/CBX3/POLR1B/ZNRD1/ERCC3/TAF1D/POLR2F/POLR2H/POLR1E/CCNH/POLR1C
KEGG_PENTOSE_AND_GLUCURONATE_INTERCONVERSIONS	KEGG_PENTOSE_AND_GLUCURONATE_INTERCONVERSIONS	13	-0.58269	-2.25173	0.00268097	0.0130215	0.00638577	3201	tags=100%, list=42%, signal=58%	XYLB/UGT1A3/UGT2B11/UGT1A5/UGP2/UGT2B28/DHDH/CRYL1/UGDH/UGT1A7/AKR1B1/DCXR
REACTOME_APC_CDC20_MEDIATED_DEGRADATION_OF_NEK2A	REACTOME_APC_CDC20_MEDIATED_DEGRADATION_OF_NEK2A	13	-0.694144	-2.68244	0.00268097	0.0130215	0.00638577	2028	tags=92%, list=27%, signal=68%	UBE2C/CDC23/BUB1B/UBE2E1/BUB3/CDC26/UBA52/ANAPC5/MAD2L1/ANAPC11/RPS27A/ANAPC7
REACTOME_DNA_DAMAGE_TELOMERE_STRESS_INDUCED_SENESCENCE	REACTOME_DNA_DAMAGE_TELOMERE_STRESS_INDUCED_SENESCENCE	13	-0.5358	-2.07053	0.00268097	0.0130215	0.00638577	1304	tags=62%, list=17%, signal=51%	CDKN1B/HMGA1/LMNB1/TERF1/CCNA2/CCNE2/CDK2/ASF1A
REACTOME_MICRORNA_MIRNA_BIOGENESIS	REACTOME_MICRORNA_MIRNA_BIOGENESIS	13	-0.584638	-2.25926	0.00268097	0.0130215	0.00638577	1455	tags=69%, list=19%, signal=56%	BCDIN3D/POLR2G/POLR2J/RAN/POLR2F/TARBP2/POLR2H/POLR2D/PRKRA
REACTOME_POLYMERASE_SWITCHING_ON_THE_C_STRAND_OF_THE_TELOMERE	REACTOME_POLYMERASE_SWITCHING_ON_THE_C_STRAND_OF_THE_TELOMERE	13	-0.747691	-2.88936	0.00268097	0.0130215	0.00638577	1175	tags=85%, list=15%, signal=72%	TERF1/RFC4/POLD3/PRIM2/DSCC1/RFC2/RFC3/POLA2/PCNA/RFC5/PRIM1
REACTOME_RNA_POLYMERASE_I_TRANSCRIPTION_TERMINATION	REACTOME_RNA_POLYMERASE_I_TRANSCRIPTION_TERMINATION	13	-0.62125	-2.40074	0.00268097	0.0130215	0.00638577	1771	tags=77%, list=23%, signal=59%	POLR1B/ZNRD1/ERCC3/TAF1D/POLR2F/TTF1/POLR2H/POLR1E/CCNH/POLR1C
KEGG_HOMOLOGOUS_RECOMBINATION	KEGG_HOMOLOGOUS_RECOMBINATION	16	-0.601393	-2.54621	0.00269542	0.0130215	0.00638577	2783	tags=94%, list=36%, signal=60%	RAD54L/RPA4/XRCC2/POLD2/BRCA2/BLM/RPA1/RPA3/RAD54B/POLD3/RAD51/XRCC3/RAD51C/EME1/SSBP1
KEGG_PROTEASOME	KEGG_PROTEASOME	17	-0.559045	-2.44822	0.00269542	0.0130215	0.00638577	2593	tags=88%, list=34%, signal=58%	PSMB5/PSMA2/PSMC5/PSME1/PSMD14/PSMA6/PSMC2/PSMB7/PSMC6/PSMD12/PSMD11/PSMA4/PSMB3/PSMD6/PSMA3
REACTOME_G0_AND_EARLY_G1	REACTOME_G0_AND_EARLY_G1	16	-0.644229	-2.72757	0.00269542	0.0130215	0.00638577	1582	tags=75%, list=21%, signal=60%	MYC/LIN9/MAX/LIN52/CCNA2/CDK1/CDC25A/CCNE2/CDK2/E2F1/PCNA/LIN54
REACTOME_G1_S_SPECIFIC_TRANSCRIPTION	REACTOME_G1_S_SPECIFIC_TRANSCRIPTION	17	-0.604439	-2.64702	0.00269542	0.0130215	0.00638577	2786	tags=94%, list=36%, signal=60%	TK1/E2F6/CDC45/CDC6/RRM2/DHFR/LIN9/LIN52/CDT1/CDK1/CDC25A/FBXO5/TYMS/E2F1/PCNA/LIN54
REACTOME_GAP_FILLING_DNA_REPAIR_SYNTHESIS_AND_LIGATION_IN_GG_NER	REACTOME_GAP_FILLING_DNA_REPAIR_SYNTHESIS_AND_LIGATION_IN_GG_NER	16	-0.67667	-2.86493	0.00269542	0.0130215	0.00638577	1992	tags=88%, list=26%, signal=65%	POLD2/LIG3/RPA1/RPA3/RFC4/POLD3/UBA52/RFC2/RFC3/RPS27A/POLE2/PCNA/RFC5/POLE3
REACTOME_HDR_THROUGH_SINGLE_STRAND_ANNEALING_SSA_	REACTOME_HDR_THROUGH_SINGLE_STRAND_ANNEALING_SSA_	16	-0.608711	-2.5772	0.00269542	0.0130215	0.00638577	1966	tags=81%, list=26%, signal=60%	BRIP1/BLM/RPA1/RPA3/RFC4/DNA2/RAD51/ATRIP/RFC2/RFC3/RAD9B/RFC5/RMI1
REACTOME_RESOLUTION_OF_AP_SITES_VIA_THE_MULTIPLE_NUCLEOTIDE_PATCH_REPLACEMENT_PATHWAY	REACTOME_RESOLUTION_OF_AP_SITES_VIA_THE_MULTIPLE_NUCLEOTIDE_PATCH_REPLACEMENT_PATHWAY	16	-0.679409	-2.87653	0.00269542	0.0130215	0.00638577	1634	tags=88%, list=21%, signal=69%	POLD2/RPA1/RPA3/RFC4/POLD3/FEN1/APEX1/PARP2/RFC2/RFC3/POLE2/PCNA/RFC5/POLE3
REACTOME_TERMINATION_OF_TRANSLESION_DNA_SYNTHESIS	REACTOME_TERMINATION_OF_TRANSLESION_DNA_SYNTHESIS	17	-0.604293	-2.64638	0.00269542	0.0130215	0.00638577	2222	tags=82%, list=29%, signal=59%	REV1/POLD2/RPA1/RPA3/RFC4/POLD3/UBA52/RFC2/RFC3/RPS27A/POLE2/PCNA/RFC5/POLE3
WP_DNA_MISMATCH_REPAIR	WP_DNA_MISMATCH_REPAIR	16	-0.641677	-2.71677	0.00269542	0.0130215	0.00638577	1634	tags=81%, list=21%, signal=64%	POLD2/RPA1/MSH6/RPA3/RFC4/POLD3/RFC2/RFC3/POLE2/MSH2/PCNA/RFC5/POLE3
WP_DNA_DAMAGE_RESPONSE_ONLY_ATM_DEPENDENT	WP_DNA_DAMAGE_RESPONSE_ONLY_ATM_DEPENDENT	59	0.373438	2.08901	0.0027137	0.0130215	0.00638577	1899	tags=47%, list=25%, signal=36%	PLAU/IRS1/SHC1/TGFB1/WNT7A/WNT10A/WNT4/NFKB2/TP73/WNT6/TCF7L1/PIK3R1/NFKB1/MAP3K4/JUN/WNT5B/CDKN1A/PIK3CB/TCF7L2/WNT3A/ABL1/MAP3K7/PIK3CD/WNT2/CCND1/WNT7B/AKT2/RAC2
WP_OSTEOBLAST_DIFFERENTIATION	WP_OSTEOBLAST_DIFFERENTIATION	59	0.362117	2.02568	0.0027137	0.0130215	0.00638577	3353	tags=73%, list=44%, signal=41%	GLI3/RUNX2/BMP2/WNT7A/WNT10A/FZD1/WNT4/FGF1/FGF5/WNT6/FZD2/JAG2/PIK3R1/MAPK11/WNT5B/BMPR2/PIK3CB/WNT3A/FZD4/PRKCA/PIK3CD/NOTCH2/WNT2/NOTCH4/WNT7B/FZD8/BMPR1B/HES2/WNT9A/LRP5/DLL1/SOX9/PRKD1/FGFR3/MAPK7/MAPK4/NOTCH1/DLL4/PIK3R6/WNT10B/PIK3R4/HEY2/JAG1
KEGG_CITRATE_CYCLE_TCA_CYCLE	KEGG_CITRATE_CYCLE_TCA_CYCLE	15	-0.693317	-2.83387	0.00271739	0.0130215	0.00638577	1723	tags=87%, list=23%, signal=67%	PDHB/DLAT/FH/DLD/IDH1/SDHB/MDH2/MDH1/IDH3A/CS/SDHD/SUCLG1/PCK2
KEGG_MISMATCH_REPAIR	KEGG_MISMATCH_REPAIR	15	-0.62617	-2.55941	0.00271739	0.0130215	0.00638577	1992	tags=80%, list=26%, signal=59%	POLD2/RPA1/MSH6/RPA3/RFC4/POLD3/RFC2/RFC3/MSH2/PCNA/SSBP1/RFC5
KEGG_PORPHYRIN_AND_CHLOROPHYLL_METABOLISM	KEGG_PORPHYRIN_AND_CHLOROPHYLL_METABOLISM	15	-0.526513	-2.15207	0.00271739	0.0130215	0.00638577	2828	tags=87%, list=37%, signal=55%	UGT1A3/UGT2B11/UGT1A5/UGT2B28/HMOX1/UROS/COX15/PPOX/FECH/MMAB/UGT1A7/ALAS1/HMBS
REACTOME_ATF4_ACTIVATES_GENES_IN_RESPONSE_TO_ENDOPLASMIC_RETICULUM_STRESS	REACTOME_ATF4_ACTIVATES_GENES_IN_RESPONSE_TO_ENDOPLASMIC_RETICULUM_STRESS	15	-0.538289	-2.2002	0.00271739	0.0130215	0.00638577	1507	tags=67%, list=20%, signal=54%	DDIT3/ATF4/ATF3/EXOSC9/NFYB/EXOSC3/EXOSC8/EXOSC7/ASNS/EXOSC2
REACTOME_CYCLIN_A_B1_B2_ASSOCIATED_EVENTS_DURING_G2_M_TRANSITION	REACTOME_CYCLIN_A_B1_B2_ASSOCIATED_EVENTS_DURING_G2_M_TRANSITION	15	-0.608168	-2.48583	0.00271739	0.0130215	0.00638577	2189	tags=87%, list=29%, signal=62%	PLK1/PPP2R3B/CCNB1/CDC25C/XPO1/CCNA2/LCMT1/CCNB2/CDK1/CDC25A/WEE1/CDK2/CCNH
REACTOME_LAGGING_STRAND_SYNTHESIS	REACTOME_LAGGING_STRAND_SYNTHESIS	15	-0.708129	-2.89441	0.00271739	0.0130215	0.00638577	1992	tags=93%, list=26%, signal=69%	POLD2/RPA1/RPA3/RFC4/POLD3/PRIM2/FEN1/DNA2/RFC2/RFC3/POLA2/PCNA/RFC5/PRIM1
REACTOME_PCNA_DEPENDENT_LONG_PATCH_BASE_EXCISION_REPAIR	REACTOME_PCNA_DEPENDENT_LONG_PATCH_BASE_EXCISION_REPAIR	15	-0.672403	-2.74838	0.00271739	0.0130215	0.00638577	1992	tags=87%, list=26%, signal=64%	POLD2/RPA1/RPA3/RFC4/POLD3/FEN1/APEX1/RFC2/RFC3/POLE2/PCNA/RFC5/POLE3
REACTOME_PROCESSING_OF_CAPPED_INTRONLESS_PRE_MRNA	REACTOME_PROCESSING_OF_CAPPED_INTRONLESS_PRE_MRNA	15	-0.625729	-2.55761	0.00271739	0.0130215	0.00638577	1773	tags=93%, list=23%, signal=72%	FIP1L1/PABPN1/SNRPE/PCF11/CSTF1/CPSF3/SNRPB/NUDT21/CSTF3/CPSF4/SLBP/SNRPF/NCBP1/SNRPG
KEGG_MELANOGENESIS	KEGG_MELANOGENESIS	47	0.392226	2.06231	0.00277008	0.0130215	0.00638577	3538	tags=81%, list=46%, signal=44%	CAMK2A/WNT7A/WNT10A/CREB3L1/FZD1/WNT4/WNT6/TCF7L1/FZD2/ADCY7/GNAI2/WNT5B/ADCY9/TCF7L2/WNT3A/FZD4/PRKCA/CREB3L2/WNT2/WNT7B/FZD8/MC1R/MITF/WNT9A/EP300/ADCY2/KITLG/GNAI1/DVL1/PLCB3/TCF7/TYR/WNT10B/ADCY6/GSK3B/MAP2K1/CALM3/ADCY4
KEGG_NATURAL_KILLER_CELL_MEDIATED_CYTOTOXICITY	KEGG_NATURAL_KILLER_CELL_MEDIATED_CYTOTOXICITY	53	0.38042	2.07086	0.00277008	0.0130215	0.00638577	3960	tags=87%, list=52%, signal=42%	TNFRSF10D/TNF/SHC1/ICAM1/VAV3/TNFRSF10B/VAV2/ULBP2/PIK3R1/PIK3CB/CSF2/ULBP3/PRKCA/PTK2B/PIK3CD/SH3BP2/NFAT5/IFNGR1/RAC2/TNFSF10/IFNAR2/RAET1G/NFATC1/TNFRSF10C/FAS/IFNGR2/ARAF/FYN/MICA/SHC2/IFNAR1/FCGR3B/PPP3CA/SHC3/HLA-B/IFNA13/MAP2K1/PLCG1/HLA-C/HLA-E/SHC4/HLA-A/PIK3R5/SOS2/LCP2/ITGB2
REACTOME_PI3K_AKT_SIGNALING_IN_CANCER	REACTOME_PI3K_AKT_SIGNALING_IN_CANCER	47	0.401534	2.11125	0.00277008	0.0130215	0.00638577	3363	tags=79%, list=44%, signal=44%	PDGFA/IRS1/PDGFRB/PDGFB/FGF1/FGF5/FOXO1/ESR1/PDGFRA/EGFR/PIK3R1/TGFA/CDKN1A/PIK3CB/SRC/MTOR/AKT1S1/PIK3CD/EPGN/AKT2/RAC2/RICTOR/NRG4/MET/HGF/EREG/PDPK1/FGFR3/FYN/KITLG/FOXO3/PTEN/AKT3/FGF16/TSC2/GSK3B/AREG
REACTOME_FANCONI_ANEMIA_PATHWAY	REACTOME_FANCONI_ANEMIA_PATHWAY	18	-0.665411	-2.99758	0.00277778	0.0130215	0.00638577	1787	tags=83%, list=23%, signal=64%	FANCD2/RPA1/USP1/FANCA/RPA3/FANCI/DCLRE1A/UBA52/ATRIP/FANCC/EME1/UBE2T/RPS27A/FANCG/FANCL
REACTOME_FORMATION_OF_INCISION_COMPLEX_IN_GG_NER	REACTOME_FORMATION_OF_INCISION_COMPLEX_IN_GG_NER	18	-0.57767	-2.60232	0.00277778	0.0130215	0.00638577	1811	tags=72%, list=24%, signal=55%	RAD23B/SUMO1/RPA1/RPA3/ERCC3/RAD23A/UBA52/PARP2/CCNH/UBE2N/RPS27A/SUMO2/XPA
REACTOME_RECOGNITION_OF_DNA_DAMAGE_BY_PCNA_CONTAINING_REPLICATION_COMPLEX	REACTOME_RECOGNITION_OF_DNA_DAMAGE_BY_PCNA_CONTAINING_REPLICATION_COMPLEX	18	-0.655633	-2.95353	0.00277778	0.0130215	0.00638577	1634	tags=78%, list=21%, signal=61%	RPA1/USP1/RAD18/RPA3/RFC4/POLD3/UBA52/RFC2/RFC3/RPS27A/POLE2/PCNA/RFC5/POLE3
REACTOME_SULFUR_AMINO_ACID_METABOLISM	REACTOME_SULFUR_AMINO_ACID_METABOLISM	18	-0.522336	-2.35305	0.00277778	0.0130215	0.00638577	1818	tags=67%, list=24%, signal=51%	GOT1/TST/BHMT/ADI1/MPST/APIP/ENOPH1/CBS/AHCY/TSTD1/MRI1/SLC25A10
REACTOME_TRANSLESION_SYNTHESIS_BY_Y_FAMILY_DNA_POLYMERASES_BYPASSES_LESIONS_ON_DNA_TEMPLATE	REACTOME_TRANSLESION_SYNTHESIS_BY_Y_FAMILY_DNA_POLYMERASES_BYPASSES_LESIONS_ON_DNA_TEMPLATE	18	-0.576613	-2.59756	0.00277778	0.0130215	0.00638577	2222	tags=78%, list=29%, signal=55%	REV1/POLD2/RPA1/RPA3/RFC4/POLD3/UBA52/RFC2/RFC3/RPS27A/POLE2/PCNA/RFC5/POLE3
WP_GASTRIN_SIGNALING_PATHWAY	WP_GASTRIN_SIGNALING_PATHWAY	56	0.345357	1.9064	0.00277778	0.0130215	0.00638577	1859	tags=45%, list=24%, signal=34%	ITGB1/SERPINE1/SLC9A1/IRS1/PXN/SHC1/BMP2/STAT3/BCAR1/FOXO1/PTGS2/HDAC7/EGFR/MMP7/PIK3R1/MEF2D/NFKB1/JUN/CDKN1A/PRKCA/SRC/MTOR/CCND1/ANXA2/PRKD2
REACTOME_IMMUNOREGULATORY_INTERACTIONS_BETWEEN_A_LYMPHOID_AND_A_NON_LYMPHOID_CELL	REACTOME_IMMUNOREGULATORY_INTERACTIONS_BETWEEN_A_LYMPHOID_AND_A_NON_LYMPHOID_CELL	49	0.435404	2.31584	0.00278164	0.0130215	0.00638577	4153	tags=96%, list=54%, signal=44%	COL17A1/COL1A1/ITGB1/COL3A1/COL1A2/ICAM1/CD1A/COL2A1/PVR/CLEC2B/ICAM5/ICAM4/CD99/TREM1/VCAM1/C3/COLEC12/ULBP3/CD300E/CD40/ITGA4/CLEC4G/IFITM1/TREML2/MICA/CD300C/SIGLEC6/CD34/LAIR2/HLA-B/LILRB3/CXADR/SIGLEC5/SIGLEC9/HLA-C/HLA-E/CD81/HLA-F/HLA-A/OSCAR/LILRA1/ITGB2/LILRA2/CD1C/FCGR2B/SFTPD/LILRB2
REACTOME_SIGNALING_BY_TGFB_FAMILY_MEMBERS	REACTOME_SIGNALING_BY_TGFB_FAMILY_MEMBERS	49	0.402711	2.14195	0.00278164	0.0130215	0.00638577	412	tags=27%, list=5%, signal=25%	PMEPA1/SERPINE1/SMAD7/FSTL3/NCOR2/FSTL1/SKI/INHBA/BMP2/TGFB1/FURIN/TGFBR2/SKIL
WP_LNCRNA_INVOLVEMENT_IN_CANONICAL_WNT_SIGNALING_AND_COLORECTAL_CANCER	WP_LNCRNA_INVOLVEMENT_IN_CANONICAL_WNT_SIGNALING_AND_COLORECTAL_CANCER	49	0.370616	1.97124	0.00278164	0.0130215	0.00638577	1823	tags=49%, list=24%, signal=38%	PLAU/WNT7A/WNT10A/FZD1/WNT4/SFRP2/ROR2/PORCN/WNT6/TCF7L1/FZD2/CDK6/JUN/SERPINF1/WNT5B/TFAP2A/TCF7L2/ROR1/WNT3A/MAP3K7/WNT2/CCND1/WNT7B/FZD8
WP_PATHWAYS_REGULATING_HIPPO_SIGNALING	WP_PATHWAYS_REGULATING_HIPPO_SIGNALING	49	0.373303	1.98554	0.00278164	0.0130215	0.00638577	3624	tags=78%, list=47%, signal=41%	CDH3/PDGFRB/LATS2/IGF1R/CDH20/CDH6/TCF7L1/NGFR/PDGFRA/CDH11/EGFR/GNAI2/EPHA2/TEAD3/TCF7L2/PRKCA/MTOR/CDH2/CDH17/FLT1/CSF1R/MET/TEAD2/NTRK1/FLT4/CDH15/FGFR3/CDH12/PLCB3/PRKAR1A/TCF7/CDH13/CDH5/LATS1/TEAD1/KDR/PRKAA1/CDH4
WP_NEURAL_CREST_DIFFERENTIATION	WP_NEURAL_CREST_DIFFERENTIATION	46	0.385219	2.00635	0.0027933	0.0130215	0.00638577	3346	tags=76%, list=44%, signal=43%	ITGB1/NFKB2/SNAI2/COL2A1/ETS1/TWIST1/CDH6/TCF7L1/HDAC7/NFKB1/PMP22/TFAP2A/MSX2/WNT3A/NOTCH2/CDH2/NOTCH4/MIA/HDAC11/MITF/PAX7/ISL1/DLL1/SOX9/FGFR3/DMBX1/DVL1/ID1/HDAC10/NOTCH1/DLL4/OLIG2/SNAI1/HEY2/GSK3B
REACTOME_SEMAPHORIN_INTERACTIONS	REACTOME_SEMAPHORIN_INTERACTIONS	40	0.390624	1.95549	0.00280505	0.0130215	0.00638577	2367	tags=55%, list=31%, signal=38%	PLXNA1/MYH9/ITGB1/RRAS/MYL9/SEMA5A/LIMK2/PLXNA4/PLXND1/SEMA7A/NRP1/ITGA1/MYH10/PIP5K1C/SEMA3A/PLXNB3/PLXNA2/SEMA6A/MET/TLN1/PLXNC1/PAK3
REACTOME_EXTRA_NUCLEAR_ESTROGEN_SIGNALING	REACTOME_EXTRA_NUCLEAR_ESTROGEN_SIGNALING	42	0.404206	2.05025	0.00280899	0.0130215	0.00638577	2169	tags=57%, list=28%, signal=41%	MMP2/MMP3/SHC1/ZDHHC7/IGF1R/GNB1/ESR1/GNG12/MMP9/EGFR/MMP7/PIK3R1/TGFA/GNAI2/S1PR3/CAV1/SRC/EPGN/CCND1/GNB4/AKT2/SPHK1/CAV2/EREG
WP_REGULATORY_CIRCUITS_OF_THE_STAT3_SIGNALING_PATHWAY	WP_REGULATORY_CIRCUITS_OF_THE_STAT3_SIGNALING_PATHWAY	45	0.378882	1.96246	0.00280899	0.0130215	0.00638577	3382	tags=76%, list=44%, signal=42%	OSMR/PDGFRB/STAT3/JAK1/IL7R/PDGFRA/EGFR/IL6R/MAPK11/IL6ST/LIFR/IL12RB2/JAK3/F2R/SRC/MTOR/AKT1S1/IFNGR1/PIAS3/RICTOR/IFNAR2/IFNGR2/AGTR1/GHR/MAPK7/MAPK4/IFNAR1/IL20RB/IL15RA/CSF2RB/TYK2/IL27RA/IL2RB/CSF3R
PID_CXCR4_PATHWAY	PID_CXCR4_PATHWAY	50	0.410768	2.1932	0.00281294	0.0130215	0.00638577	3113	tags=72%, list=41%, signal=43%	ITGA5/ITGA3/ITGB1/PXN/STAT3/SSH1/ITGA11/ITGA2/BCAR1/FOXO1/GNB1/MMP9/PIK3R1/ITGA1/GNAI2/PIK3CB/ITGA6/PTK2B/SRC/MTOR/PIK3CD/ITGA4/RICTOR/GNG2/STAT2/CXCL12/PDPK1/STAT5A/FYN/PTK2/GNAI1/PAG1/PLCB3/ITGA9/PTEN/PIK3R6
WP_EGFR_TYROSINE_KINASE_INHIBITOR_RESISTANCE	WP_EGFR_TYROSINE_KINASE_INHIBITOR_RESISTANCE	50	0.388877	2.07632	0.00281294	0.0130215	0.00638577	2064	tags=52%, list=27%, signal=38%	PDGFA/PDGFC/AXL/RRAS/SHC1/PDGFRB/STAT3/PDGFB/IGF1R/GAS6/JAK1/PDGFRA/EGFR/IL6R/PIK3R1/TGFA/MRAS/PIK3CB/PRKCA/SRC/MTOR/PIK3CD/CCND1/AKT2/MET/HGF
KEGG_NUCLEOTIDE_EXCISION_REPAIR	KEGG_NUCLEOTIDE_EXCISION_REPAIR	22	-0.579449	-2.76569	0.002849	0.0130215	0.00638577	1992	tags=73%, list=26%, signal=54%	POLD2/RAD23B/RPA1/RPA3/ERCC3/RFC4/POLD3/RAD23A/CCNH/RFC2/RFC3/POLE2/PCNA/RFC5/POLE3/XPA
KEGG_PYRUVATE_METABOLISM	KEGG_PYRUVATE_METABOLISM	22	-0.603769	-2.88177	0.002849	0.0130215	0.00638577	1723	tags=73%, list=23%, signal=57%	PDHB/HAGH/DLAT/DLD/ACAT2/GRHPR/ACSS2/ALDH3A2/MDH2/MDH1/ACAT1/ME1/AKR1B1/GLO1/ACYP1/PCK2
PID_PLK1_PATHWAY	PID_PLK1_PATHWAY	22	-0.526248	-2.51176	0.002849	0.0130215	0.00638577	2967	tags=91%, list=39%, signal=56%	AURKA/ERCC6L/SPC24/PPP1CB/TUBG1/PLK1/TPT1/CCNB1/CDC14B/CDC25C/BUB1/BUB1B/PRC1/STAG2/ECT2/CDK1/NDC80/WEE1/FBXO5/PAK1
REACTOME_DNA_STRAND_ELONGATION	REACTOME_DNA_STRAND_ELONGATION	22	-0.691651	-3.30122	0.002849	0.0130215	0.00638577	1992	tags=91%, list=26%, signal=67%	POLD2/GINS3/RPA1/RPA3/MCM3/RFC4/POLD3/PRIM2/FEN1/DNA2/GINS1/MCM7/RFC2/RFC3/MCM6/POLA2/GINS2/PCNA/RFC5/PRIM1
REACTOME_HOMOLOGOUS_DNA_PAIRING_AND_STRAND_EXCHANGE	REACTOME_HOMOLOGOUS_DNA_PAIRING_AND_STRAND_EXCHANGE	22	-0.661278	-3.15626	0.002849	0.0130215	0.00638577	2207	tags=91%, list=29%, signal=65%	XRCC2/CHEK1/BRIP1/BRCA2/BLM/RPA1/RPA3/PALB2/RAD51AP1/RFC4/DNA2/RAD51/ATRIP/XRCC3/RAD51C/RFC2/RFC3/RAD9B/RFC5/RMI1
REACTOME_NUCLEAR_PORE_COMPLEX_NPC_DISASSEMBLY	REACTOME_NUCLEAR_PORE_COMPLEX_NPC_DISASSEMBLY	22	-0.474559	-2.26505	0.002849	0.0130215	0.00638577	2811	tags=82%, list=37%, signal=52%	NUP160/NUP54/NUP188/NUP43/RAE1/NUP210/NUP107/NUP93/CCNB1/AAAS/NUP205/CCNB2/CDK1/NUP85/NUP37/NUP35/NUP88/SEH1L
REACTOME_SUMOYLATION_OF_UBIQUITINYLATION_PROTEINS	REACTOME_SUMOYLATION_OF_UBIQUITINYLATION_PROTEINS	22	-0.471485	-2.25038	0.002849	0.0130215	0.00638577	2811	tags=82%, list=37%, signal=52%	NUP160/NUP54/NUP188/NUP43/PIAS2/RAE1/NUP210/MDM2/NUP107/NUP93/SUMO1/AAAS/NUP205/NUP85/NUP37/NUP35/NUP88/SEH1L
WP_NUCLEOTIDE_EXCISION_REPAIR	WP_NUCLEOTIDE_EXCISION_REPAIR	22	-0.609227	-2.90782	0.002849	0.0130215	0.00638577	1992	tags=77%, list=26%, signal=57%	POLD2/RAD23B/RPA1/GTF2H2C/RPA3/ERCC3/RFC4/POLD3/RAD23A/CCNH/RFC2/RFC3/POLE2/PCNA/RFC5/POLE3/XPA
REACTOME_INTERACTIONS_OF_REV_WITH_HOST_CELLULAR_PROTEINS	REACTOME_INTERACTIONS_OF_REV_WITH_HOST_CELLULAR_PROTEINS	23	-0.516604	-2.54083	0.00285714	0.0130215	0.00638577	2811	tags=83%, list=37%, signal=52%	NUP160/NUP54/NUP188/NUP43/RAE1/NUP210/NPM1/NUP107/NUP93/RANBP1/XPO1/AAAS/RAN/NUP205/NUP85/NUP37/NUP35/NUP88/SEH1L
REACTOME_INTERACTIONS_OF_VPR_WITH_HOST_CELLULAR_PROTEINS	REACTOME_INTERACTIONS_OF_VPR_WITH_HOST_CELLULAR_PROTEINS	23	-0.54941	-2.70219	0.00285714	0.0130215	0.00638577	2611	tags=87%, list=34%, signal=57%	NUP160/NUP54/NUP188/NUP43/RAE1/NUP210/NUP107/BANF1/NUP93/HMGA1/AAAS/NUP205/SLC25A4/NUP85/NUP37/SLC25A5/NUP35/NUP88/PSIP1/SEH1L
REACTOME_MRNA_SPLICING_MINOR_PATHWAY	REACTOME_MRNA_SPLICING_MINOR_PATHWAY	23	-0.599919	-2.9506	0.00285714	0.0130215	0.00638577	1307	tags=65%, list=17%, signal=54%	SF3B5/POLR2G/SNRPB/POLR2J/SNRPD2/POLR2F/TXNL4A/POLR2H/LSM2/POLR2D/SNRPF/NCBP1/SNRPG/SNRNP25/SNRPD1
WP_EUKARYOTIC_TRANSCRIPTION_INITIATION	WP_EUKARYOTIC_TRANSCRIPTION_INITIATION	23	-0.47418	-2.33218	0.00285714	0.0130215	0.00638577	1474	tags=61%, list=19%, signal=49%	POLR1B/GTF2H2C/POLR2G/ERCC3/POLR2J/POLR2F/TAF7/GTF2A2/TAF5/TAF9/POLR2H/POLR1E/CCNH/POLR3K
KEGG_ADHERENS_JUNCTION	KEGG_ADHERENS_JUNCTION	36	0.434601	2.11592	0.00286944	0.0130215	0.00638577	2166	tags=58%, list=28%, signal=42%	VCL/ACTN1/ACTN4/ACTB/TGFBR2/PTPRF/IGF1R/SNAI2/TCF7L1/EGFR/PTPRM/PTPN1/TCF7L2/MAP3K7/SRC/WASF2/PTPRB/SORBS1/RAC2/MET/CTNNA1
KEGG_BASE_EXCISION_REPAIR	KEGG_BASE_EXCISION_REPAIR	19	-0.626339	-2.86693	0.00288184	0.0130215	0.00638577	2136	tags=89%, list=28%, signal=65%	NEIL3/SMUG1/POLD2/OGG1/LIG3/NTHL1/HMGB1/MUTYH/TDG/POLD3/FEN1/APEX1/PARP2/POLE2/PCNA/UNG/POLE3
KEGG_RNA_POLYMERASE	KEGG_RNA_POLYMERASE	19	-0.508433	-2.32724	0.00288184	0.0130215	0.00638577	1771	tags=63%, list=23%, signal=49%	POLR1B/POLR3G/ZNRD1/POLR2G/POLR2J/POLR2F/POLR3F/POLR2H/POLR1E/POLR2D/POLR1C/POLR3K
REACTOME_DISEASES_OF_MITOTIC_CELL_CYCLE	REACTOME_DISEASES_OF_MITOTIC_CELL_CYCLE	19	-0.474661	-2.17266	0.00288184	0.0130215	0.00638577	1385	tags=68%, list=18%, signal=56%	UBE2C/CDC23/UBE2E1/CDKN1B/E2F2/CDC26/ANAPC5/ANAPC11/CCNE2/CDK2/CDK4/E2F1/ANAPC7
REACTOME_REGULATION_OF_GLUCOKINASE_BY_GLUCOKINASE_REGULATORY_PROTEIN	REACTOME_REGULATION_OF_GLUCOKINASE_BY_GLUCOKINASE_REGULATORY_PROTEIN	19	-0.490998	-2.24743	0.00288184	0.0130215	0.00638577	2811	tags=79%, list=37%, signal=50%	NUP160/NUP54/NUP188/NUP43/RAE1/NUP210/NUP107/NUP93/AAAS/NUP205/NUP85/NUP37/NUP35/NUP88/SEH1L
REACTOME_TELOMERE_C_STRAND_LAGGING_STRAND_SYNTHESIS	REACTOME_TELOMERE_C_STRAND_LAGGING_STRAND_SYNTHESIS	19	-0.686212	-3.14098	0.00288184	0.0130215	0.00638577	1645	tags=84%, list=22%, signal=66%	BLM/RPA1/RPA3/TERF1/RFC4/POLD3/PRIM2/FEN1/DSCC1/DNA2/RFC2/RFC3/POLA2/PCNA/RFC5/PRIM1
WP_TRANSSULFURATION_AND_ONE_CARBON_METABOLISM	WP_TRANSSULFURATION_AND_ONE_CARBON_METABOLISM	19	-0.506406	-2.31796	0.00288184	0.0130215	0.00638577	2767	tags=84%, list=36%, signal=54%	GCLM/MAT2A/MTHFD1/SHMT2/DNMT3B/GSS/DHFR/BHMT/PSAT1/CBS/AHCY/SHMT1/GCLC/TYMS/MTHFD2/MTHFD2L
REACTOME_ACTIVATION_OF_ATR_IN_RESPONSE_TO_REPLICATION_STRESS	REACTOME_ACTIVATION_OF_ATR_IN_RESPONSE_TO_REPLICATION_STRESS	21	-0.673376	-3.16688	0.00289017	0.0130215	0.00638577	2106	tags=90%, list=28%, signal=66%	CDC6/CHEK1/RPA1/CDC25C/RPA3/MCM3/MCM10/RFC4/CDC25A/ATRIP/MCM7/CDK2/RFC2/RFC3/MCM6/RAD9B/CDC7/DBF4/RFC5
REACTOME_ACTIVATION_OF_THE_PRE_REPLICATIVE_COMPLEX	REACTOME_ACTIVATION_OF_THE_PRE_REPLICATIVE_COMPLEX	21	-0.647389	-3.04466	0.00289017	0.0130215	0.00638577	1634	tags=76%, list=21%, signal=60%	RPA1/RPA3/MCM3/MCM10/PRIM2/CDT1/GMNN/MCM7/CDK2/MCM6/POLA2/POLE2/CDC7/DBF4/PRIM1/POLE3
REACTOME_DEGRADATION_OF_AXIN	REACTOME_DEGRADATION_OF_AXIN	21	-0.534238	-2.51252	0.00289017	0.0130215	0.00638577	2706	tags=95%, list=35%, signal=62%	PSMD10/PSME2/PSMD9/PSMB5/PSMA2/PSMC5/PSME1/PSMD14/PSMA6/PSMC2/PSMB7/PSMC6/PSMD12/PSMD11/PSMA4/UBA52/PSMB3/PSMD6/PSMA3/RPS27A
REACTOME_DNA_DAMAGE_BYPASS	REACTOME_DNA_DAMAGE_BYPASS	21	-0.568215	-2.67231	0.00289017	0.0130215	0.00638577	1634	tags=76%, list=21%, signal=60%	REV1/POLD2/RPA1/USP1/RAD18/RPA3/RFC4/POLD3/UBA52/RFC2/RFC3/RPS27A/POLE2/PCNA/RFC5/POLE3
REACTOME_DNA_DAMAGE_RECOGNITION_IN_GG_NER	REACTOME_DNA_DAMAGE_RECOGNITION_IN_GG_NER	21	-0.459507	-2.16106	0.00289017	0.0130215	0.00638577	2868	tags=86%, list=37%, signal=54%	CUL4B/YY1/ACTR5/COPS2/COPS3/INO80C/ACTL6A/RAD23B/MCRS1/INO80E/COPS5/COPS6/RAD23A/COPS4/UBA52/GPS1/PARP2/RPS27A
REACTOME_DUAL_INCISION_IN_GG_NER	REACTOME_DUAL_INCISION_IN_GG_NER	21	-0.618751	-2.90998	0.00289017	0.0130215	0.00638577	1634	tags=71%, list=21%, signal=56%	RPA1/RPA3/ERCC3/RFC4/POLD3/UBA52/PARP2/RFC2/RFC3/RPS27A/POLE2/PCNA/RFC5/POLE3/XPA
REACTOME_EXPORT_OF_VIRAL_RIBONUCLEOPROTEINS_FROM_NUCLEUS	REACTOME_EXPORT_OF_VIRAL_RIBONUCLEOPROTEINS_FROM_NUCLEUS	21	-0.505279	-2.37632	0.00289017	0.0130215	0.00638577	2811	tags=81%, list=37%, signal=51%	NUP160/NUP54/NUP188/NUP43/RAE1/NUP210/NUP107/NUP93/XPO1/AAAS/RAN/NUP205/NUP85/NUP37/NUP35/NUP88/SEH1L
REACTOME_GLUTATHIONE_CONJUGATION	REACTOME_GLUTATHIONE_CONJUGATION	21	-0.456649	-2.14761	0.00289017	0.0130215	0.00638577	1781	tags=67%, list=23%, signal=51%	GSS/GSTA3/GSTP1/MGST2/GGCT/GSTZ1/GSTA2/GSTA1/GSTM2/GCLC/GSTM3/GSTM4/CHAC2/GSTA4
REACTOME_NS1_MEDIATED_EFFECTS_ON_HOST_PATHWAYS	REACTOME_NS1_MEDIATED_EFFECTS_ON_HOST_PATHWAYS	21	-0.535234	-2.5172	0.00289017	0.0130215	0.00638577	2811	tags=86%, list=37%, signal=54%	NUP160/NUP54/NUP188/NUP43/PABPN1/RAE1/NUP210/NUP107/NUP93/AAAS/NUP205/KPNA2/CPSF4/NUP85/NUP37/NUP35/NUP88/SEH1L
REACTOME_NUCLEAR_IMPORT_OF_REV_PROTEIN	REACTOME_NUCLEAR_IMPORT_OF_REV_PROTEIN	21	-0.50497	-2.37487	0.00289017	0.0130215	0.00638577	2811	tags=81%, list=37%, signal=51%	NUP160/NUP54/NUP188/NUP43/RAE1/NUP210/NPM1/NUP107/NUP93/AAAS/RAN/NUP205/NUP85/NUP37/NUP35/NUP88/SEH1L
REACTOME_SUMOYLATION_OF_SUMOYLATION_PROTEINS	REACTOME_SUMOYLATION_OF_SUMOYLATION_PROTEINS	21	-0.538098	-2.53067	0.00289017	0.0130215	0.00638577	2811	tags=86%, list=37%, signal=54%	NUP160/NUP54/NUP188/NUP43/RAE1/NUP210/NUP107/NUP93/SUMO1/TOPORS/AAAS/NUP205/NUP85/NUP37/NUP35/NUP88/SUMO2/SEH1L
REACTOME_TRANSPORT_OF_THE_SLBP_DEPENDANT_MATURE_MRNA	REACTOME_TRANSPORT_OF_THE_SLBP_DEPENDANT_MATURE_MRNA	21	-0.54114	-2.54498	0.00289017	0.0130215	0.00638577	2811	tags=86%, list=37%, signal=54%	NUP160/NUP54/NUP188/NUP43/RAE1/NUP210/NUP107/NUP93/AAAS/NUP205/NUP85/SLBP/EIF4E/NUP37/NCBP1/NUP35/NUP88/SEH1L
REACTOME_IRE1ALPHA_ACTIVATES_CHAPERONES	REACTOME_IRE1ALPHA_ACTIVATES_CHAPERONES	31	0.476843	2.21109	0.00291121	0.0130215	0.00638577	2570	tags=71%, list=34%, signal=47%	SHC1/HYOU1/EXTL3/PDIA6/FKBP14/HSPA5/DNAJC3/ADD1/EDEM1/ZBTB17/PDIA5/SEC31A/CTDSP2/KDELR3/LMNA/ARFGAP1/CUL7/TLN1/SYVN1/WFS1/DCTN1/EXTL1
WP_RANKLRANK_RECEPTOR_ACTIVATOR_OF_NFKB_LIGAND_SIGNALING_PATHWAY	WP_RANKLRANK_RECEPTOR_ACTIVATOR_OF_NFKB_LIGAND_SIGNALING_PATHWAY	31	0.451717	2.09459	0.00291121	0.0130215	0.00638577	1546	tags=48%, list=20%, signal=39%	FHL2/ICAM1/NFKB2/RELB/PAPSS2/TAB2/TNFSF11/PIK3R1/NFKB1/CTSK/JUN/VCAM1/MAP3K7/SRC/MTOR
REACTOME_HIV_TRANSCRIPTION_INITIATION	REACTOME_HIV_TRANSCRIPTION_INITIATION	20	-0.532887	-2.45741	0.00291545	0.0130215	0.00638577	1305	tags=60%, list=17%, signal=50%	POLR2G/TAF11/ERCC3/POLR2J/POLR2F/TAF7/GTF2A2/TAF5/TAF9/POLR2H/CCNH/POLR2D
REACTOME_NEGATIVE_EPIGENETIC_REGULATION_OF_RRNA_EXPRESSION	REACTOME_NEGATIVE_EPIGENETIC_REGULATION_OF_RRNA_EXPRESSION	20	-0.569599	-2.62671	0.00291545	0.0130215	0.00638577	1998	tags=75%, list=26%, signal=56%	RRP8/DNMT3B/POLR1B/ZNRD1/ERCC3/TAF1D/POLR2F/TTF1/SAP18/SUDS3/SUV39H1/POLR2H/POLR1E/CCNH/POLR1C
WP_BASE_EXCISION_REPAIR	WP_BASE_EXCISION_REPAIR	20	-0.590556	-2.72335	0.00291545	0.0130215	0.00638577	2136	tags=85%, list=28%, signal=61%	NEIL3/SMUG1/POLD2/OGG1/LIG3/NTHL1/HMGB1/MUTYH/TDG/POLD3/FEN1/APEX1/PARP2/POLE2/PCNA/UNG/POLE3
WP_MITOCHONDRIAL_CIV_ASSEMBLY	WP_MITOCHONDRIAL_CIV_ASSEMBLY	20	-0.760046	-3.50495	0.00291545	0.0130215	0.00638577	988	tags=80%, list=13%, signal=70%	COX7A2/COX6C/SURF1/COX4I1/NDUFA4/HIGD1A/COX8A/COX7C/TMEM177/COX7B/COX5B/TACO1/CMC1/COX6A1/COX11/COX5A
REACTOME_CONSTITUTIVE_SIGNALING_BY_ABERRANT_PI3K_IN_CANCER	REACTOME_CONSTITUTIVE_SIGNALING_BY_ABERRANT_PI3K_IN_CANCER	32	0.454736	2.12711	0.00294118	0.0130215	0.00638577	2169	tags=62%, list=28%, signal=45%	PDGFA/IRS1/PDGFRB/PDGFB/FGF1/FGF5/ESR1/PDGFRA/EGFR/PIK3R1/TGFA/PIK3CB/SRC/PIK3CD/EPGN/RAC2/NRG4/MET/HGF/EREG
KEGG_DNA_REPLICATION	KEGG_DNA_REPLICATION	26	-0.67944	-3.46116	0.00296736	0.0130215	0.00638577	1634	tags=81%, list=21%, signal=64%	RPA1/RPA3/MCM3/RNASEH2C/RFC4/POLD3/PRIM2/FEN1/DNA2/MCM7/RFC2/RFC3/MCM6/POLA2/POLE2/PCNA/SSBP1/RNASEH2A/RFC5/PRIM1/POLE3
PID_ATR_PATHWAY	PID_ATR_PATHWAY	26	-0.535212	-2.72644	0.00296736	0.0130215	0.00638577	2189	tags=77%, list=29%, signal=55%	PLK1/CDC6/CHEK1/MDM2/BRCA2/FANCD2/RPA1/CDC25C/RFC4/CCNA2/CDC25A/RAD51/TIMELESS/ATRIP/MCM7/TIPIN/CDK2/RFC2/RFC3/RFC5
PID_FANCONI_PATHWAY	PID_FANCONI_PATHWAY	26	-0.612354	-3.11941	0.00296736	0.0130215	0.00638577	2021	tags=81%, list=26%, signal=60%	CHEK1/BRIP1/BRCA2/FANCD2/BLM/RPA1/USP1/FANCA/PALB2/FANCI/RFC4/ATRIP/FANCC/XRCC3/RFC2/RFC3/UBE2T/RFC5/FANCG/FANCL/RMI1
REACTOME_AUF1_HNRNP_D0_BINDS_AND_DESTABILIZES_MRNA	REACTOME_AUF1_HNRNP_D0_BINDS_AND_DESTABILIZES_MRNA	24	-0.46677	-2.30114	0.00296736	0.0130215	0.00638577	3231	tags=88%, list=42%, signal=51%	PSMD10/PSME2/PABPC1/PSMD9/PSMB5/PSMA2/PSMC5/PSME1/PSMD14/PSMA6/PSMC2/PSMB7/PSMC6/PSMD12/PSMD11/PSMA4/UBA52/PSMB3/PSMD6/PSMA3/RPS27A
REACTOME_FORMATION_OF_RNA_POL_II_ELONGATION_COMPLEX_	REACTOME_FORMATION_OF_RNA_POL_II_ELONGATION_COMPLEX_	24	-0.459782	-2.26669	0.00296736	0.0130215	0.00638577	1888	tags=62%, list=25%, signal=47%	MLLT3/SUPT16H/RTF1/CCNT2/POLR2G/ERCC3/POLR2J/POLR2F/SUPT4H1/POLR2H/WDR61/TCEA1/CCNH/POLR2D/NCBP1
REACTOME_FORMATION_OF_TC_NER_PRE_INCISION_COMPLEX	REACTOME_FORMATION_OF_TC_NER_PRE_INCISION_COMPLEX	26	-0.520927	-2.65367	0.00296736	0.0130215	0.00638577	1519	tags=62%, list=20%, signal=49%	ZNF830/COPS5/POLR2G/ERCC3/POLR2J/POLR2F/COPS6/COPS4/UBA52/GPS1/POLR2H/TCEA1/CCNH/POLR2D/RPS27A/XPA
REACTOME_HCMV_LATE_EVENTS	REACTOME_HCMV_LATE_EVENTS	26	-0.519395	-2.64587	0.00296736	0.0130215	0.00638577	3026	tags=88%, list=40%, signal=54%	UBAP1/CHMP4A/VPS37A/NUP160/NUP54/HNRNPK/TSG101/NUP188/NUP43/VPS37D/RAE1/SNF8/NUP210/NUP107/NUP93/AAAS/NUP205/VPS25/NUP85/NUP37/NUP35/NUP88/SEH1L
REACTOME_MEIOSIS	REACTOME_MEIOSIS	25	-0.493531	-2.48233	0.00296736	0.0130215	0.00638577	1876	tags=72%, list=25%, signal=55%	BRCA2/DMC1/BLM/RPA1/RAD21/SYCP1/RPA3/STAG2/LMNB1/SYCE2/TEX15/TERF1/MSH5/RAD51/CDK2/RAD51C/MND1/CDK4
REACTOME_METABOLISM_OF_POLYAMINES	REACTOME_METABOLISM_OF_POLYAMINES	24	-0.502987	-2.47968	0.00296736	0.0130215	0.00638577	2706	tags=83%, list=35%, signal=54%	PSMD9/PSMB5/PSMA2/PSMC5/PSME1/PSMD14/PSMA6/PSMC2/PSMB7/PSMC6/PSMD12/PSMD11/PSMA4/OAZ1/AMD1/PSMB3/NQO1/PSMD6/PSMA3/ODC1
REACTOME_NEGATIVE_REGULATION_OF_NOTCH4_SIGNALING	REACTOME_NEGATIVE_REGULATION_OF_NOTCH4_SIGNALING	24	-0.481547	-2.37398	0.00296736	0.0130215	0.00638577	3234	tags=92%, list=42%, signal=53%	CUL1/PSMD10/PSME2/SKP1/PSMD9/PSMB5/PSMA2/PSMC5/PSME1/PSMD14/PSMA6/PSMC2/PSMB7/PSMC6/PSMD12/PSMD11/PSMA4/UBA52/PSMB3/PSMD6/PSMA3/RPS27A
REACTOME_RESOLUTION_OF_ABASIC_SITES_AP_SITES_	REACTOME_RESOLUTION_OF_ABASIC_SITES_AP_SITES_	24	-0.646548	-3.18743	0.00296736	0.0130215	0.00638577	2136	tags=88%, list=28%, signal=63%	SMUG1/POLD2/OGG1/LIG3/RPA1/NTHL1/RPA3/MUTYH/TDG/RFC4/POLD3/FEN1/APEX1/PARP2/RFC2/RFC3/POLE2/PCNA/UNG/RFC5/POLE3
REACTOME_STABILIZATION_OF_P53	REACTOME_STABILIZATION_OF_P53	24	-0.50491	-2.48916	0.00296736	0.0130215	0.00638577	2706	tags=83%, list=35%, signal=54%	PSMD9/PSMB5/PSMA2/PSMC5/PSME1/PSMD14/PSMA6/PSMC2/PSMB7/PSMC6/MDM2/PSMD12/PSMD11/PSMA4/CHEK2/UBA52/PSMB3/PSMD6/PSMA3/RPS27A
REACTOME_TP53_REGULATES_TRANSCRIPTION_OF_DNA_REPAIR_GENES	REACTOME_TP53_REGULATES_TRANSCRIPTION_OF_DNA_REPAIR_GENES	24	-0.468158	-2.30798	0.00296736	0.0130215	0.00638577	2021	tags=67%, list=26%, signal=49%	CHEK1/SUPT16H/FANCD2/CCNT2/POLR2G/ERCC3/FANCI/POLR2J/POLR2F/SUPT4H1/POLR2H/FANCC/TCEA1/CCNH/POLR2D/MSH2
REACTOME_TRANSPORT_OF_MATURE_MRNAS_DERIVED_FROM_INTRONLESS_TRANSCRIPTS	REACTOME_TRANSPORT_OF_MATURE_MRNAS_DERIVED_FROM_INTRONLESS_TRANSCRIPTS	25	-0.521458	-2.6228	0.00296736	0.0130215	0.00638577	2611	tags=80%, list=34%, signal=53%	NUP54/NUP188/FIP1L1/NUP43/RAE1/NUP210/NUP107/NUP93/CPSF3/AAAS/NUP205/CPSF4/NUP85/SLBP/EIF4E/NUP37/NCBP1/NUP35/NUP88/SEH1L
REACTOME_VIRAL_MESSENGER_RNA_SYNTHESIS	REACTOME_VIRAL_MESSENGER_RNA_SYNTHESIS	26	-0.491513	-2.50383	0.00296736	0.0130215	0.00638577	2811	tags=81%, list=37%, signal=51%	NUP160/POLR2C/NUP54/NUP188/NUP43/RAE1/NUP210/NUP107/NUP93/POLR2G/POLR2J/AAAS/POLR2F/NUP205/POLR2H/POLR2D/NUP85/NUP37/NUP35/NUP88/SEH1L
PID_FGF_PATHWAY	PID_FGF_PATHWAY	25	0.476512	2.04589	0.00300752	0.0130215	0.00638577	2686	tags=72%, list=35%, signal=47%	RUNX2/PLAU/CAMK2A/SHC1/SSH1/FGF1/PLAUR/MMP9/PIK3R1/JUN/PTK2B/SRC/CDH2/MET/HGF/PDPK1/FGFR3/RPS6KA1
PID_SHP2_PATHWAY	PID_SHP2_PATHWAY	25	0.473802	2.03426	0.00300752	0.0130215	0.00638577	1399	tags=48%, list=18%, signal=39%	IRS1/SHC1/PDGFRB/PDGFB/IGF1R/NTF4/JAK1/EGFR/IL6R/PIK3R1/IL6ST/JAK3
REACTOME_BASE_EXCISION_REPAIR	REACTOME_BASE_EXCISION_REPAIR	27	-0.616624	-3.19848	0.00302115	0.0130215	0.00638577	2417	tags=89%, list=32%, signal=61%	NEIL3/POT1/SMUG1/POLD2/OGG1/LIG3/RPA1/NTHL1/RPA3/MUTYH/TDG/TERF1/RFC4/POLD3/FEN1/APEX1/PARP2/RFC2/RFC3/POLE2/PCNA/UNG/RFC5/POLE3
REACTOME_GAP_JUNCTION_TRAFFICKING_AND_REGULATION	REACTOME_GAP_JUNCTION_TRAFFICKING_AND_REGULATION	20	0.479809	1.95371	0.0030349	0.0130215	0.00638577	1559	tags=55%, list=20%, signal=44%	DAB2/ACTB/GJA1/GJC2/GJB2/GJB3/TUBB3/GJA5/GJB5/SRC/TUBB6
WP_FACTORS_AND_PATHWAYS_AFFECTING_INSULINLIKE_GROWTH_FACTOR_IGF1AKT_SIGNALING	WP_FACTORS_AND_PATHWAYS_AFFECTING_INSULINLIKE_GROWTH_FACTOR_IGF1AKT_SIGNALING	20	0.474147	1.93066	0.0030349	0.0130215	0.00638577	1994	tags=60%, list=26%, signal=44%	ITGB1/IRS1/TNFRSF1A/FBXO32/IGF1R/NFKB1/MTOR/AKT1S1/PPARGC1A/ILK/IGFBP5/RICTOR
WP_TNF_RELATED_WEAK_INDUCER_OF_APOPTOSIS_TWEAK_SIGNALING_PATHWAY	WP_TNF_RELATED_WEAK_INDUCER_OF_APOPTOSIS_TWEAK_SIGNALING_PATHWAY	20	0.48864	1.98967	0.0030349	0.0130215	0.00638577	1890	tags=55%, list=25%, signal=42%	TNFRSF12A/TNF/NFKB2/RELB/MMP9/NFKB1/JUN/RIPK1/MAP3K7/CCL2/AKT2
WP_WNT_SIGNALING_IN_KIDNEY_DISEASE	WP_WNT_SIGNALING_IN_KIDNEY_DISEASE	20	0.497218	2.0246	0.0030349	0.0130215	0.00638577	1823	tags=60%, list=24%, signal=46%	WNT7A/WNT10A/FZD1/WNT4/WNT6/FZD2/WNT5B/WNT3A/FZD4/WNT2/WNT7B/FZD8
WP_CELL_MIGRATION_AND_INVASION_THROUGH_P75NTR	WP_CELL_MIGRATION_AND_INVASION_THROUGH_P75NTR	19	0.490051	1.95399	0.00305344	0.0130215	0.00638577	2225	tags=68%, list=29%, signal=49%	MMP2/TRIO/STAT3/EFNB1/TWIST1/MMP9/NGFR/CDH11/JUN/EFNB2/AKT2/MMP8/KIDINS220
REACTOME_ORC1_REMOVAL_FROM_CHROMATIN	REACTOME_ORC1_REMOVAL_FROM_CHROMATIN	30	-0.546646	-2.97624	0.00306748	0.0130215	0.00638577	3234	tags=97%, list=42%, signal=56%	CUL1/PSMD10/PSME2/SKP1/PSMD9/PSMB5/PSMA2/PSMC5/PSME1/PSMD14/CDC6/PSMA6/PSMC2/PSMB7/PSMC6/PSMD12/PSMD11/PSMA4/MCM3/CCNA2/CDT1/UBA52/PSMB3/PSMD6/PSMA3/MCM7/CDK2/RPS27A/MCM6
WP_OXIDATIVE_PHOSPHORYLATION	WP_OXIDATIVE_PHOSPHORYLATION	30	-0.556821	-3.03164	0.00306748	0.0130215	0.00638577	2971	tags=93%, list=39%, signal=57%	NDUFS1/NDUFA10/NDUFV1/NDUFB8/NDUFA9/NDUFS4/NDUFB4/NDUFS8/NDUFS7/NDUFB5/NDUFA11/NDUFC1/NDUFB10/NDUFC2/NDUFA6/NDUFA4/NDUFA2/NDUFAB1/NDUFB9/NDUFA5/NDUFB2/NDUFB1/NDUFV2/NDUFB7/NDUFS3/NDUFA8/NDUFA7/NDUFB6
KEGG_GLUTATHIONE_METABOLISM	KEGG_GLUTATHIONE_METABOLISM	28	-0.492555	-2.59408	0.00308642	0.0130215	0.00638577	1823	tags=71%, list=24%, signal=55%	RRM2/GSS/RRM1/GSTA3/GSTP1/MGST2/GGCT/IDH1/GSTZ1/GSR/PGD/GSTA2/GSTA1/GPX2/GSTM2/GCLC/GSTM3/GSTM4/ODC1/GSTA4
REACTOME_APC_C_CDH1_MEDIATED_DEGRADATION_OF_CDC20_AND_OTHER_APC_C_CDH1_TARGETED_PROTEINS_IN_LATE_MITOSIS_EARLY_G1	REACTOME_APC_C_CDH1_MEDIATED_DEGRADATION_OF_CDC20_AND_OTHER_APC_C_CDH1_TARGETED_PROTEINS_IN_LATE_MITOSIS_EARLY_G1	33	-0.553571	-3.13044	0.00308642	0.0130215	0.00638577	3060	tags=94%, list=40%, signal=57%	UBE2S/PSME2/AURKA/PSMD9/PSMB5/PSMA2/PTTG1/PSMC5/PSME1/PSMD14/PLK1/PSMA6/PSMC2/UBE2C/CDC23/PSMB7/PSMC6/PSMD12/PSMD11/PSMA4/AURKB/UBE2E1/CDC26/UBA52/PSMB3/ANAPC5/PSMD6/PSMA3/ANAPC11/RPS27A/ANAPC7
REACTOME_DEADENYLATION_DEPENDENT_MRNA_DECAY	REACTOME_DEADENYLATION_DEPENDENT_MRNA_DECAY	28	-0.552735	-2.91102	0.00308642	0.0130215	0.00638577	1302	tags=61%, list=17%, signal=51%	EIF4B/LSM5/CNOT7/EIF4A2/LSM2/WDR61/LSM3/EXOSC9/EIF4E/LSM4/EIF4A3/CNOT10/EXOSC3/LSM7/EXOSC8/EXOSC7/EXOSC2
REACTOME_DUAL_INCISION_IN_TC_NER	REACTOME_DUAL_INCISION_IN_TC_NER	33	-0.563047	-3.18403	0.00308642	0.0130215	0.00638577	1634	tags=73%, list=21%, signal=57%	POLD2/PRPF19/RPA1/ZNF830/RPA3/POLR2G/ERCC3/POLR2J/RFC4/POLR2F/POLD3/UBA52/POLR2H/TCEA1/CCNH/RFC2/POLR2D/RFC3/RPS27A/POLE2/PCNA/RFC5/POLE3/XPA
REACTOME_EXTENSION_OF_TELOMERES	REACTOME_EXTENSION_OF_TELOMERES	28	-0.652162	-3.43466	0.00308642	0.0130215	0.00638577	1645	tags=79%, list=22%, signal=62%	BLM/RPA1/RPA3/TERF1/NHP2/RFC4/CCNA2/POLD3/PRIM2/FEN1/DSCC1/DNA2/CDK2/RFC2/RFC3/POLA2/PCNA/NOP10/PPP6C/DKC1/RFC5/PRIM1
REACTOME_G2_M_DNA_DAMAGE_CHECKPOINT	REACTOME_G2_M_DNA_DAMAGE_CHECKPOINT	28	-0.567984	-2.99133	0.00308642	0.0130215	0.00638577	2204	tags=79%, list=29%, signal=56%	RNF8/CHEK1/BRIP1/BLM/CCNB1/SUMO1/RPA1/CDC25C/RPA3/RFC4/BRCC3/CHEK2/CDK1/DNA2/ATRIP/WEE1/RFC2/UBE2N/RFC3/RAD9B/RFC5/RMI1
REACTOME_HDR_THROUGH_HOMOLOGOUS_RECOMBINATION_HRR_	REACTOME_HDR_THROUGH_HOMOLOGOUS_RECOMBINATION_HRR_	33	-0.626449	-3.54256	0.00308642	0.0130215	0.00638577	2021	tags=82%, list=26%, signal=60%	CHEK1/POLD2/BRIP1/BRCA2/BLM/RPA1/RPA3/PALB2/RAD51AP1/RFC4/POLD3/UBA52/DNA2/RAD51/ATRIP/XRCC3/RAD51C/RFC2/EME1/RFC3/RPS27A/POLE2/RAD9B/PCNA/RFC5/RMI1/POLE3
REACTOME_MITOCHONDRIAL_PROTEIN_IMPORT	REACTOME_MITOCHONDRIAL_PROTEIN_IMPORT	33	-0.6371	-3.6028	0.00308642	0.0130215	0.00638577	1537	tags=73%, list=20%, signal=58%	TOMM6/TOMM22/TIMM17B/TIMM13/CHCHD10/CHCHD4/TAZ/CYC1/PMPCA/TIMM8A/HSPD1/SLC25A4/CS/TIMM10/FXN/TIMM9/DNAJC19/TIMM8B/TIMM44/COQ2/GRPEL2/CHCHD3/TOMM5/PMPCB
REACTOME_NUCLEAR_ENVELOPE_BREAKDOWN	REACTOME_NUCLEAR_ENVELOPE_BREAKDOWN	33	-0.414484	-2.34391	0.00308642	0.0130215	0.00638577	2611	tags=73%, list=34%, signal=48%	NUP54/NUP188/NUP43/VRK2/PLK1/EMD/RAE1/NUP210/NUP107/BANF1/NUP93/CCNB1/LMNB1/AAAS/NUP205/CCNB2/CDK1/NUP85/NUP37/NUP35/NUP88/TMPO/VRK1/SEH1L
REACTOME_RECRUITMENT_OF_MITOTIC_CENTROSOME_PROTEINS_AND_COMPLEXES	REACTOME_RECRUITMENT_OF_MITOTIC_CENTROSOME_PROTEINS_AND_COMPLEXES	33	-0.411264	-2.3257	0.00308642	0.0130215	0.00638577	2550	tags=70%, list=33%, signal=47%	HAUS3/YWHAE/TUBG1/CEP192/PLK1/PLK4/DCTN2/HSP90AA1/TUBGCP4/DCTN3/CEP152/CDK5RAP2/CDK1/HAUS7/SSNA1/HAUS6/HAUS2/HAUS4/CEP57/CEP78/HAUS1/HAUS8/CEP76
REACTOME_RNA_POLYMERASE_II_TRANSCRIPTION_TERMINATION	REACTOME_RNA_POLYMERASE_II_TRANSCRIPTION_TERMINATION	28	-0.519284	-2.73485	0.00308642	0.0130215	0.00638577	1868	tags=68%, list=24%, signal=51%	MAGOH/SNRPE/UPF3B/PCF11/CSTF1/THOC7/CPSF3/SNRPB/NUDT21/CSTF3/THOC3/CPSF4/THOC1/SARNP/SLBP/SNRPF/EIF4A3/NCBP1/SNRPG
REACTOME_RRNA_MODIFICATION_IN_THE_NUCLEUS_AND_CYTOSOL	REACTOME_RRNA_MODIFICATION_IN_THE_NUCLEUS_AND_CYTOSOL	28	-0.633567	-3.33672	0.00308642	0.0130215	0.00638577	1545	tags=75%, list=20%, signal=60%	DDX49/IMP4/IMP3/WDR75/NHP2/NOP58/UTP6/NOP56/DDX52/RPS9/PNO1/WDR43/RPS14/RCL1/NOL11/RRP9/NOP10/DKC1/RPS7/UTP18/RPS6
REACTOME_SUMOYLATION_OF_RNA_BINDING_PROTEINS	REACTOME_SUMOYLATION_OF_RNA_BINDING_PROTEINS	28	-0.467241	-2.46076	0.00308642	0.0130215	0.00638577	2611	tags=75%, list=34%, signal=50%	NUP54/HNRNPK/NUP188/NUP43/RAE1/CBX2/CBX8/NUP210/NUP107/NUP93/SUMO1/NOP58/AAAS/NUP205/NUP85/NUP37/HNRNPC/NUP35/NUP88/SUMO2/SEH1L
REACTOME_TRANSCRIPTION_OF_THE_HIV_GENOME	REACTOME_TRANSCRIPTION_OF_THE_HIV_GENOME	28	-0.50332	-2.65077	0.00308642	0.0130215	0.00638577	1337	tags=57%, list=17%, signal=47%	CCNT2/POLR2G/TAF11/ERCC3/POLR2J/POLR2F/TAF7/GTF2A2/SUPT4H1/TAF5/TAF9/POLR2H/TCEA1/CCNH/POLR2D/NCBP1
REACTOME_TRANSCRIPTIONAL_REGULATION_BY_SMALL_RNAS	REACTOME_TRANSCRIPTIONAL_REGULATION_BY_SMALL_RNAS	28	-0.475487	-2.50419	0.00308642	0.0130215	0.00638577	2811	tags=79%, list=37%, signal=50%	NUP160/POLR2C/NUP54/NUP188/NUP43/RAE1/NUP210/NUP107/NUP93/POLR2G/POLR2J/AAAS/RAN/POLR2F/NUP205/POLR2H/POLR2D/NUP85/NUP37/NUP35/NUP88/SEH1L
WP_DNA_REPLICATION	WP_DNA_REPLICATION	28	-0.657144	-3.4609	0.00308642	0.0130215	0.00638577	1634	tags=79%, list=21%, signal=62%	RPA1/RPA3/MCM3/MCM10/RFC4/POLD3/PRIM2/CDT1/UBA52/GMNN/MCM7/CDK2/RFC2/RFC3/MCM6/POLA2/POLE2/CDC7/PCNA/DBF4/RFC5/PRIM1
KEGG_RNA_DEGRADATION	KEGG_RNA_DEGRADATION	29	-0.549475	-2.94451	0.00309598	0.0130215	0.00638577	1157	tags=55%, list=15%, signal=47%	LSM5/CNOT7/PNPT1/LSM2/HSPD1/WDR61/LSM3/ZCCHC7/EXOSC9/LSM4/CNOT10/EXOSC3/LSM7/EXOSC8/EXOSC7/EXOSC2
REACTOME_ASSEMBLY_OF_THE_PRE_REPLICATIVE_COMPLEX	REACTOME_ASSEMBLY_OF_THE_PRE_REPLICATIVE_COMPLEX	29	-0.573001	-3.07058	0.00309598	0.0130215	0.00638577	2706	tags=90%, list=35%, signal=58%	PSMD9/PSMB5/PSMA2/PSMC5/PSME1/PSMD14/CDC6/PSMA6/PSMC2/PSMB7/PSMC6/PSMD12/PSMD11/PSMA4/MCM3/E2F2/CDT1/UBA52/PSMB3/PSMD6/PSMA3/GMNN/MCM7/RPS27A/MCM6/E2F1
REACTOME_PROCESSING_OF_DNA_DOUBLE_STRAND_BREAK_ENDS	REACTOME_PROCESSING_OF_DNA_DOUBLE_STRAND_BREAK_ENDS	29	-0.634363	-3.3994	0.00309598	0.0130215	0.00638577	2204	tags=86%, list=29%, signal=62%	RNF8/PPP4C/CHEK1/BRIP1/BLM/SUMO1/RPA1/RPA3/RFC4/CCNA2/BRCC3/UBA52/DNA2/TIMELESS/ATRIP/TIPIN/CDK2/RFC2/UBE2N/RFC3/RPS27A/RAD9B/RFC5/RMI1/SUMO2
REACTOME_G1_S_DNA_DAMAGE_CHECKPOINTS	REACTOME_G1_S_DNA_DAMAGE_CHECKPOINTS	32	-0.482119	-2.69341	0.00310559	0.0130215	0.00638577	2706	tags=81%, list=35%, signal=53%	PSMD9/PSMB5/PSMA2/PSMC5/PSME1/PSMD14/PSMA6/PSMC2/CHEK1/PSMB7/PSMC6/MDM2/PSMD12/PSMD11/PSMA4/CDKN1B/CCNA2/CHEK2/UBA52/PSMB3/PSMD6/CDC25A/PSMA3/CCNE2/CDK2/RPS27A
REACTOME_THE_ROLE_OF_GTSE1_IN_G2_M_PROGRESSION_AFTER_G2_CHECKPOINT	REACTOME_THE_ROLE_OF_GTSE1_IN_G2_M_PROGRESSION_AFTER_G2_CHECKPOINT	32	-0.431811	-2.41236	0.00310559	0.0130215	0.00638577	2829	tags=81%, list=37%, signal=51%	TUBB8/PSMD9/TUBB1/PSMB5/PSMA2/PSMC5/PSME1/TUBA1B/PSMD14/PLK1/PSMA6/PSMC2/PSMB7/PSMC6/PSMD12/PSMD11/HSP90AA1/CCNB1/PSMA4/UBA52/PSMB3/CCNB2/CDK1/PSMD6/PSMA3/RPS27A
PID_CXCR3_PATHWAY	PID_CXCR3_PATHWAY	18	0.521344	2.02792	0.00311526	0.0130215	0.00638577	2863	tags=83%, list=37%, signal=52%	GNB1/PIK3R1/GNAI2/MAPK11/PIK3CB/CCL11/SRC/MTOR/PIK3CD/RICTOR/MAP2K3/GNG2/PDPK1/GNAI1/CXCL13
PID_ERBB4_PATHWAY	PID_ERBB4_PATHWAY	18	0.510376	1.98525	0.00311526	0.0130215	0.00638577	2658	tags=78%, list=35%, signal=51%	SHC1/PRLR/TAB2/NEDD4/PIK3R1/PIK3CB/PIK3CD/NRG4/EREG/YAP1/DLG4/WWP1/STAT5A/FYN
PID_S1P_S1P3_PATHWAY	PID_S1P_S1P3_PATHWAY	15	0.547737	2.00901	0.00315457	0.0130215	0.00638577	1943	tags=67%, list=25%, signal=50%	GNA12/ITGB3/PDGFRB/PDGFB/GNAI2/S1PR3/GNA15/SRC/FLT1/S1PR2
KEGG_GLYCOSAMINOGLYCAN_BIOSYNTHESIS_HEPARAN_SULFATE	KEGG_GLYCOSAMINOGLYCAN_BIOSYNTHESIS_HEPARAN_SULFATE	16	0.54321	2.02255	0.00316957	0.0130215	0.00638577	2812	tags=88%, list=37%, signal=55%	NDST1/B3GALT6/EXT1/EXTL3/XYLT2/EXT2/B4GALT7/HS6ST1/XYLT1/HS3ST3A1/NDST2/HS3ST3B1/EXTL1/HS3ST1
PID_NETRIN_PATHWAY	PID_NETRIN_PATHWAY	17	0.530112	2.01114	0.00316957	0.0130215	0.00638577	1858	tags=65%, list=24%, signal=49%	UNC5B/TRIO/MYO10/CAMK2A/DOCK1/UNC5C/BCAR1/PIK3R1/NTN1/SRC/UNC5A
PID_RAC1_REG_PATHWAY	PID_RAC1_REG_PATHWAY	16	0.521532	1.94183	0.00316957	0.0130215	0.00638577	1845	tags=62%, list=24%, signal=48%	TRIO/DOCK1/VAV3/ARHGAP1/VAV2/RASGRF2/BCR/CHN1/TIAM2/RASGRF1
WP_EXTRACELLULAR_VESICLEMEDIATED_SIGNALING_IN_RECIPIENT_CELLS	WP_EXTRACELLULAR_VESICLEMEDIATED_SIGNALING_IN_RECIPIENT_CELLS	16	0.568811	2.11787	0.00316957	0.0130215	0.00638577	2064	tags=69%, list=27%, signal=50%	MFGE8/TGFB3/TGFB2/TGFB1/TGFBR2/EGFR/TGFA/WNT3A/MTOR/MET/HGF
KEGG_METABOLISM_OF_XENOBIOTICS_BY_CYTOCHROME_P450	KEGG_METABOLISM_OF_XENOBIOTICS_BY_CYTOCHROME_P450	31	-0.495621	-2.71284	0.0031746	0.0130215	0.00638577	2828	tags=87%, list=37%, signal=55%	UGT1A3/UGT2B11/EPHX1/ADH5/UGT1A5/UGT2B28/GSTO1/ADH7/DHDH/CYP2C19/AKR1C4/AKR1C3/CYP2C18/GSTA3/GSTP1/AKR1C2/ALDH3A1/MGST2/AKR1C1/GSTZ1/GSTA2/GSTA1/UGT1A7/GSTM2/GSTM3/GSTM4/GSTA4
REACTOME_AURKA_ACTIVATION_BY_TPX2	REACTOME_AURKA_ACTIVATION_BY_TPX2	31	-0.457668	-2.5051	0.0031746	0.0130215	0.00638577	2550	tags=74%, list=33%, signal=50%	HAUS3/YWHAE/TUBG1/CEP192/PLK1/PLK4/DCTN2/HSP90AA1/DCTN3/CEP152/HMMR/CDK5RAP2/CDK1/HAUS7/SSNA1/HAUS6/HAUS2/HAUS4/CEP57/CEP78/HAUS1/HAUS8/CEP76
REACTOME_RNA_POLYMERASE_II_TRANSCRIBES_SNRNA_GENES	REACTOME_RNA_POLYMERASE_II_TRANSCRIBES_SNRNA_GENES	31	-0.441569	-2.41698	0.0031746	0.0130215	0.00638577	1355	tags=61%, list=18%, signal=51%	SNAPC5/PCF11/SNAPC3/CCNT2/POLR2G/TAF11/POLR2J/POLR2F/GTF2A2/ZC3H8/INTS2/INTS10/SUPT4H1/TAF5/TAF9/POLR2H/POLR2D/ELL3/NCBP1
REACTOME_SCF_SKP2_MEDIATED_DEGRADATION_OF_P27_P21	REACTOME_SCF_SKP2_MEDIATED_DEGRADATION_OF_P27_P21	31	-0.466068	-2.55107	0.0031746	0.0130215	0.00638577	3234	tags=90%, list=42%, signal=52%	CUL1/PSMD10/PSME2/SKP1/PSMD9/PSMB5/PSMA2/PSMC5/PSME1/PSMD14/PSMA6/PSMC2/PSMB7/PSMC6/PSMD12/PSMD11/PSMA4/CDKN1B/CKS1B/CCNA2/UBA52/PSMB3/PSMD6/PSMA3/CCNE2/CDK2/RPS27A/CDK4
REACTOME_SNRNP_ASSEMBLY	REACTOME_SNRNP_ASSEMBLY	34	-0.567321	-3.18841	0.0031746	0.0130215	0.00638577	2611	tags=91%, list=34%, signal=60%	DDX20/NUP160/NUP54/NUP188/NUP43/SMN1/SNUPN/RAE1/NUP210/NUP107/SNRPE/GEMIN4/NUP93/TGS1/CLNS1A/SNRPB/SMN2/SNRPD2/AAAS/NUP205/PRMT5/GEMIN6/NUP85/NUP37/SNRPF/NCBP1/NUP35/SNRPG/NUP88/SNRPD1/SEH1L
REACTOME_TRNA_PROCESSING_IN_THE_NUCLEUS	REACTOME_TRNA_PROCESSING_IN_THE_NUCLEUS	34	-0.580106	-3.26026	0.0031746	0.0130215	0.00638577	2081	tags=76%, list=27%, signal=56%	RPPH1/RAE1/TSEN2/NUP210/NUP107/C2orf49/NUP93/XPOT/RPP21/TRNT1/AAAS/RAN/NUP205/TSEN15/RPP40/CPSF4/POP5/POP7/NUP85/NUP37/RPP14/NUP35/RPP38/NUP88/SEH1L/TSEN54
BIOCARTA_PDGF_PATHWAY	BIOCARTA_PDGF_PATHWAY	14	0.56651	1.99968	0.00322581	0.0131363	0.00644205	1469	tags=57%, list=19%, signal=46%	PDGFA/SHC1/STAT3/JAK1/PDGFRA/PIK3R1/JUN/PRKCA
PID_IGF1_PATHWAY	PID_IGF1_PATHWAY	14	0.567099	2.00176	0.00322581	0.0131363	0.00644205	1336	tags=57%, list=17%, signal=47%	IRS1/PXN/SHC1/IGF1R/BCAR1/NCK2/PIK3R1/PTPN1
REACTOME_NERVOUS_SYSTEM_DEVELOPMENT	REACTOME_NERVOUS_SYSTEM_DEVELOPMENT	321	0.209489	1.61618	0.00324675	0.0131363	0.00644205	747	tags=18%, list=10%, signal=17%	COL5A1/ITGA5/AGRN/PLXNA1/LAMC1/COL6A2/COL6A1/UNC5B/PDLIM7/COL5A2/MYH9/ENAH/COL4A2/MMP2/ITGB1/TRIO/COL3A1/RRAS/COL5A3/LAMB1/COL6A3/MYO10/COL4A1/EPHB2/SCN1B/ITGB3/MYL9/MSN/SHC1/DOCK1/PRNP/ACTB/SEMA5A/LIMK2/EFNB1/ROBO1/CACNA1C/COL9A2/CACNA1G/LAMA1/UNC5C/ITGA2/ITSN1/SCN2B/VAV3/L1CAM/POU3F1/LAMA2/GPC1/NCK2/FLRT3/COL2A1/AP2A1/COL4A5/NCSTN/PLXNA4/VAV2/GDNF/PLXND1
REACTOME_RECRUITMENT_OF_NUMA_TO_MITOTIC_CENTROSOMES	REACTOME_RECRUITMENT_OF_NUMA_TO_MITOTIC_CENTROSOMES	36	-0.378413	-2.15689	0.00327869	0.0131363	0.00644205	2651	tags=69%, list=35%, signal=46%	TUBB1/HAUS3/YWHAE/TUBG1/TUBA1B/CEP192/PLK1/PLK4/DCTN2/HSP90AA1/TUBGCP4/DCTN3/CEP152/CDK5RAP2/CDK1/HAUS7/SSNA1/HAUS6/HAUS2/HAUS4/CEP57/CEP78/HAUS1/HAUS8/CEP76
REACTOME_REGULATION_OF_MRNA_STABILITY_BY_PROTEINS_THAT_BIND_AU_RICH_ELEMENTS	REACTOME_REGULATION_OF_MRNA_STABILITY_BY_PROTEINS_THAT_BIND_AU_RICH_ELEMENTS	36	-0.379649	-2.16394	0.00327869	0.0131363	0.00644205	2706	tags=72%, list=35%, signal=47%	PSMD9/PSMB5/PSMA2/PSMC5/PSME1/PSMD14/PSMA6/PSMC2/PSMB7/PSMC6/PSMD12/PSMD11/PSMA4/ELAVL1/XPO1/UBA52/PSMB3/PSMD6/PSMA3/RPS27A/EXOSC9/EXOSC3/SET/EXOSC8/EXOSC7/EXOSC2
REACTOME_TELOMERE_MAINTENANCE	REACTOME_TELOMERE_MAINTENANCE	36	-0.620928	-3.53919	0.00327869	0.0131363	0.00644205	1645	tags=75%, list=22%, signal=59%	BLM/RPA1/RPA3/POLR2G/TERF1/POLR2J/NHP2/RFC4/CCNA2/POLR2F/POLD3/PRIM2/FEN1/DSCC1/DNA2/POLR2H/CDK2/RFC2/POLR2D/RFC3/POLA2/PCNA/NOP10/PPP6C/DKC1/RFC5/PRIM1
WP_G1_TO_S_CELL_CYCLE_CONTROL	WP_G1_TO_S_CELL_CYCLE_CONTROL	36	-0.460077	-2.62236	0.00327869	0.0131363	0.00644205	1643	tags=61%, list=21%, signal=48%	CCNB1/RPA1/MYC/RPA3/MCM3/CDKN1B/PRIM2/E2F2/CDK1/CDC25A/WEE1/MCM7/CCNE2/CDK2/CCNH/MCM6/POLA2/CDK4/POLE2/E2F1/PCNA/PRIM1
REACTOME_BASIGIN_INTERACTIONS	REACTOME_BASIGIN_INTERACTIONS	12	0.588258	1.9626	0.00328407	0.0131363	0.00644205	1429	tags=58%, list=19%, signal=48%	ITGA3/ITGB1/MMP1/L1CAM/SLC16A3/CAV1/ITGA6
WP_SMALL_LIGAND_GPCRS	WP_SMALL_LIGAND_GPCRS	12	0.5982	1.99577	0.00328407	0.0131363	0.00644205	2235	tags=83%, list=29%, signal=59%	TBXA2R/PTGIR/PTAFR/S1PR3/PTGER3/PTGFR/PTGER4/S1PR2/CNR1/PTGDR
WP_STRIATED_MUSCLE_CONTRACTION_PATHWAY	WP_STRIATED_MUSCLE_CONTRACTION_PATHWAY	12	0.596411	1.9898	0.00328407	0.0131363	0.00644205	2809	tags=92%, list=37%, signal=58%	ACTN4/MYL9/TPM1/TPM2/VIM/ACTA2/MYBPC2/DMD/TPM4/ACTA1/TNNI1
WP_MITOCHONDRIAL_COMPLEX_I_ASSEMBLY_MODEL_OXPHOS_SYSTEM	WP_MITOCHONDRIAL_COMPLEX_I_ASSEMBLY_MODEL_OXPHOS_SYSTEM	38	-0.609996	-3.54887	0.00331126	0.0132122	0.0064793	2173	tags=82%, list=28%, signal=59%	TMEM70/NDUFAF3/NDUFB4/NDUFB3/NDUFB5/NDUFC1/FOXRED1/TMEM126B/TMEM186/NDUFB10/NDUFC2/NDUFB11/NDUFA6/NDUFAF2/NDUFA13/NDUFA2/NDUFA1/NDUFAB1/NDUFB9/NDUFA5/ECSIT/NDUFB2/NDUFB1/NDUFV2/NDUFB7/NDUFS3/NDUFA8/NDUFA7/NDUFB6/NDUFAF4/NDUFA12
PID_MYC_ACTIV_PATHWAY	PID_MYC_ACTIV_PATHWAY	43	-0.374632	-2.29385	0.00337838	0.0133732	0.00655821	2801	tags=79%, list=37%, signal=50%	TERT/RCC1/TFRC/SUPT7L/SMAD4/TK1/EIF2S1/PRDX3/TAF10/PTMA/TAF4B/ACTL6A/NPM1/HSP90AA1/CCNB1/MYC/IREB2/BIRC5/MAX/HMGA1/PDCD10/KAT2A/NME1/CDCA7/NDUFAF2/CDC25A/TAF9/HSPD1/SHMT1/NME2/DDX18/CDK4/EIF4E/ODC1
REACTOME_CYCLIN_A_CDK2_ASSOCIATED_EVENTS_AT_S_PHASE_ENTRY	REACTOME_CYCLIN_A_CDK2_ASSOCIATED_EVENTS_AT_S_PHASE_ENTRY	43	-0.458086	-2.80483	0.00337838	0.0133732	0.00655821	3234	tags=88%, list=42%, signal=51%	CUL1/PSMD10/TFDP1/PSME2/SKP1/PSMD9/PSMB5/PSMA2/PSMC5/PSME1/PSMD14/PSMA6/PSMC2/PSMB7/PSMC6/PSMD12/PSMD11/PSMA4/MYC/LIN9/CDKN1B/MAX/CKS1B/LIN52/CCNA2/UBA52/PSMB3/PSMD6/CDC25A/PSMA3/WEE1/CCNE2/CDK2/CCNH/RPS27A/CDK4/E2F1/LIN54
REACTOME_REGULATION_OF_TP53_ACTIVITY_THROUGH_PHOSPHORYLATION	REACTOME_REGULATION_OF_TP53_ACTIVITY_THROUGH_PHOSPHORYLATION	43	-0.453469	-2.77657	0.00337838	0.0133732	0.00655821	2021	tags=67%, list=26%, signal=50%	CHEK1/BRIP1/MDM2/SUPT16H/BLM/RPA1/PIN1/AURKB/RPA3/CDK5/TAF11/PRKAG1/RFC4/CCNA2/CHEK2/TAF7/UBA52/MAPKAPK5/DNA2/TAF5/TAF9/ATRIP/CDK2/RFC2/RFC3/RPS27A/RAD9B/RFC5/RMI1
REACTOME_COMPLEX_I_BIOGENESIS	REACTOME_COMPLEX_I_BIOGENESIS	39	-0.597758	-3.50511	0.00340136	0.0133732	0.00655821	2971	tags=97%, list=39%, signal=60%	NDUFS1/NDUFAF1/NDUFA10/NDUFV1/NDUFB8/NDUFA9/NDUFS4/NDUFAF3/NDUFB4/NDUFB3/NDUFS8/NDUFS7/NDUFB5/NDUFA11/NDUFC1/TMEM126B/NDUFB10/NDUFC2/NDUFB11/NDUFA6/NDUFAF2/NDUFA13/NDUFA2/NDUFA1/NDUFAB1/NDUFB9/NDUFA5/ECSIT/NDUFB2/NDUFB1/NDUFV2/NDUFB7/NDUFS3/NDUFA8/NDUFA7/NDUFB6/NDUFAF4/NDUFA12
REACTOME_GENE_SILENCING_BY_RNA	REACTOME_GENE_SILENCING_BY_RNA	39	-0.456324	-2.67577	0.00340136	0.0133732	0.00655821	2811	tags=77%, list=37%, signal=49%	NUP160/POLR2C/XPO5/NUP54/NUP188/NUP43/TDRD1/RAE1/NUP210/NUP107/HSP90AA1/NUP93/BCDIN3D/PLD6/POLR2G/POLR2J/AAAS/RAN/POLR2F/TARBP2/NUP205/POLR2H/POLR2D/TSN/NUP85/NUP37/PRKRA/NUP35/NUP88/SEH1L
REACTOME_SWITCHING_OF_ORIGINS_TO_A_POST_REPLICATIVE_STATE	REACTOME_SWITCHING_OF_ORIGINS_TO_A_POST_REPLICATIVE_STATE	39	-0.556136	-3.26105	0.00340136	0.0133732	0.00655821	3234	tags=97%, list=42%, signal=57%	CUL1/PSMD10/UBE2S/PSME2/SKP1/PSMD9/PSMB5/PSMA2/PSMC5/PSME1/PSMD14/CDC6/PSMA6/PSMC2/UBE2C/CDC23/PSMB7/PSMC6/PSMD12/PSMD11/PSMA4/MCM3/UBE2E1/CCNA2/CDC26/CDT1/UBA52/PSMB3/ANAPC5/PSMD6/PSMA3/ANAPC11/MCM7/CCNE2/CDK2/RPS27A/MCM6/ANAPC7
WP_MRNA_PROCESSING	WP_MRNA_PROCESSING	51	-0.474514	-3.12951	0.00342466	0.0133762	0.00655968	2977	tags=84%, list=39%, signal=52%	SF3A2/SPOP/DDX20/U2AF1/SNRNP40/PRPF3/RNPS1/HNRNPK/RNMT/PABPN1/SNRPB2/HNRNPL/SNRPA1/PPM1G/PHF5A/PRPF18/SNRPE/METTL3/PRPF40A/CSTF1/TRA2B/SF3B5/CPSF3/SNRPB/SNRPD2/NUDT21/CSTF3/TXNL4A/RBM17/SNRPA/SRPK1/LSM2/CPSF4/HNRNPA1/PCBP2/PRPF4/SNRPF/HNRNPC/RBMX/NCBP1/LSM7/SNRPG/SNRPD1
REACTOME_APC_C_MEDIATED_DEGRADATION_OF_CELL_CYCLE_PROTEINS	REACTOME_APC_C_MEDIATED_DEGRADATION_OF_CELL_CYCLE_PROTEINS	45	-0.538011	-3.34974	0.00344828	0.0133762	0.00655968	3234	tags=96%, list=42%, signal=55%	CUL1/PSMD10/UBE2S/PSME2/SKP1/AURKA/PSMD9/PSMB5/PSMA2/PTTG1/PSMC5/PSME1/PSMD14/PLK1/PSMA6/PSMC2/UBE2C/CDC23/PSMB7/PSMC6/PSMD12/PSMD11/CCNB1/PSMA4/AURKB/BUB1B/UBE2E1/BUB3/CCNA2/CDC26/UBA52/PSMB3/CDK1/ANAPC5/PSMD6/MAD2L1/PSMA3/ANAPC11/FBXO5/CDK2/RPS27A/CDC14A/ANAPC7
REACTOME_MITOTIC_PROPHASE	REACTOME_MITOTIC_PROPHASE	45	-0.414568	-2.58116	0.00344828	0.0133762	0.00655968	2811	tags=76%, list=37%, signal=48%	NUP160/PPP2R1B/NCAPG2/NUP54/NUP188/NUP43/VRK2/PLK1/EMD/RAE1/PHF8/NCAPD3/NUP210/NUP107/ENSA/BANF1/NUP93/CCNB1/LMNB1/SMC4/AAAS/NUP205/CCNB2/CDK1/SMC2/MASTL/NUP85/NUP37/SET/NUP35/NUP88/TMPO/VRK1/SEH1L
REACTOME_REGULATION_OF_PLK1_ACTIVITY_AT_G2_M_TRANSITION	REACTOME_REGULATION_OF_PLK1_ACTIVITY_AT_G2_M_TRANSITION	42	-0.374471	-2.25893	0.00344828	0.0133762	0.00655968	1788	tags=67%, list=23%, signal=51%	PPP1CB/RAB8A/HAUS3/YWHAE/TUBG1/CEP192/PLK1/PLK4/DCTN2/HSP90AA1/CCNB1/DCTN3/CEP152/CDK5RAP2/UBA52/CCNB2/CDK1/HAUS7/SSNA1/HAUS6/HAUS2/HAUS4/RPS27A/CEP57/CEP78/HAUS1/HAUS8/CEP76
REACTOME_TRANSCRIPTION_COUPLED_NUCLEOTIDE_EXCISION_REPAIR_TC_NER_	REACTOME_TRANSCRIPTION_COUPLED_NUCLEOTIDE_EXCISION_REPAIR_TC_NER_	42	-0.530506	-3.20018	0.00344828	0.0133762	0.00655968	1992	tags=69%, list=26%, signal=51%	POLD2/PRPF19/LIG3/RPA1/ZNF830/COPS5/RPA3/POLR2G/ERCC3/POLR2J/RFC4/POLR2F/POLD3/COPS6/COPS4/UBA52/GPS1/POLR2H/TCEA1/CCNH/RFC2/POLR2D/RFC3/RPS27A/POLE2/PCNA/RFC5/POLE3/XPA
KEGG_PYRIMIDINE_METABOLISM	KEGG_PYRIMIDINE_METABOLISM	52	-0.442251	-2.95264	0.00346021	0.0133762	0.00655968	1823	tags=58%, list=24%, signal=44%	RRM2/RRM1/POLR1B/POLR3G/ZNRD1/POLR2G/DHODH/POLR2J/NME1/POLR2F/POLD3/PRIM2/POLR3F/AK3/POLR2H/PNPT1/POLR1E/TYMS/NME2/POLR2D/POLA2/POLE2/DUT/NUDT2/POLR1C/TXNRD1/PRIM1/POLR3K/DCK/POLE3
WP_DNA_IRDAMAGE_AND_CELLULAR_RESPONSE_VIA_ATR	WP_DNA_IRDAMAGE_AND_CELLULAR_RESPONSE_VIA_ATR	40	-0.494725	-2.90363	0.00346021	0.0133762	0.00655968	2021	tags=68%, list=26%, signal=50%	CHEK1/BRIP1/MDM2/BRCA2/RFWD3/FANCD2/RPA1/USP1/CDC25C/FANCA/TDP1/PALB2/FANCI/DCLRE1A/FEN1/BRCC3/CHEK2/CDK1/RAD51/ATRIP/CDK2/E2F1/MSH2/PCNA/PPM1D/RMI1/XPA
REACTOME_DNA_REPLICATION_PRE_INITIATION	REACTOME_DNA_REPLICATION_PRE_INITIATION	44	-0.576225	-3.54886	0.00348432	0.013388	0.00656551	2706	tags=89%, list=35%, signal=58%	PSMD9/RPA4/CDC45/PSMB5/PSMA2/PSMC5/PSME1/PSMD14/CDC6/PSMA6/PSMC2/PSMB7/PSMC6/PSMD12/PSMD11/RPA1/PSMA4/RPA3/MCM3/MCM10/PRIM2/E2F2/CDT1/UBA52/PSMB3/PSMD6/PSMA3/GMNN/MCM7/CDK2/RPS27A/MCM6/POLA2/POLE2/E2F1/CDC7/DBF4/PRIM1/POLE3
REACTOME_GLOBAL_GENOME_NUCLEOTIDE_EXCISION_REPAIR_GG_NER_	REACTOME_GLOBAL_GENOME_NUCLEOTIDE_EXCISION_REPAIR_GG_NER_	44	-0.512569	-3.15682	0.00348432	0.013388	0.00656551	2158	tags=73%, list=28%, signal=53%	COPS3/INO80C/POLD2/ACTL6A/LIG3/RAD23B/MCRS1/INO80E/SUMO1/RPA1/COPS5/RPA3/ERCC3/RFC4/POLD3/COPS6/RAD23A/COPS4/UBA52/GPS1/PARP2/CCNH/RFC2/UBE2N/RFC3/RPS27A/POLE2/PCNA/RFC5/SUMO2/POLE3/XPA
REACTOME_ANCHORING_OF_THE_BASAL_BODY_TO_THE_PLASMA_MEMBRANE	REACTOME_ANCHORING_OF_THE_BASAL_BODY_TO_THE_PLASMA_MEMBRANE	46	-0.361289	-2.27035	0.0034965	0.013388	0.00656551	2627	tags=65%, list=34%, signal=43%	RAB8A/HAUS3/YWHAE/TUBG1/CEP192/PLK1/CC2D2A/PLK4/DCTN2/HSP90AA1/TMEM216/DCTN3/CEP152/B9D1/KIF24/RAB11A/IQCB1/CDK5RAP2/CDK1/HAUS7/SSNA1/RAB3IP/HAUS6/HAUS2/HAUS4/CEP57/CEP78/HAUS1/HAUS8/CEP76
REACTOME_TP53_REGULATES_METABOLIC_GENES	REACTOME_TP53_REGULATES_METABOLIC_GENES	46	-0.450879	-2.83335	0.0034965	0.013388	0.00656551	1234	tags=48%, list=16%, signal=40%	PRDX1/PRKAG1/GSR/CYCS/COX6C/SURF1/COX4I1/NDUFA4/GPX2/COX8A/TXN/COX7C/LRPPRC/COX7B/COX5B/TXNRD1/TACO1/COX6A1/GLS2/PRDX2/COX11/COX5A
REACTOME_HOMOLOGY_DIRECTED_REPAIR	REACTOME_HOMOLOGY_DIRECTED_REPAIR	49	-0.606909	-3.85743	0.00353357	0.0134828	0.00661196	2207	tags=84%, list=29%, signal=60%	XRCC2/RNF8/PPP4C/CHEK1/POLD2/BRIP1/BRCA2/LIG3/BLM/SUMO1/RPA1/RPA3/PALB2/RAD51AP1/RFC4/CCNA2/POLD3/FEN1/BRCC3/UBA52/DNA2/RAD51/TIMELESS/ATRIP/XRCC3/PARP2/TIPIN/CDK2/RAD51C/RFC2/EME1/UBE2N/RFC3/RPS27A/POLE2/RAD9B/PCNA/RFC5/RMI1/SUMO2/POLE3
REACTOME_TRANSPORT_OF_MATURE_TRANSCRIPT_TO_CYTOPLASM	REACTOME_TRANSPORT_OF_MATURE_TRANSCRIPT_TO_CYTOPLASM	41	-0.483982	-2.84949	0.0035461	0.0134828	0.00661196	2945	tags=83%, list=38%, signal=51%	THOC5/U2AF1/NXF2/NUP160/RNPS1/NUP54/NUP188/FIP1L1/NUP43/RAE1/NUP210/MAGOH/NUP107/UPF3B/NUP93/THOC7/CPSF3/AAAS/NUP205/THOC3/CPSF4/NXT1/THOC1/SARNP/NUP85/SLBP/EIF4E/NUP37/GLE1/EIF4A3/NCBP1/NUP35/NUP88/SEH1L
REACTOME_ACTIVATION_OF_THE_MRNA_UPON_BINDING_OF_THE_CAP_BINDING_COMPLEX_AND_EIFS_AND_SUBSEQUENT_BINDING_TO_43S	REACTOME_ACTIVATION_OF_THE_MRNA_UPON_BINDING_OF_THE_CAP_BINDING_COMPLEX_AND_EIFS_AND_SUBSEQUENT_BINDING_TO_43S	48	-0.60397	-3.80883	0.00357143	0.0134828	0.00661196	2296	tags=83%, list=30%, signal=59%	EIF3L/RPS2/EIF3G/RPS12/EIF3M/EIF3H/RPS19/RPS24/EIF3J/EIF3F/RPS11/RPS26/EIF4B/RPS5/EIF1AX/RPS20/RPS17/RPS9/EIF4A2/RPS14/RPS21/RPS13/RPS23/RPS10/RPS25/RPSA/EIF3E/RPS4X/RPS27A/FAU/RPS8/EIF4E/RPS29/RPS15/RPS3A/RPS18/RPS3/RPS7/RPS15A/RPS6
REACTOME_CHROMOSOME_MAINTENANCE	REACTOME_CHROMOSOME_MAINTENANCE	48	-0.593584	-3.74333	0.00357143	0.0134828	0.00661196	2390	tags=85%, list=31%, signal=59%	POT1/CENPO/ITGB3BP/CENPL/HJURP/CENPN/POLD2/NPM1/BLM/RPA1/CENPA/RPA3/CENPH/CENPM/POLR2G/TERF1/POLR2J/NHP2/RFC4/CCNA2/POLR2F/POLD3/PRIM2/FEN1/DSCC1/DNA2/POLR2H/CDK2/CENPQ/RFC2/POLR2D/RFC3/POLA2/OIP5/PCNA/CENPK/NOP10/PPP6C/DKC1/RFC5/PRIM1
WP_AMINO_ACID_METABOLISM	WP_AMINO_ACID_METABOLISM	47	-0.368176	-2.32661	0.00357143	0.0134828	0.00661196	2773	tags=70%, list=36%, signal=45%	AUH/GCLM/PPM1L/ADH5/GOT2/ACSS1/ARG1/GLUD1/DDC/ADH7/GOT1/GSS/TPH1/GPT2/BHMT/MPST/HADH/FH/DLD/FARSB/IDH1/PYCR1/MCCC1/GSR/MDH2/CBS/MDH1/CS/ODC1/ALDH1A1/ASNS/SUCLG1/MARS2
WP_PYRIMIDINE_METABOLISM	WP_PYRIMIDINE_METABOLISM	47	-0.441997	-2.79311	0.00357143	0.0134828	0.00661196	1823	tags=57%, list=24%, signal=44%	RRM2/RRM1/POLR1B/POLR3G/ZNRD1/POLR2G/DHODH/POLR2J/NME1/POLD3/PRIM2/POLR3F/POLR2H/PNPT1/POLR1E/TYMS/NME2/POLR2D/POLA2/POLE2/DUT/POLR1C/PRIM1/POLR3K/DCTPP1/DCK/POLE3
REACTOME_NUCLEOTIDE_EXCISION_REPAIR	REACTOME_NUCLEOTIDE_EXCISION_REPAIR	57	-0.491562	-3.31216	0.00358423	0.0134995	0.00662016	2158	tags=70%, list=28%, signal=51%	COPS3/INO80C/POLD2/ACTL6A/PRPF19/LIG3/RAD23B/MCRS1/INO80E/SUMO1/RPA1/ZNF830/COPS5/RPA3/POLR2G/ERCC3/POLR2J/RFC4/POLR2F/POLD3/COPS6/RAD23A/COPS4/UBA52/GPS1/POLR2H/PARP2/TCEA1/CCNH/RFC2/POLR2D/UBE2N/RFC3/RPS27A/POLE2/PCNA/RFC5/SUMO2/POLE3/XPA
REACTOME_TRNA_PROCESSING	REACTOME_TRNA_PROCESSING	55	-0.542159	-3.60526	0.00359712	0.0135165	0.00662848	2611	tags=84%, list=34%, signal=55%	NUP54/CDKAL1/NUP188/NUP43/MTO1/LAGE3/METTL1/RPPH1/RAE1/TSEN2/LCMT2/NUP210/ADAT2/NUP107/HSD17B10/C2orf49/TRMT5/NUP93/TRIT1/XPOT/RPP21/OSGEP/TRNT1/PUS7/URM1/AAAS/RAN/NUP205/TSEN15/TRMT61B/TPRKB/RPP40/GTPBP3/CPSF4/POP5/TRMT1/NSUN6/POP7/NUP85/NUP37/RPP14/NUP35/RPP38/NUP88/SEH1L/TSEN54
WP_RETINOBLASTOMA_GENE_IN_CANCER	WP_RETINOBLASTOMA_GENE_IN_CANCER	54	-0.582964	-3.85211	0.00361011	0.0135337	0.00663694	1882	tags=78%, list=25%, signal=59%	MDM2/RRM2/PLK4/RRM1/DHFR/CCNB1/MAPK13/RPA1/MSH6/MYC/RPA3/MCM3/HMGB1/CDKN1B/RFC4/CCNA2/POLD3/E2F2/CDT1/CCNB2/CDK1/SUV39H1/HMGB2/CDC25A/WEE1/SMC2/MCM7/CCNE2/TYMS/CDK2/RFC3/MCM6/STMN1/CDK4/POLE2/E2F1/CDC7/PCNA/RFC5/PRIM1/FANCG/DCK
REACTOME_DNA_DOUBLE_STRAND_BREAK_REPAIR	REACTOME_DNA_DOUBLE_STRAND_BREAK_REPAIR	59	-0.548556	-3.75558	0.00377358	0.0141137	0.00692139	2207	tags=78%, list=29%, signal=56%	XRCC2/RNF8/PPP4C/CHEK1/POLD2/BRIP1/BRCA2/LIG3/BLM/SUMO1/RPA1/TDP1/RPA3/PALB2/RAD51AP1/TDP2/RFC4/CCNA2/POLD3/FEN1/KPNA2/BRCC3/CHEK2/UBA52/DNA2/RAD51/TIMELESS/ATRIP/XRCC3/PARP2/TIPIN/CDK2/RAD51C/RFC2/EME1/UBE2N/RFC3/RPS27A/DCLRE1C/POLE2/RAD9B/PCNA/RFC5/RMI1/SUMO2/POLE3
REACTOME_G2_M_CHECKPOINTS	REACTOME_G2_M_CHECKPOINTS	60	-0.567945	-3.86568	0.003861	0.0143634	0.00704381	2709	tags=88%, list=35%, signal=58%	TOPBP1/PSMD9/CDC45/PSMB5/PSMA2/YWHAE/PSMC5/PSME1/PSMD14/RNF8/CDC6/PSMA6/PSMC2/CHEK1/BRIP1/PSMB7/PSMC6/PSMD12/PSMD11/BLM/CCNB1/SUMO1/RPA1/PSMA4/CDC25C/RPA3/MCM3/MCM10/RFC4/BRCC3/CHEK2/UBA52/PSMB3/CCNB2/CDK1/PSMD6/CDC25A/DNA2/PSMA3/ATRIP/WEE1/MCM7/CDK2/RFC2/UBE2N/RFC3/RPS27A/MCM6/RAD9B/CDC7/DBF4/RFC5/RMI1
REACTOME_MITOTIC_SPINDLE_CHECKPOINT	REACTOME_MITOTIC_SPINDLE_CHECKPOINT	62	-0.485261	-3.36721	0.00387597	0.0143634	0.00704381	2811	tags=81%, list=37%, signal=51%	NUP160/PPP2R1B/ERCC6L/SPC24/PMF1/ZW10/PPP2R5C/NUP43/CDCA8/CENPO/ITGB3BP/CENPL/PLK1/UBE2C/CDC23/CENPN/ZWILCH/NUP107/PPP2R5A/CENPA/BUB1/BIRC5/AURKB/KNTC1/BUB1B/UBE2E1/CENPH/CENPM/SKA1/ZWINT/BUB3/DYNC1LI1/XPO1/CDC26/ANAPC5/MAD2L1/NDC80/ANAPC11/NUF2/MIS12/CENPQ/SKA2/SPC25/NUP85/NUP37/DSN1/CENPK/PPP1CC/SEH1L/ANAPC7
WP_CELL_CYCLE	WP_CELL_CYCLE	62	-0.351104	-2.4363	0.00387597	0.0143634	0.00704381	1643	tags=50%, list=21%, signal=40%	CCNB1/CDC14B/MYC/CDC25C/BUB1/RAD21/MCM3/STAG2/CDKN1B/BUB3/CCNA2/E2F2/CHEK2/CCNB2/CDK1/ANAPC5/CDC25A/ANAPC11/WEE1/MCM7/CCNE2/CDK2/CCNH/MCM6/CDK4/E2F1/CDC7/PCNA/DBF4/CDC14A/ANAPC7
WP_ELECTRON_TRANSPORT_CHAIN_OXPHOS_SYSTEM_IN_MITOCHONDRIA	WP_ELECTRON_TRANSPORT_CHAIN_OXPHOS_SYSTEM_IN_MITOCHONDRIA	62	-0.605232	-4.19969	0.00387597	0.0143634	0.00704381	1160	tags=63%, list=15%, signal=54%	SDHB/UQCRH/NDUFB10/UQCRC1/UQCRB/COX7A2/NDUFC2/NDUFA6/COX6C/SLC25A14/SURF1/COX4I1/NDUFA4/NDUFA2/COX8A/SLC25A4/NDUFA1/COX7C/NDUFAB1/NDUFB9/NDUFA5/UQCRC2/NDUFB2/COX7B/NDUFB1/NDUFV2/NDUFB7/NDUFS3/NDUFA8/NDUFA7/SLC25A5/SDHD/UQCR11/COX5B/NDUFB6/COX6A1/NDUFA12/COX11/COX5A
KEGG_SPLICEOSOME	KEGG_SPLICEOSOME	61	-0.552044	-3.76099	0.004	0.014789	0.00725254	2977	tags=92%, list=39%, signal=57%	SF3A2/HNRNPA3/U2AF1/SNRNP40/CDC5L/PRPF3/PLRG1/PPIL1/HNRNPK/CRNKL1/SNW1/TRA2A/CWC15/CCDC12/PPIH/SNRPB2/SNRPA1/PRPF19/PHF5A/SNRPC/MAGOH/PRPF18/PRPF38A/SMNDC1/SNRPE/PRPF40A/BCAS2/BUD31/TRA2B/DDX5/SF3B5/SNRNP27/SNRPB/LSM5/SNRPD2/TXNL4A/THOC3/RBM17/SNRPA/LSM2/PQBP1/LSM3/HNRNPA1L2/THOC1/HNRNPA1/PRPF4/LSM4/SNRPF/EIF4A3/HNRNPC/RBMX/USP39/NCBP1/LSM7/SNRPG/SNRPD1
REACTOME_HOST_INTERACTIONS_OF_HIV_FACTORS	REACTOME_HOST_INTERACTIONS_OF_HIV_FACTORS	64	-0.372716	-2.59378	0.00406504	0.0149951	0.0073536	2611	tags=64%, list=34%, signal=43%	NUP54/PSMB5/PSMA2/NUP188/NUP43/PSMC5/PSME1/AP1M2/PSMD14/PSMA6/PSMC2/RAE1/PSMB7/NUP210/NPM1/PSMC6/NUP107/PSMD12/PSMD11/BANF1/NUP93/PSMA4/RANBP1/HMGA1/XPO1/AAAS/RAN/NUP205/UBA52/PSMB3/PSMD6/PSMA3/SLC25A4/RPS27A/NUP85/NUP37/SLC25A5/NUP35/NUP88/PSIP1/SEH1L
KEGG_CELL_CYCLE	KEGG_CELL_CYCLE	66	-0.366341	-2.57242	0.00411523	0.0151455	0.00742739	1643	tags=52%, list=21%, signal=41%	CCNB1/CDC14B/MYC/CDC25C/BUB1/RAD21/BUB1B/MCM3/STAG2/CDKN1B/BUB3/CCNA2/E2F2/CDC26/CHEK2/CCNB2/CDK1/ANAPC5/MAD2L1/CDC25A/ANAPC11/WEE1/MCM7/CCNE2/CDK2/CCNH/MCM6/CDK4/E2F1/CDC7/PCNA/DBF4/CDC14A/ANAPC7
REACTOME_DNA_REPLICATION	REACTOME_DNA_REPLICATION	68	-0.580089	-4.0857	0.00414938	0.0152364	0.00747196	2706	tags=88%, list=35%, signal=58%	PSMD9/RPA4/CDC45/PSMB5/PSMA2/PSMC5/PSME1/PSMD14/CDC6/PSMA6/PSMC2/UBE2C/CDC23/POLD2/PSMB7/PSMC6/PSMD12/GINS3/PSMD11/RPA1/PSMA4/RPA3/MCM3/UBE2E1/MCM10/RFC4/CCNA2/POLD3/PRIM2/FEN1/E2F2/CDC26/CDT1/UBA52/PSMB3/ANAPC5/PSMD6/DNA2/PSMA3/GINS1/GMNN/ANAPC11/MCM7/CCNE2/CDK2/RFC2/RFC3/RPS27A/MCM6/POLA2/GINS2/POLE2/E2F1/CDC7/PCNA/DBF4/RFC5/PRIM1/POLE3/ANAPC7
REACTOME_RESPIRATORY_ELECTRON_TRANSPORT	REACTOME_RESPIRATORY_ELECTRON_TRANSPORT	74	-0.623253	-4.54735	0.0041841	0.0152943	0.00750032	1695	tags=74%, list=22%, signal=58%	NDUFS7/NDUFB5/NDUFA11/UQCR10/UQCRQ/NDUFC1/TMEM126B/COQ10B/SDHB/UQCRH/NDUFB10/UQCRC1/CYCS/UQCRB/NDUFC2/NDUFB11/NDUFA6/COX6C/NDUFAF2/SURF1/COX4I1/CYC1/NDUFA4/NDUFA13/NDUFA2/COX8A/TRAP1/NDUFA1/COX7C/NDUFAB1/ETFA/NDUFB9/NDUFA5/ECSIT/UQCRC2/LRPPRC/NDUFB2/COX7B/COQ10A/NDUFB1/NDUFV2/NDUFB7/NDUFS3/NDUFA8/NDUFA7/SDHD/UQCR11/COX5B/TACO1/NDUFB6/COX6A1/NDUFAF4/NDUFA12/COX11/COX5A
REACTOME_RHO_GTPASES_ACTIVATE_FORMINS	REACTOME_RHO_GTPASES_ACTIVATE_FORMINS	74	-0.315722	-2.30356	0.0041841	0.0152943	0.00750032	2829	tags=68%, list=37%, signal=43%	TUBB8/NUP160/PPP2R1B/ERCC6L/SPC24/TUBB1/PMF1/ZW10/PPP2R5C/NUP43/CDCA8/CENPO/TUBA1B/PFN2/ITGB3BP/CENPL/PLK1/CENPN/ZWILCH/NUP107/PPP2R5A/CENPA/BUB1/BIRC5/AURKB/KNTC1/DVL2/BUB1B/CENPH/CENPM/SKA1/ZWINT/BUB3/DYNC1LI1/XPO1/DIAPH2/SCAI/MAD2L1/NDC80/NUF2/MIS12/CENPQ/SKA2/SPC25/NUP85/NUP37/DSN1/CENPK/PPP1CC/SEH1L
REACTOME_PROTEIN_LOCALIZATION	REACTOME_PROTEIN_LOCALIZATION	73	-0.44412	-3.23437	0.00420168	0.0153046	0.00750538	3137	tags=85%, list=41%, signal=51%	PEX11B/MTX2/CHCHD7/PEX7/ACOT2/FIS1/HSCB/MTX1/LDHD/PEX3/UBE2D2/NDUFB8/PEX19/PHYH/HMOX1/UBL4A/CHCHD2/HSPA9/EMD/PEX12/PECR/PXMP2/GRPEL1/VAPA/TOMM6/TOMM22/SERP1/CYB5A/CAMLG/TIMM17B/TIMM13/SEC61B/IDH1/DHRS4/ALDH3A2/PEX1/CHCHD10/UBA52/TYSND1/CHCHD4/TAZ/CYC1/PMPCA/TIMM8A/HSPD1/SLC25A4/CS/TIMM10/ACBD5/FXN/RPS27A/TIMM9/DNAJC19/TIMM8B/TIMM44/COQ2/GRPEL2/CHCHD3/HACL1/TOMM5/PMPCB/SLC27A2
REACTOME_EPH_EPHRIN_SIGNALING	REACTOME_EPH_EPHRIN_SIGNALING	45	0.361978	1.87491	0.00421348	0.0153046	0.00750538	1370	tags=38%, list=18%, signal=31%	MYH9/MMP2/EPHB2/MYL9/ACTB/LIMK2/EFNB1/ITSN1/VAV3/NCK2/AP2A1/NCSTN/VAV2/MMP9/MYH10/EPHA2/ARPC2
KEGG_GAP_JUNCTION	KEGG_GAP_JUNCTION	39	0.393537	1.952	0.00423729	0.0153046	0.00750538	3023	tags=69%, list=40%, signal=42%	PDGFA/PDGFC/PDGFRB/GJA1/PDGFB/GUCY1A2/PDGFRA/ADCY7/EGFR/GNAI2/TUBB3/ADCY9/PRKCA/SRC/TUBB6/ITPR2/MAP3K2/PDGFD/ITPR1/HTR2A/PRKG1/ITPR3/MAPK7/ADCY2/GNAI1/PLCB3/HTR2C
REACTOME_HIV_LIFE_CYCLE	REACTOME_HIV_LIFE_CYCLE	65	-0.458521	-3.18194	0.00423729	0.0153046	0.00750538	3030	tags=82%, list=40%, signal=50%	POLR2E/UBAP1/CHMP4A/VPS37A/NUP160/POLR2C/TAF10/NUP54/TSG101/RNMT/NUP188/NUP43/GTF2B/VPS37D/TAF4B/RAE1/NUP210/NUP107/SUPT16H/BANF1/NUP93/RANBP1/CCNT2/POLR2G/TAF11/HMGA1/ERCC3/POLR2J/XPO1/AAAS/RAN/POLR2F/FEN1/NUP205/TAF7/UBA52/GTF2A2/SUPT4H1/TAF5/TAF9/POLR2H/TCEA1/CCNH/POLR2D/RPS27A/NUP85/NUP37/CHMP5/NCBP1/NUP35/NUP88/PSIP1/SEH1L
REACTOME_RESOLUTION_OF_SISTER_CHROMATID_COHESION	REACTOME_RESOLUTION_OF_SISTER_CHROMATID_COHESION	65	-0.457553	-3.17522	0.00423729	0.0153046	0.00750538	2829	tags=80%, list=37%, signal=51%	TUBB8/NUP160/PPP2R1B/ERCC6L/SPC24/TUBB1/PMF1/ZW10/PPP2R5C/NUP43/CDCA8/CENPO/CDCA5/TUBA1B/ITGB3BP/CENPL/PLK1/CENPN/ZWILCH/NUP107/PPP2R5A/CCNB1/CENPA/BUB1/RAD21/BIRC5/AURKB/KNTC1/BUB1B/CENPH/CENPM/STAG2/SKA1/ZWINT/BUB3/DYNC1LI1/XPO1/CCNB2/CDK1/MAD2L1/NDC80/NUF2/MIS12/CENPQ/SKA2/SPC25/NUP85/NUP37/DSN1/CENPK/PPP1CC/SEH1L
REACTOME_RESPIRATORY_ELECTRON_TRANSPORT_ATP_SYNTHESIS_BY_CHEMIOSMOTIC_COUPLING_AND_HEAT_PRODUCTION_BY_UNCOUPLING_PROTEINS_	REACTOME_RESPIRATORY_ELECTRON_TRANSPORT_ATP_SYNTHESIS_BY_CHEMIOSMOTIC_COUPLING_AND_HEAT_PRODUCTION_BY_UNCOUPLING_PROTEINS_	76	-0.619925	-4.56007	0.00425532	0.0153046	0.00750538	1695	tags=74%, list=22%, signal=58%	NDUFS7/NDUFB5/NDUFA11/UQCR10/UQCRQ/NDUFC1/TMEM126B/COQ10B/SDHB/UQCRH/NDUFB10/UQCRC1/CYCS/UQCRB/NDUFC2/NDUFB11/NDUFA6/COX6C/NDUFAF2/SLC25A14/SURF1/COX4I1/CYC1/NDUFA4/NDUFA13/NDUFA2/COX8A/TRAP1/NDUFA1/COX7C/NDUFAB1/ETFA/NDUFB9/NDUFA5/ECSIT/UQCRC2/LRPPRC/NDUFB2/COX7B/COQ10A/NDUFB1/NDUFV2/NDUFB7/NDUFS3/NDUFA8/NDUFA7/SDHD/UQCR11/COX5B/TACO1/NDUFB6/COX6A1/NDUFAF4/NDUFA12/COX11/COX5A
REACTOME_MITOCHONDRIAL_TRANSLATION	REACTOME_MITOCHONDRIAL_TRANSLATION	72	-0.636367	-4.57624	0.0042735	0.0153046	0.00750538	2285	tags=88%, list=30%, signal=62%	DAP3/MTRF1L/MRPS27/CHCHD1/MRPS18B/MRPS11/MRPL24/MRPL23/MTIF3/MRPS31/MRPL27/MRPL19/MRPS28/MRPS5/MRPL32/MRPS21/MRPS14/ERAL1/MRPL52/MRPS15/MRPL33/MRPL21/MRPL2/MRPL14/MRPS9/MTIF2/MRPL22/OXA1L/MRPS16/MRPS26/MTFMT/MRPL30/MRPL54/MRPL35/MRPL48/MRPL10/MRPL39/MRPS18C/MRPS24/TUFM/MRPL46/MRPS18A/GADD45GIP1/MRPL41/MRPL11/MRPS2/TSFM/MRPL42/MRPS23/MRPL38/MRPL15/MRRF/MRPL45/MRPL4/MRPS36/MRPS25/MRPL12/MRPL34/MRPS…
WP_PROLACTIN_SIGNALING_PATHWAY	WP_PROLACTIN_SIGNALING_PATHWAY	38	0.407537	2.00465	0.00428571	0.0153046	0.00750538	1946	tags=53%, list=25%, signal=39%	ITGB1/FLNA/IRS1/PXN/SHC1/STAT3/PRLR/JAK1/SIRPA/VAV2/PIK3R1/NFKB1/JUN/PIK3CB/PTPN1/SRC/MTOR/CISH/PIAS3/CTSD
KEGG_OXIDATIVE_PHOSPHORYLATION	KEGG_OXIDATIVE_PHOSPHORYLATION	71	-0.566836	-4.01617	0.00431034	0.0153046	0.00750538	1707	tags=69%, list=22%, signal=54%	UQCRHL/NDUFS7/NDUFB5/PPA1/NDUFA11/ATP4A/UQCR10/UQCRQ/NDUFC1/PPA2/SDHB/UQCRH/NDUFB10/ATP6V1G1/UQCRC1/UQCRB/COX7A2/NDUFC2/NDUFA6/COX6C/COX4I1/CYC1/NDUFA4/NDUFA2/COX8A/NDUFA1/COX7C/NDUFAB1/ATP6V0E2/ATP6V0A2/NDUFB9/NDUFA5/UQCRC2/NDUFB2/COX7B/NDUFB1/NDUFV2/NDUFB7/NDUFS3/NDUFA8/NDUFA7/SDHD/UQCR11/COX5B/NDUFB6/COX6A1/ATP6V1F/COX11/COX5A
KEGG_PARKINSONS_DISEASE	KEGG_PARKINSONS_DISEASE	71	-0.511951	-3.6273	0.00431034	0.0153046	0.00750538	1160	tags=63%, list=15%, signal=54%	UQCRHL/NDUFS7/NDUFB5/UQCR10/UQCRQ/NDUFC1/SDHB/VDAC3/UQCRH/NDUFB10/UQCRC1/CYCS/UQCRB/COX7A2/NDUFC2/NDUFA6/COX6C/COX4I1/CYC1/NDUFA4/NDUFA2/COX8A/SLC25A4/NDUFA1/COX7C/NDUFAB1/NDUFB9/NDUFA5/UQCRC2/NDUFB2/COX7B/NDUFB1/NDUFV2/HTRA2/NDUFB7/NDUFS3/NDUFA8/NDUFA7/SLC25A5/SDHD/UQCR11/COX5B/NDUFB6/COX6A1/COX5A
KEGG_RENAL_CELL_CARCINOMA	KEGG_RENAL_CELL_CARCINOMA	37	0.4026	1.9636	0.00431034	0.0153046	0.00750538	2674	tags=65%, list=35%, signal=42%	TGFB3/TGFB2/TGFB1/PDGFB/ETS1/VEGFC/PIK3R1/TGFA/EPAS1/JUN/PIK3CB/EGLN3/PIK3CD/SLC2A1/PGF/AKT2/MET/HGF/PAK3/ARAF/ARNT/RAPGEF1/EP300/ARNT2
KEGG_RIBOSOME	KEGG_RIBOSOME	78	-0.714822	-5.3152	0.00431034	0.0153046	0.00750538	1569	tags=86%, list=21%, signal=69%	RPL36A/RPL26L1/RPL24/RPS26/RPL8/RPL34/RPS5/RPL37A/RPL30/RPL13/RPL17/RPL7/RPL26/RPL18/RPS20/RPS17/UBA52/RPS9/RPL3/RPS21/RPS13/RPS23/RPS10/RPL10/RPL4/RPL22L1/RPLP1/RPLP0/RPS25/RPSA/RPL18A/RPL23/RPL21/RPL27/RPS4X/RPS27A/RPL6/RPL35A/FAU/RPLP2/RPS8/RPL10A/RPL5/RPS29/RPS15/RPL36/RPS3A/RPL27A/RPS18/RPL32/RPL15/RPS3/RPL19/RPL31/RPS7/RSL24D1/RPL39/RPL12/RPL41/RPL14/RPL35/RPS15A/RPL23A/RPL29/RPL38/RPL7A/RP…
WP_CYTOPLASMIC_RIBOSOMAL_PROTEINS	WP_CYTOPLASMIC_RIBOSOMAL_PROTEINS	78	-0.69969	-5.20268	0.00431034	0.0153046	0.00750538	1303	tags=79%, list=17%, signal=67%	RPL8/RPL34/RPS5/RPL37A/RPL30/RPL13/RPL17/RPL7/RPL26/RPL18/RPS20/RPS17/UBA52/RPS9/RPS14/RPL3/RPS21/RPS13/RPS23/RPS10/RPL10/RPL4/RPLP1/RPLP0/RPS25/RPSA/RPL18A/RPL23/RPL21/RPL27/RPS4X/RPS27A/RPL6/RPL35A/FAU/RPLP2/RPS8/RPL10A/RPL5/RPS29/RPS15/RPL36/RPS3A/RPL27A/RPS18/RPL32/RPL15/RPS3/RPL19/RPL31/RPS7/RPL39/RPL12/RPL41/RPL14/RPL35/RPS15A/RPL23A/RPL29/RPL38/RPL7A/RPS6
REACTOME_S_PHASE	REACTOME_S_PHASE	84	-0.544354	-4.16549	0.00436681	0.015471	0.00758699	2106	tags=74%, list=28%, signal=54%	CDC6/PSMA6/PSMC2/UBE2C/CDC23/POLD2/PSMB7/PSMC6/PSMD12/GINS3/PSMD11/RPA1/PSMA4/MYC/RAD21/LIN9/RPA3/MCM3/UBE2E1/STAG2/CDKN1B/MAX/CKS1B/LIN52/RFC4/CCNA2/POLD3/PRIM2/FEN1/CDC26/CDT1/UBA52/PSMB3/ANAPC5/ESCO2/PSMD6/CDC25A/DNA2/PSMA3/GINS1/ANAPC11/WEE1/MCM7/CCNE2/CDK2/CCNH/RFC2/RFC3/RPS27A/MCM6/POLA2/GINS2/CDK4/POLE2/E2F1/PCNA/LIN54/ESCO1/RFC5/PRIM1/POLE3/ANAPC7
REACTOME_MITOTIC_G1_PHASE_AND_G1_S_TRANSITION	REACTOME_MITOTIC_G1_PHASE_AND_G1_S_TRANSITION	83	-0.453138	-3.43617	0.00438596	0.0155048	0.00760355	3241	tags=88%, list=42%, signal=51%	RPA2/MYBL2/CUL1/PSMD10/TFDP1/TOP2A/POLE/PSME2/SKP1/LYN/PPP2R1B/TK1/E2F6/PSMD9/RPA4/CDC45/PSMB5/PSMA2/PSMC5/PSME1/PSMD14/PPP2R3B/CDC6/PSMA6/PSMC2/PSMB7/PSMC6/PSMD12/RRM2/PSMD11/DHFR/CCNB1/RPA1/PSMA4/MYC/LIN9/RPA3/MCM3/MCM10/CDKN1B/MAX/CKS1B/LIN52/CCNA2/PRIM2/E2F2/CDT1/UBA52/PSMB3/CDK1/PSMD6/CDC25A/PSMA3/GMNN/WEE1/MCM7/CCNE2/FBXO5/TYMS/CDK2/CCNH/RPS27A/MCM6/POLA2/CDK4/POLE2/E2F1/CDC7/PCNA/DBF4/LIN5…
REACTOME_SIGNALING_BY_TGF_BETA_RECEPTOR_COMPLEX	REACTOME_SIGNALING_BY_TGF_BETA_RECEPTOR_COMPLEX	33	0.418447	1.97105	0.00442478	0.0155737	0.00763735	412	tags=27%, list=5%, signal=26%	PMEPA1/SERPINE1/SMAD7/NCOR2/SKI/TGFB1/FURIN/TGFBR2/SKIL
WP_TYROBP_CAUSAL_NETWORK	WP_TYROBP_CAUSAL_NETWORK	28	0.44219	1.98983	0.00442478	0.0155737	0.00763735	3761	tags=93%, list=49%, signal=47%	MAF/DPYD/HLX/ZFP36L2/IL13RA1/C3/LHFPL2/CREB3L2/TMEM106A/ITGAM/SH2B3/CXCL16/LOXL3/TNFRSF1B/STAT5A/RPS6KA1/ELF4/NPC2/RUNX3/CAPG/TCIRG1/ITGAX/CYTL1/CD4/HCLS1/SFT2D2
REACTOME_MRNA_SPLICING	REACTOME_MRNA_SPLICING	87	-0.526636	-4.0583	0.0044843	0.0157067	0.00770256	3031	tags=90%, list=40%, signal=55%	ZCRB1/POLR2E/SF3A2/HNRNPA3/U2AF1/SNRNP40/PDCD7/CDC5L/PRPF3/POLR2C/PLRG1/PPIL1/RNPS1/HNRNPK/FIP1L1/CRNKL1/PABPN1/RNPC3/SNW1/CWC15/CWC25/PPWD1/PPIH/SNRPB2/HNRNPL/SNRPA1/PRPF19/PHF5A/SNRPC/MAGOH/PRPF38A/SMNDC1/SNRPE/PRPF40A/UPF3B/PCF11/BCAS2/CSTF1/HNRNPF/BUD31/TRA2B/DDX5/SF3B5/POLR2G/ELAVL1/SNRNP27/CPSF3/SNRPB/LSM5/POLR2J/SNRPD2/NUDT21/CSTF3/POLR2F/TXNL4A/RBM17/SNRPA/POLR2H/LSM2/CPSF4/PQBP1/LSM3/POL…
REACTOME_RESPONSE_OF_EIF2AK4_GCN2_TO_AMINO_ACID_DEFICIENCY	REACTOME_RESPONSE_OF_EIF2AK4_GCN2_TO_AMINO_ACID_DEFICIENCY	87	-0.684364	-5.27376	0.0044843	0.0157067	0.00770256	1569	tags=82%, list=21%, signal=66%	RPL36A/RPL26L1/RPL24/DDIT3/RPS26/RPL8/RPL34/RPS5/RPL37A/ATF4/ATF3/RPL30/RPL13/RPL17/RPL7/RPL26/RPL18/RPS20/RPS17/UBA52/RPS9/RPS14/RPL3/RPS21/RPS13/RPS23/RPS10/RPL10/RPL4/RPL22L1/RPLP1/RPLP0/RPS25/RPSA/RPL18A/RPL23/RPL21/RPL27/RPS4X/RPS27A/RPL6/RPL35A/FAU/RPLP2/RPS8/RPL10A/RPL5/RPS29/RPS15/RPL36/RPS3A/RPL27A/RPS18/RPL32/RPL15/RPS3/RPL19/RPL31/RPS7/RPL39/RPL12/RPL41/RPL14/RPL35/RPS15A/RPL23A/RPL29/…
REACTOME_SEPARATION_OF_SISTER_CHROMATIDS	REACTOME_SEPARATION_OF_SISTER_CHROMATIDS	93	-0.479552	-3.76114	0.0045045	0.0157067	0.00770256	2829	tags=82%, list=37%, signal=52%	TUBB8/NUP160/PPP2R1B/ERCC6L/SPC24/PSMD9/TUBB1/ESPL1/PMF1/PSMB5/ZW10/PSMA2/PPP2R5C/NUP43/CDCA8/PTTG1/PSMC5/CENPO/PSME1/CDCA5/TUBA1B/PSMD14/ITGB3BP/CENPL/PLK1/PSMA6/PSMC2/UBE2C/CDC23/CENPN/PSMB7/PSMC6/ZWILCH/NUP107/PSMD12/PSMD11/PPP2R5A/PSMA4/CENPA/BUB1/RAD21/BIRC5/AURKB/KNTC1/BUB1B/UBE2E1/CENPH/CENPM/STAG2/SKA1/ZWINT/BUB3/DYNC1LI1/XPO1/CDC26/UBA52/PSMB3/ANAPC5/PSMD6/MAD2L1/NDC80/PSMA3/ANAPC11/NUF2…
PID_ARF6_TRAFFICKING_PATHWAY	PID_ARF6_TRAFFICKING_PATHWAY	26	0.480012	2.0924	0.00451128	0.0157067	0.00770256	2166	tags=65%, list=28%, signal=47%	ITGA5/ITGA3/ITGB1/CPE/ITGA11/ITGA2/ITGA1/EXOC3/EXOC2/PIP5K1C/ITGA6/ITGA4/ADRB2/BIN1/PLD2/VAMP3/CTNNA1
REACTOME_CHEMOKINE_RECEPTORS_BIND_CHEMOKINES	REACTOME_CHEMOKINE_RECEPTORS_BIND_CHEMOKINES	26	0.468235	2.04107	0.00451128	0.0157067	0.00770256	2863	tags=77%, list=37%, signal=48%	CXCL1/CXCL6/CXCL3/CCL11/CXCL5/CCL2/PPBP/CXCL2/CXCR1/CXCL16/CX3CL1/CCL20/CX3CR1/CCL7/CXCL12/CCR6/CXCR2/CCL13/CCL28/CXCL13
REACTOME_EUKARYOTIC_TRANSLATION_ELONGATION	REACTOME_EUKARYOTIC_TRANSLATION_ELONGATION	81	-0.718361	-5.37698	0.00452489	0.0157201	0.00770914	1569	tags=86%, list=21%, signal=69%	RPL36A/RPL26L1/RPL24/RPS26/RPL8/RPL34/RPS5/RPL37A/RPL30/RPL13/RPL17/RPL7/RPL26/RPL18/RPS20/RPS17/UBA52/RPS9/RPS14/RPL3/EEF1A1/RPS21/RPS13/RPS23/RPS10/RPL10/RPL4/RPL22L1/RPLP1/RPLP0/EEF1G/RPS25/RPSA/RPL18A/RPL23/RPL21/RPL27/RPS4X/RPS27A/RPL6/RPL35A/FAU/RPLP2/RPS8/RPL10A/RPL5/RPS29/RPS15/RPL36/RPS3A/RPL27A/RPS18/RPL32/RPL15/RPS3/RPL19/RPL31/RPS7/RPL39/RPL12/RPL41/RPL14/RPL35/RPS15A/RPL23A/RPL29/EEF…
REACTOME_MITOTIC_G2_G2_M_PHASES	REACTOME_MITOTIC_G2_G2_M_PHASES	91	-0.347838	-2.70374	0.00454545	0.0157576	0.00772753	2706	tags=67%, list=35%, signal=44%	PSMD9/PPP1CB/TUBB1/RAB8A/PSMB5/PSMA2/HAUS3/YWHAE/PSMC5/PSME1/TUBG1/TUBA1B/PSMD14/CEP192/PLK1/PPP2R3B/PSMA6/PSMC2/PSMB7/PSMC6/PSMD12/PLK4/DCTN2/PSMD11/HSP90AA1/CCNB1/PSMA4/CDC25C/TUBGCP4/LIN9/DCTN3/CEP152/HMMR/LIN52/XPO1/CCNA2/CDK5RAP2/LCMT1/UBA52/PSMB3/CCNB2/CDK1/HAUS7/PSMD6/CDC25A/SSNA1/PSMA3/WEE1/HAUS6/CDK2/CCNH/HAUS2/HAUS4/RPS27A/E2F1/CEP57/CEP78/HAUS1/LIN54/HAUS8/CEP76
REACTOME_HS_GAG_BIOSYNTHESIS	REACTOME_HS_GAG_BIOSYNTHESIS	22	0.475412	1.97369	0.00460829	0.015907	0.00780081	2170	tags=64%, list=28%, signal=46%	AGRN/HSPG2/NDST1/EXT1/GPC1/GPC6/EXT2/GPC4/HS6ST1/SDC4/SDC1/HS3ST3A1/SDC3/NDST2
REACTOME_NONSENSE_MEDIATED_DECAY_NMD_	REACTOME_NONSENSE_MEDIATED_DECAY_NMD_	90	-0.648786	-4.96566	0.00460829	0.015907	0.00780081	1303	tags=77%, list=17%, signal=64%	RPL36A/RPL26L1/RPL24/RPS26/RPL8/RPL34/RPS5/RPL37A/RPL30/RPL13/RPL17/RPL7/RPL26/RPL18/RPS20/RPS17/UBA52/RPS9/RPS14/RPL3/RPS21/RPS13/RPS23/RPS10/RPL10/RPL4/RPL22L1/RPLP1/RPLP0/RPS25/RPSA/RPL18A/RPL23/RPL21/RPL27/RPS4X/RPS27A/RPL6/RPL35A/FAU/RPLP2/RPS8/RPL10A/RPL5/RPS29/RPS15/RPL36/RPS3A/RPL27A/RPS18/RPL32/EIF4A3/RPL15/RPS3/RPL19/RPL31/RPS7/NCBP1/RPL39/RPL12/RPL41/RPL14/RPL35/RPS15A/RPL23A/RPL29/RPL…
REACTOME_SRP_DEPENDENT_COTRANSLATIONAL_PROTEIN_TARGETING_TO_MEMBRANE	REACTOME_SRP_DEPENDENT_COTRANSLATIONAL_PROTEIN_TARGETING_TO_MEMBRANE	89	-0.639664	-4.92518	0.00462963	0.0159465	0.00782018	1569	tags=78%, list=21%, signal=62%	RPL36A/RPL26L1/RPL24/RPS26/SEC61A2/RPL8/RPL34/RPS5/RPL37A/SEC61B/RPL30/RPL13/RPL17/RPL7/RPL26/RPL18/RPS20/RPS17/UBA52/RPS9/RPS14/RPL3/RPS21/RPS13/RPS23/RPS10/RPL10/RPL4/RPL22L1/RPLP1/RPLP0/RPS25/RPSA/RPL18A/RPL23/RPL21/RPL27/RPS4X/RPS27A/RPL6/RPL35A/FAU/RPLP2/RPS8/RPL10A/RPL5/RPS29/RPS15/RPL36/RPS3A/RPL27A/RPS18/RPL32/RPL15/RPS3/RPL19/RPL31/RPS7/RPL39/RPL12/RPL41/RPL14/RPL35/RPS15A/RPL23A/RPL29/R…
KEGG_ALZHEIMERS_DISEASE	KEGG_ALZHEIMERS_DISEASE	94	-0.308138	-2.406	0.00469484	0.0160681	0.00787981	1081	tags=38%, list=14%, signal=33%	UQCRH/NDUFB10/UQCRC1/CYCS/UQCRB/COX7A2/NDUFC2/NDUFA6/COX6C/COX4I1/NAE1/CYC1/NDUFA4/NDUFA2/CALM2/COX8A/NDUFA1/COX7C/NDUFAB1/NDUFB9/NDUFA5/UQCRC2/NDUFB2/COX7B/NDUFB1/NDUFV2/NDUFB7/NDUFS3/NDUFA8/NDUFA7/SDHD/UQCR11/COX5B/NDUFB6/COX6A1/COX5A
REACTOME_SELENOAMINO_ACID_METABOLISM	REACTOME_SELENOAMINO_ACID_METABOLISM	94	-0.65639	-5.12523	0.00469484	0.0160681	0.00787981	1303	tags=74%, list=17%, signal=63%	RPL8/RPL34/RPS5/RPL37A/RPL30/AIMP1/SECISBP2/PSTK/RPL13/RPL17/RPL7/GSR/RPL26/RPL18/RPS20/RPS17/UBA52/RPS9/CBS/RPS14/RPL3/RPS21/AHCY/RPS13/RPS23/RPS10/RPL10/RPL4/RPL22L1/RPLP1/RPLP0/RPS25/RPSA/RPL18A/RPL23/RPL21/RPL27/RPS4X/RPS27A/RPL6/RPL35A/FAU/RPLP2/RPS8/RPL10A/RPL5/RPS29/RPS15/RPL36/RPS3A/RPL27A/RPS18/RPL32/RPL15/RPS3/RPL19/RPL31/RPS7/TXNRD1/RPL39/RPL12/RPL41/RPL14/RPL35/RPS15A/RPL23A/RPL29/RPL…
WP_CILIARY_LANDSCAPE	WP_CILIARY_LANDSCAPE	94	-0.275345	-2.14995	0.00469484	0.0160681	0.00787981	1429	tags=37%, list=19%, signal=31%	MCM3/RAB14/MCM10/DDX5/TCTEX1D2/SMC4/AIMP1/DYNC1LI1/IQCB1/COPS6/COPS4/COX6C/WDR34/CBS/SSNA1/CALM2/WEE1/MCM7/GLA/MCM6/NDUFA5/AFG3L2/EXOSC9/MSH2/LRPPRC/LSM4/RMND5A/HTRA2/CNOT10/ZMYND19/EXOSC7/NUP88/EXOSC2/EXOC6/DGKE
REACTOME_MITOTIC_PROMETAPHASE	REACTOME_MITOTIC_PROMETAPHASE	97	-0.44923	-3.53218	0.00471698	0.0161097	0.00790021	2829	tags=79%, list=37%, signal=51%	TUBB8/NUP160/PPP2R1B/ERCC6L/SPC24/TUBB1/PMF1/ZW10/HAUS3/YWHAE/PPP2R5C/NUP43/CDCA8/CENPO/CDCA5/TUBG1/TUBA1B/CEP192/ITGB3BP/CENPL/PLK1/CENPN/NCAPH/ZWILCH/NUP107/PLK4/DCTN2/HSP90AA1/PPP2R5A/CCNB1/CENPA/BUB1/RAD21/BIRC5/NCAPG/AURKB/KNTC1/TUBGCP4/BUB1B/DCTN3/CEP152/CENPH/CENPM/STAG2/SKA1/ZWINT/SMC4/BUB3/DYNC1LI1/XPO1/CDK5RAP2/CCNB2/CDK1/HAUS7/MAD2L1/NDC80/SSNA1/NUF2/SMC2/MIS12/HAUS6/CENPQ/HAUS2/HAUS4/…
REACTOME_SIGNALING_BY_BMP	REACTOME_SIGNALING_BY_BMP	15	0.542806	1.99092	0.00473186	0.0161263	0.00790837	2122	tags=67%, list=28%, signal=48%	SMAD7/FSTL1/SKI/BMP2/GREM2/BMPR2/NOG/BMPR1B/SMAD6/ACVRL1
REACTOME_METABOLISM_OF_CARBOHYDRATES	REACTOME_METABOLISM_OF_CARBOHYDRATES	154	0.25392	1.75807	0.0047619	0.0161521	0.007921	1638	tags=33%, list=21%, signal=27%	DSE/AGRN/HSPG2/CHPF/CHST15/NDST1/CSPG4/ST3GAL2/SLC9A1/CHPF2/CHSY1/CHST3/MAN2B2/BGN/B3GALT6/VCAN/CHST11/EXT1/GALNS/HAS2/CSGALNACT2/FMOD/ARSB/HGSNAT/GPC1/GPC6/XYLT2/PAPSS2/EXT2/GPC4/B4GALT7/MANBA/FUT11/B4GALT1/PGM2L1/HS6ST1/CHST12/CHST6/PFKFB3/GYS1/DCN/SDC4/IDUA/GLB1L/XYLT1/SLC37A2/SDC1/FUT4/SLC2A1/LUM/DSEL
BIOCARTA_NFKB_PATHWAY	BIOCARTA_NFKB_PATHWAY	13	0.582306	2.01895	0.00476948	0.0161521	0.007921	1482	tags=62%, list=19%, signal=50%	TNFRSF1A/TNF/IL1R1/TNFAIP3/IL1A/NFKB1/RIPK1/MAP3K7
SA_B_CELL_RECEPTOR_COMPLEXES	SA_B_CELL_RECEPTOR_COMPLEXES	13	0.582284	2.01887	0.00476948	0.0161521	0.007921	1150	tags=54%, list=15%, signal=46%	PAPPA/SHC1/VAV3/VAV2/BLNK/BCR/JUN
REACTOME_HIV_INFECTION	REACTOME_HIV_INFECTION	100	-0.390178	-3.12129	0.00485437	0.0164051	0.00804509	3056	tags=75%, list=40%, signal=46%	PSME2/POLR2E/UBAP1/SKP1/CHMP4A/VPS37A/NUP160/POLR2C/PSMD9/TAF10/NUP54/PSMB5/PSMA2/TSG101/RNMT/NUP188/NUP43/PSMC5/GTF2B/PSME1/AP1M2/PSMD14/VPS37D/TAF4B/PSMA6/PSMC2/RAE1/PSMB7/NUP210/NPM1/PSMC6/NUP107/PSMD12/SUPT16H/PSMD11/BANF1/NUP93/PSMA4/RANBP1/CCNT2/POLR2G/TAF11/HMGA1/ERCC3/POLR2J/XPO1/AAAS/RAN/POLR2F/FEN1/NUP205/TAF7/UBA52/PSMB3/GTF2A2/PSMD6/SUPT4H1/TAF5/PSMA3/TAF9/POLR2H/SLC25A4/TCEA1/CCNH/PO…
REACTOME_THE_CITRIC_ACID_TCA_CYCLE_AND_RESPIRATORY_ELECTRON_TRANSPORT	REACTOME_THE_CITRIC_ACID_TCA_CYCLE_AND_RESPIRATORY_ELECTRON_TRANSPORT	101	-0.571253	-4.58956	0.00487805	0.0164163	0.00805058	1723	tags=69%, list=23%, signal=54%	PDHB/HAGH/PDP2/NDUFS7/NDUFB5/NDUFA11/DLAT/UQCR10/UQCRQ/NDUFC1/FH/DLD/TMEM126B/COQ10B/SDHB/UQCRH/NDUFB10/GSTZ1/UQCRC1/CYCS/UQCRB/NDUFC2/NDUFB11/NDUFA6/COX6C/NDUFAF2/SLC25A14/MDH2/SURF1/COX4I1/CYC1/NDUFA4/NDUFA13/NDUFA2/IDH3A/COX8A/TRAP1/NDUFA1/ME1/CS/COX7C/NDUFAB1/ETFA/GLO1/NDUFB9/NDUFA5/ECSIT/UQCRC2/L2HGDH/LRPPRC/NDUFB2/COX7B/COQ10A/NDUFB1/NDUFV2/NDUFB7/NDUFS3/NDUFA8/NDUFA7/SDHD/UQCR11/COX5B/TACO…
WP_NONALCOHOLIC_FATTY_LIVER_DISEASE	WP_NONALCOHOLIC_FATTY_LIVER_DISEASE	101	-0.326161	-2.62045	0.00487805	0.0164163	0.00805058	1707	tags=50%, list=22%, signal=39%	UQCRHL/NDUFS7/NDUFB5/NDUFA11/UQCR10/DDIT3/UQCRQ/NDUFC1/NR1H3/ATF4/SDHB/PRKAG1/UQCRH/NDUFB10/UQCRC1/CYCS/UQCRB/COX7A2/NDUFC2/NDUFB11/NDUFA6/COX6C/COX4I1/CYC1/NDUFA4/NDUFA13/NDUFA2/COX8A/NDUFA1/COX7C/NDUFAB1/MLX/NDUFB9/NDUFA5/UQCRC2/NDUFB2/COX7B/NDUFB1/NDUFV2/NDUFB7/NDUFS3/NDUFA8/NDUFA7/SDHD/UQCR11/COX5B/NDUFB6/COX6A1/NDUFA12/COX5A
KEGG_HUNTINGTONS_DISEASE	KEGG_HUNTINGTONS_DISEASE	99	-0.418319	-3.29185	0.00490196	0.0164282	0.0080564	1826	tags=57%, list=24%, signal=44%	TFAM/DCTN2/UQCRHL/NDUFS7/NDUFB5/UQCR10/UQCRQ/NDUFC1/TBPL1/POLR2G/BDNF/SDHB/POLR2J/VDAC3/UQCRH/NDUFB10/POLR2F/UQCRC1/CYCS/UQCRB/COX7A2/NDUFC2/NDUFA6/COX6C/COX4I1/CYC1/NDUFA4/POLR2H/NDUFA2/SOD1/PPARG/COX8A/SLC25A4/NDUFA1/POLR2D/COX7C/NDUFAB1/NDUFB9/NDUFA5/CLTA/UQCRC2/NDUFB2/COX7B/NDUFB1/NDUFV2/NDUFB7/NDUFS3/NDUFA8/NDUFA7/SLC25A5/SDHD/UQCR11/COX5B/NDUFB6/COX6A1/COX5A
REACTOME_EUKARYOTIC_TRANSLATION_INITIATION	REACTOME_EUKARYOTIC_TRANSLATION_INITIATION	99	-0.638282	-5.02279	0.00490196	0.0164282	0.0080564	2296	tags=88%, list=30%, signal=62%	EIF3L/RPS2/EIF3G/RPS12/RPL13A/RPL36AL/EIF3M/EIF3H/RPS19/RPS24/EIF5/EIF3J/EIF3F/RPS11/RPL36A/RPL26L1/RPL24/EIF2B4/RPS26/RPL8/EIF4B/RPL34/RPS5/RPL37A/EIF1AX/RPL30/RPL13/RPL17/RPL7/RPL26/RPL18/RPS20/RPS17/UBA52/RPS9/EIF4A2/RPS14/RPL3/RPS21/RPS13/RPS23/RPS10/RPL10/RPL4/RPL22L1/RPLP1/RPLP0/RPS25/RPSA/RPL18A/RPL23/RPL21/EIF3E/RPL27/RPS4X/RPS27A/RPL6/RPL35A/FAU/RPLP2/RPS8/RPL10A/RPL5/EIF4E/RPS29/RPS15/R…
WP_AMPLIFICATION_AND_EXPANSION_OF_ONCOGENIC_PATHWAYS_AS_METASTATIC_TRAITS	WP_AMPLIFICATION_AND_EXPANSION_OF_ONCOGENIC_PATHWAYS_AS_METASTATIC_TRAITS	12	0.577819	1.92777	0.00492611	0.0164408	0.00806256	1692	tags=67%, list=22%, signal=52%	TNC/POSTN/TCF7L1/EPAS1/VCAM1/TCF7L2/SRC/WNT2
WP_SELECTIVE_EXPRESSION_OF_CHEMOKINE_RECEPTORS_DURING_TCELL_POLARIZATION	WP_SELECTIVE_EXPRESSION_OF_CHEMOKINE_RECEPTORS_DURING_TCELL_POLARIZATION	12	0.578004	1.92839	0.00492611	0.0164408	0.00806256	1871	tags=67%, list=24%, signal=50%	IL4R/TGFB3/TGFB2/TGFB1/IL12RB2/CSF2/IL18R1/IFNGR1
REACTOME_METABOLISM_OF_PORPHYRINS	REACTOME_METABOLISM_OF_PORPHYRINS	11	-0.618374	-2.25721	0.00498753	0.0164552	0.00806964	2495	tags=91%, list=33%, signal=61%	HMOX1/SLCO1B3/UROS/COX15/PPOX/FECH/GSTA1/ALAS1/ABCG2/HMBS
REACTOME_PROCESSIVE_SYNTHESIS_ON_THE_C_STRAND_OF_THE_TELOMERE	REACTOME_PROCESSIVE_SYNTHESIS_ON_THE_C_STRAND_OF_THE_TELOMERE	11	-0.635392	-2.31932	0.00498753	0.0164552	0.00806964	2390	tags=91%, list=31%, signal=63%	POT1/POLD2/BLM/RPA1/RPA3/TERF1/POLD3/FEN1/DNA2/PCNA
REACTOME_TELOMERE_EXTENSION_BY_TELOMERASE	REACTOME_TELOMERE_EXTENSION_BY_TELOMERASE	11	-0.608444	-2.22096	0.00498753	0.0164552	0.00806964	1175	tags=64%, list=15%, signal=54%	TERF1/NHP2/CCNA2/CDK2/NOP10/PPP6C/DKC1
REACTOME_TRANSCRIPTION_OF_E2F_TARGETS_UNDER_NEGATIVE_CONTROL_BY_DREAM_COMPLEX	REACTOME_TRANSCRIPTION_OF_E2F_TARGETS_UNDER_NEGATIVE_CONTROL_BY_DREAM_COMPLEX	11	-0.624312	-2.27888	0.00498753	0.0164552	0.00806964	2106	tags=82%, list=28%, signal=59%	CDC6/MYC/LIN9/MAX/LIN52/CDC25A/E2F1/PCNA/LIN54
BIOCARTA_NKT_PATHWAY	BIOCARTA_NKT_PATHWAY	11	0.609422	1.96081	0.00499168	0.0164552	0.00806964	1871	tags=73%, list=24%, signal=55%	IL4R/TGFB3/TGFB2/TGFB1/IL12RB2/CSF2/IL18R1/IFNGR1
BIOCARTA_PRION_PATHWAY	BIOCARTA_PRION_PATHWAY	11	0.609833	1.96213	0.00499168	0.0164552	0.00806964	781	tags=55%, list=10%, signal=49%	LAMC1/LAMB1/PRNP/LAMA1/HSPA5/APLP1
REACTOME_CONDENSATION_OF_PROPHASE_CHROMOSOMES	REACTOME_CONDENSATION_OF_PROPHASE_CHROMOSOMES	10	-0.585049	-2.03662	0.00505051	0.0165476	0.00811495	2189	tags=100%, list=29%, signal=71%	NCAPG2/PLK1/PHF8/NCAPD3/CCNB1/SMC4/CDK1/SMC2/SET
REACTOME_ENDOSOMAL_SORTING_COMPLEX_REQUIRED_FOR_TRANSPORT_ESCRT_	REACTOME_ENDOSOMAL_SORTING_COMPLEX_REQUIRED_FOR_TRANSPORT_ESCRT_	10	-0.605366	-2.10734	0.00505051	0.0165476	0.00811495	3026	tags=100%, list=40%, signal=61%	CHMP4A/VPS37A/TSG101/VPS37D/SNF8/UBA52/VPS25/RPS27A/CHMP5
REACTOME_PROCESSING_OF_INTRONLESS_PRE_MRNAS	REACTOME_PROCESSING_OF_INTRONLESS_PRE_MRNAS	10	-0.584427	-2.03445	0.00505051	0.0165476	0.00811495	2472	tags=90%, list=32%, signal=61%	FIP1L1/PABPN1/PCF11/CSTF1/CPSF3/NUDT21/CSTF3/CPSF4/NCBP1
KEGG_CALCIUM_SIGNALING_PATHWAY	KEGG_CALCIUM_SIGNALING_PATHWAY	83	0.299919	1.83659	0.00516796	0.0168981	0.00828683	2934	tags=58%, list=38%, signal=36%	CAMK2A/EDNRA/ATP2B4/PDGFRB/HRH1/CACNA1C/CACNA1G/GRIN2A/MYLK/RYR3/BDKRB2/TBXA2R/HRH2/DRD5/PDGFRA/BDKRB1/ADCY7/EGFR/PTAFR/ADRA1D/PTGER3/ADCY9/PRKCA/F2R/GNA15/PTK2B/PTGFR/CACNA1H/ITPR2/ADRA1B/ADRB2/SPHK1/HTR7/PLCD3/P2RX6/ITPR1/HTR2A/ADRB3/AGTR1/ITPR3/SLC8A3/PDE1C/ADCY2/PDE1B/PPP3CA/ATP2A2/PLCB3/CACNA1A
REACTOME_HIV_ELONGATION_ARREST_AND_RECOVERY	REACTOME_HIV_ELONGATION_ARREST_AND_RECOVERY	14	-0.482553	-1.92446	0.0052356	0.0170501	0.00836138	1337	tags=64%, list=17%, signal=53%	SUPT16H/CCNT2/POLR2G/POLR2J/POLR2F/SUPT4H1/POLR2H/TCEA1/POLR2D
WP_METHIONINE_DE_NOVO_AND_SALVAGE_PATHWAY	WP_METHIONINE_DE_NOVO_AND_SALVAGE_PATHWAY	14	-0.490454	-1.95597	0.0052356	0.0170501	0.00836138	1635	tags=64%, list=21%, signal=51%	BHMT/ADI1/APIP/AMD1/ENOPH1/AHCY/TXN/MRI1/ODC1
REACTOME_MITOTIC_METAPHASE_AND_ANAPHASE	REACTOME_MITOTIC_METAPHASE_AND_ANAPHASE	119	-0.450125	-3.69443	0.00537634	0.0173231	0.00849526	2829	tags=79%, list=37%, signal=51%	TUBB8/NUP160/PPP2R1B/ERCC6L/SPC24/PSMD9/TUBB1/ESPL1/NUP54/PMF1/PSMB5/ZW10/PSMA2/NUP188/PPP2R5C/NUP43/CDCA8/PTTG1/PSMC5/CENPO/PSME1/CDCA5/TUBA1B/PSMD14/VRK2/ITGB3BP/CENPL/PLK1/EMD/PSMA6/PSMC2/UBE2C/CDC23/CENPN/PSMB7/PSMC6/ZWILCH/NUP107/PSMD12/PSMD11/BANF1/PPP2R5A/NUP93/CCNB1/SUMO1/PSMA4/CENPA/BUB1/RAD21/BIRC5/AURKB/KNTC1/BUB1B/UBE2E1/CENPH/CENPM/STAG2/SKA1/ZWINT/LMNB1/BUB3/DYNC1LI1/XPO1/RAN/NUP205…
REACTOME_GLYOXYLATE_METABOLISM_AND_GLYCINE_DEGRADATION	REACTOME_GLYOXYLATE_METABOLISM_AND_GLYCINE_DEGRADATION	16	-0.522655	-2.21285	0.00539084	0.0173231	0.00849526	2616	tags=81%, list=34%, signal=54%	GOT2/DBT/PXMP2/LIPT2/GNMT/PDHB/LIAS/DLAT/DLD/DHTKD1/GRHPR/NDUFAB1/LIPT1
REACTOME_HIV_TRANSCRIPTION_ELONGATION	REACTOME_HIV_TRANSCRIPTION_ELONGATION	17	-0.519939	-2.27697	0.00539084	0.0173231	0.00849526	1305	tags=59%, list=17%, signal=49%	POLR2G/ERCC3/POLR2J/POLR2F/SUPT4H1/POLR2H/TCEA1/CCNH/POLR2D/NCBP1
REACTOME_POSTMITOTIC_NUCLEAR_PORE_COMPLEX_NPC_REFORMATION	REACTOME_POSTMITOTIC_NUCLEAR_PORE_COMPLEX_NPC_REFORMATION	16	-0.508884	-2.15454	0.00539084	0.0173231	0.00849526	2811	tags=81%, list=37%, signal=52%	NUP160/NUP54/NUP188/NUP43/NUP107/NUP93/SUMO1/RAN/NUP205/NUP85/NUP37/NUP35/SEH1L
REACTOME_RNA_POLYMERASE_III_TRANSCRIPTION_INITIATION_FROM_TYPE_1_PROMOTER	REACTOME_RNA_POLYMERASE_III_TRANSCRIPTION_INITIATION_FROM_TYPE_1_PROMOTER	16	-0.498966	-2.11255	0.00539084	0.0173231	0.00849526	3478	tags=94%, list=45%, signal=51%	POLR3H/GTF3C4/POLR3C/POLR2E/POLR1D/CRCP/GTF3C3/POLR3G/POLR2F/POLR3F/POLR2H/GTF3A/GTF3C5/POLR1C/POLR3K
REACTOME_TRANSCRIPTIONAL_REGULATION_BY_E2F6	REACTOME_TRANSCRIPTIONAL_REGULATION_BY_E2F6	17	-0.521468	-2.28366	0.00539084	0.0173231	0.00849526	2778	tags=82%, list=36%, signal=53%	E2F6/CBX3/EED/CHEK1/PCGF6/RRM2/YAF2/UXT/MAX/RAD51/SUZ12/E2F1/CDC7/EZH2
REACTOME_INFLUENZA_INFECTION	REACTOME_INFLUENZA_INFECTION	117	-0.607987	-4.92903	0.00540541	0.0173231	0.00849526	1305	tags=68%, list=17%, signal=58%	POLR2G/RPL8/RPL34/RPS5/RPL37A/RPL30/POLR2J/XPO1/RPL13/AAAS/RPL17/RPL7/RAN/POLR2F/RPL26/NUP205/KPNA2/RPL18/RPS20/RPS17/UBA52/RPS9/RPS14/RPL3/POLR2H/RPS21/RPS13/RPS23/RPS10/CPSF4/RPL10/RPL4/RPL22L1/RPLP1/RPLP0/RPS25/RPSA/POLR2D/RPL18A/RPL23/RPL21/RPL27/RPS4X/RPS27A/RPL6/RPL35A/FAU/RPLP2/RPS8/CLTA/NUP85/RPL10A/RPL5/NUP37/RPS29/RPS15/RPL36/RPS3A/RPL27A/RPS18/RPL32/RPL15/RPS3/RPL19/RPL31/RPS7/RPL39/RP…
REACTOME_PROCESSING_OF_CAPPED_INTRON_CONTAINING_PRE_MRNA	REACTOME_PROCESSING_OF_CAPPED_INTRON_CONTAINING_PRE_MRNA	117	-0.523005	-4.24007	0.00540541	0.0173231	0.00849526	3031	tags=89%, list=40%, signal=55%	ZCRB1/POLR2E/SF3A2/HNRNPA3/THOC5/U2AF1/SNRNP40/NXF2/PDCD7/NUP160/CDC5L/PRPF3/POLR2C/PLRG1/PPIL1/RNPS1/NUP54/HNRNPK/NUP188/FIP1L1/NUP43/CRNKL1/PABPN1/RNPC3/SNW1/CWC15/CWC25/PPWD1/PPIH/RAE1/SNRPB2/HNRNPL/SNRPA1/NUP210/PRPF19/PHF5A/SNRPC/MAGOH/NUP107/PRPF38A/SMNDC1/SNRPE/METTL3/PRPF40A/UPF3B/PCF11/NUP93/BCAS2/CSTF1/HNRNPF/THOC7/BUD31/TRA2B/DDX5/SF3B5/POLR2G/ELAVL1/SNRNP27/CPSF3/SNRPB/LSM5/POLR2J/SNR…
REACTOME_RNA_POLYMERASE_III_TRANSCRIPTION_INITIATION_FROM_TYPE_3_PROMOTER	REACTOME_RNA_POLYMERASE_III_TRANSCRIPTION_INITIATION_FROM_TYPE_3_PROMOTER	15	-0.493426	-2.01683	0.00543478	0.0173827	0.00852448	3478	tags=93%, list=45%, signal=51%	POLR3H/POLR3C/POU2F1/POLR2E/POLR1D/CRCP/SNAPC5/POLR3G/SNAPC3/POLR2F/POLR3F/POLR2H/POLR1C/POLR3K
REACTOME_REGULATION_OF_EXPRESSION_OF_SLITS_AND_ROBOS	REACTOME_REGULATION_OF_EXPRESSION_OF_SLITS_AND_ROBOS	115	-0.554657	-4.46004	0.00549451	0.0175113	0.00858754	2121	tags=75%, list=28%, signal=55%	RPL13A/RPL36AL/PSMA6/PSMC2/RPS19/RPS24/PSMB7/PSMC6/MAGOH/PSMD12/PSMD11/UPF3B/RPS11/PSMA4/RPL36A/RPL26L1/RPL24/RPS26/RPL8/RPL34/RPS5/RPL37A/RPL30/RPL13/RPL17/RPL7/RPL26/RPL18/RPS20/RPS17/UBA52/PSMB3/RPS9/PSMD6/PSMA3/RPS14/RPL3/RPS21/RPS13/RPS23/RPS10/RPL10/RPL4/RPL22L1/RPLP1/RPLP0/RPS25/RPSA/RPL18A/RPL23/RPL21/RPL27/RPS4X/RPS27A/RPL6/RPL35A/FAU/RPLP2/RPS8/RPL10A/RPL5/RPS29/RPS15/RPL36/RPS3A/RPL27A…
REACTOME_ADORA2B_MEDIATED_ANTI_INFLAMMATORY_CYTOKINES_PRODUCTION	REACTOME_ADORA2B_MEDIATED_ANTI_INFLAMMATORY_CYTOKINES_PRODUCTION	55	0.322014	1.77318	0.00552486	0.0175113	0.00858754	3538	tags=71%, list=46%, signal=38%	GPR39/GNB1/GNG12/PTGIR/HRH2/DRD5/SCT/ADCY7/GNAI2/PTH1R/GPR84/PTHLH/GPR176/ADCY9/PTGER4/RAMP1/GNB4/LHB/ADRB2/HTR7/MC1R/PTGDR/MC2R/GNG2/MC3R/ADRB3/MC5R/ADCY2/GNAI1/PRKAR1A/GLP2R/CALCR/PTGER2/ADCYAP1R1/GNGT1/ADCY6/GPR20/ADORA2A/ADCY4
REACTOME_CELL_CYCLE_CHECKPOINTS	REACTOME_CELL_CYCLE_CHECKPOINTS	129	-0.507662	-4.37521	0.00552486	0.0175113	0.00858754	2811	tags=83%, list=37%, signal=53%	NUP160/PPP2R1B/ERCC6L/SPC24/TOPBP1/PSMD9/CDC45/PMF1/PSMB5/ZW10/PSMA2/YWHAE/PPP2R5C/NUP43/CDCA8/PSMC5/CENPO/PSME1/PSMD14/ITGB3BP/RNF8/CENPL/PLK1/CDC6/PSMA6/PSMC2/UBE2C/CDC23/CHEK1/CENPN/BRIP1/PSMB7/PSMC6/ZWILCH/MDM2/NUP107/PSMD12/PSMD11/PPP2R5A/BLM/CCNB1/SUMO1/RPA1/PSMA4/CDC25C/CENPA/BUB1/BIRC5/AURKB/KNTC1/BUB1B/RPA3/MCM3/UBE2E1/MCM10/CENPH/CENPM/SKA1/CDKN1B/ZWINT/BUB3/DYNC1LI1/XPO1/RFC4/CCNA2/BRC…
REACTOME_DNA_REPAIR	REACTOME_DNA_REPAIR	129	-0.475867	-4.1012	0.00552486	0.0175113	0.00858754	2222	tags=70%, list=29%, signal=50%	REV1/XRCC2/RNF8/COPS3/SMUG1/INO80C/PPP4C/CHEK1/POLD2/ACTL6A/BRIP1/OGG1/PRPF19/BRCA2/LIG3/RAD23B/FANCD2/MCRS1/INO80E/BLM/SUMO1/RPA1/USP1/MSH6/NTHL1/FANCA/ZNF830/COPS5/TDP1/RAD18/RPA3/PALB2/POLR2G/MUTYH/RAD51AP1/TDG/ERCC3/TERF1/TDP2/FANCI/POLR2J/RFC4/CCNA2/POLR2F/DCLRE1A/POLD3/FEN1/KPNA2/COPS6/BRCC3/RAD23A/COPS4/APEX1/CHEK2/UBA52/GPS1/DNA2/RAD51/TIMELESS/POLR2H/ATRIP/FANCC/XRCC3/PARP2/TIPIN/CDK2/TC…
PID_PDGFRB_PATHWAY	PID_PDGFRB_PATHWAY	57	0.323997	1.79614	0.0055325	0.0175113	0.00858754	1589	tags=39%, list=21%, signal=31%	LRP1/ITGB3/ACTN4/SHC1/PDGFRB/STAT3/PDGFB/TAGLN/BCAR1/NCK2/VAV2/ACTA2/PIK3R1/JUN/PIK3CB/PTPN1/ARPC2/ABL1/PRKCA/SRC/WASF2/PIK3CD
REACTOME_POTASSIUM_CHANNELS	REACTOME_POTASSIUM_CHANNELS	47	0.362219	1.90453	0.00554017	0.0175113	0.00858754	2359	tags=57%, list=31%, signal=40%	KCNC4/KCNA7/GNB1/ABCC9/GNG12/KCNJ15/KCNJ12/KCNS1/KCNN4/KCND3/KCND2/KCNMB4/KCNJ6/KCNF1/KCNJ1/KCNA1/KCNQ1/KCND1/KCNA2/KCNJ5/GNB4/KCNMB1/KCNJ8/HCN2/KCNK6/KCNK3/GNG2
REACTOME_PERK_REGULATES_GENE_EXPRESSION	REACTOME_PERK_REGULATES_GENE_EXPRESSION	18	-0.457122	-2.05927	0.00555556	0.0175255	0.00859455	380	tags=56%, list=5%, signal=53%	DDIT3/ATF4/ATF3/EXOSC9/NFYB/EXOSC3/EXOSC8/EXOSC7/ASNS/EXOSC2
KEGG_VASCULAR_SMOOTH_MUSCLE_CONTRACTION	KEGG_VASCULAR_SMOOTH_MUSCLE_CONTRACTION	52	0.338189	1.82331	0.0056101	0.0176286	0.00864509	3581	tags=75%, list=47%, signal=40%	CALD1/GNA12/EDNRA/MYL9/CACNA1C/MYLK/MRVI1/GUCY1A2/PTGIR/ACTA2/ADCY7/ACTG2/ADRA1D/ADCY9/KCNMB4/PRKCA/PLA2G5/ITPR2/RAMP1/ADRA1B/PPP1R12B/KCNMB1/ITPR1/PLA2G2F/ARAF/AGTR1/PRKG1/ITPR3/ADCY2/ARHGEF12/NPR1/PLCB3/ARHGEF1/ADCY6/ADORA2A/MAP2K1/CALM3/ADCY4/ARHGEF11
WP_WNT_SIGNALING_PATHWAY_AND_PLURIPOTENCY	WP_WNT_SIGNALING_PATHWAY_AND_PLURIPOTENCY	52	0.332753	1.79399	0.0056101	0.0176286	0.00864509	2954	tags=62%, list=39%, signal=38%	PLAU/WNT7A/WNT10A/FZD1/WNT4/WNT6/TCF7L1/FZD2/MMP7/JUN/WNT5B/PPARD/TCF7L2/WNT3A/FZD4/PRKCA/MAP3K7/WNT2/CCND1/WNT7B/FZD8/NFYA/PPP2R1A/CSNK1E/NKD1/CD44/LRP5/PRKD1/EP300/ESRRB/DVL1/TCF7
KEGG_VALINE_LEUCINE_AND_ISOLEUCINE_DEGRADATION	KEGG_VALINE_LEUCINE_AND_ISOLEUCINE_DEGRADATION	23	-0.405459	-1.99418	0.00571429	0.0177827	0.00872064	4223	tags=96%, list=55%, signal=43%	ABAT/BCKDHA/ALDH2/IL4I1/AOX1/ALDH7A1/HIBADH/BCKDHB/AUH/MCCC2/DBT/ALDH6A1/HSD17B10/HADH/DLD/ACAT2/MCEE/ALDH3A2/MCCC1/ACAT1/PCCB/ACADSB
PID_AURORA_B_PATHWAY	PID_AURORA_B_PATHWAY	23	-0.42061	-2.0687	0.00571429	0.0177827	0.00872064	2002	tags=65%, list=26%, signal=48%	NCAPH/NPM1/CENPA/BUB1/BIRC5/NCAPG/AURKB/SMC4/NDC80/PSMA3/PEBP1/SMC2/RACGAP1/STMN1/PPP1CC
REACTOME_CLASS_B_2_SECRETIN_FAMILY_RECEPTORS_	REACTOME_CLASS_B_2_SECRETIN_FAMILY_RECEPTORS_	38	0.38586	1.89802	0.00571429	0.0177827	0.00872064	1864	tags=50%, list=24%, signal=38%	WNT7A/WNT10A/FZD1/WNT4/UCN2/GNB1/GNG12/WNT6/SCT/FZD2/PTH1R/PTHLH/WNT3A/FZD4/RAMP1/WNT2/WNT7B/FZD8/GNB4
REACTOME_RNA_POLYMERASE_III_TRANSCRIPTION	REACTOME_RNA_POLYMERASE_III_TRANSCRIPTION	23	-0.393728	-1.93649	0.00571429	0.0177827	0.00872064	3478	tags=78%, list=45%, signal=43%	GTF3C4/POLR3C/POU2F1/POLR2E/POLR1D/CRCP/GTF3C3/SNAPC5/POLR3G/SNAPC3/POLR2F/POLR3F/POLR2H/SSB/GTF3A/GTF3C5/POLR1C/POLR3K
WP_METABOLIC_REPROGRAMMING_IN_COLON_CANCER	WP_METABOLIC_REPROGRAMMING_IN_COLON_CANCER	23	-0.450235	-2.21441	0.00571429	0.0177827	0.00872064	2616	tags=78%, list=34%, signal=52%	GOT2/G6PD/GART/GLUD1/SHMT2/PDHB/FH/SDHB/PYCR1/PPAT/PGD/PSAT1/MDH2/IDH3A/PAICS/TKT/TALDO1/RPIA
REACTOME_INTERFERON_GAMMA_SIGNALING	REACTOME_INTERFERON_GAMMA_SIGNALING	37	0.395112	1.92708	0.00574713	0.0178504	0.00875386	3730	tags=86%, list=49%, signal=45%	CAMK2A/TRIM8/IRF6/ICAM1/JAK1/PML/MT2A/PTAFR/VCAM1/TRIM6/TRIM17/PTPN1/TRIM5/TRIM29/IFNGR1/GBP3/IFNGR2/CD44/IRF3/TRIM62/HLA-DQB2/MID1/CIITA/TRIM34/HLA-H/HLA-B/IRF4/TRIM3/HLA-C/HLA-E/HLA-F/HLA-A
REACTOME_RRNA_PROCESSING	REACTOME_RRNA_PROCESSING	131	-0.651022	-5.56986	0.00578035	0.0179191	0.00878753	1721	tags=79%, list=22%, signal=62%	LTV1/HSD17B10/RPS11/SENP3/RPL36A/RPL26L1/DDX49/RPL24/RPP21/C1D/RBM28/RPS26/IMP4/IMP3/RPL8/RPL34/RPS5/RPL37A/WDR12/WDR75/RPL30/NHP2/NOP58/RPL13/UTP6/RPL17/TFB1M/RPL7/RPL26/NOP56/RPL18/RPS20/DDX52/RPS17/UBA52/RPS9/PNO1/WDR43/RPS14/RPL3/RPP40/RPS21/RPS13/RPS23/RPS10/RCL1/RPL10/RPL4/RPL22L1/RPLP1/RPLP0/RPS25/RPSA/RPL18A/RPL23/RPL21/RPL27/RPS4X/RPS27A/RPL6/RPL35A/FAU/NOL11/RPLP2/RPS8/RPL10A/RPL5/EXOSC…
REACTOME_RNA_POLYMERASE_I_TRANSCRIPTION	REACTOME_RNA_POLYMERASE_I_TRANSCRIPTION	20	-0.458612	-2.11489	0.0058309	0.0180411	0.00884738	3030	tags=85%, list=40%, signal=51%	POLR2E/RRN3/HDAC2/MTA3/POLR1D/CBX3/POLR1B/ZNRD1/ERCC3/TAF1D/KAT2A/POLR2F/TTF1/POLR2H/POLR1E/CCNH/POLR1C
REACTOME_NEURONAL_SYSTEM	REACTOME_NEURONAL_SYSTEM	172	0.231467	1.63559	0.00584795	0.0180592	0.00885625	2963	tags=52%, list=39%, signal=32%	PPFIBP1/IL1RAP/PANX1/CAMK2A/SLC1A3/KCNC4/SHANK1/GRIN2A/PTPRF/GRIA3/SYT12/SHANK2/KCNA7/GNB1/AP2A1/ABCC9/GNG12/SLITRK6/KCNJ15/ADCY7/RASGRF2/GRIN3B/GNAI2/KCNJ12/KCNS1/KCNN4/SLC22A2/KCND3/TUBB3/SYT7/CHRNA6/DLGAP4/ADCY9/KCND2/KCNMB4/PRKCA/KCNJ6/NCALD/DNAJC5/SRC/KCNF1/TUBB6/KCNJ1/KCNA1/KCNQ1/NLGN2/KCND1/KCNA2/ACHE/GRIP1/PPFIA2/KCNJ5/RASGRF1/GNB4/SNAP25/KCNMB1/HOMER3/KCNJ8/SLC18A2/HCN2/KCNK6/RPS6KA2/GRI…
REACTOME_SIGNALING_BY_ROBO_RECEPTORS	REACTOME_SIGNALING_BY_ROBO_RECEPTORS	139	-0.427814	-3.63423	0.00598802	0.0184339	0.00904001	1303	tags=50%, list=17%, signal=42%	RPL8/RPL34/RPS5/RPL37A/RPL30/RPL13/RPL17/RPL7/RPL26/RPL18/RPS20/RPS17/UBA52/PSMB3/RPS9/PSMD6/PSMA3/RPS14/RPL3/RPS21/RPS13/RPS23/RPS10/RPL10/RPL4/RPL22L1/RPLP1/RPLP0/RPS25/RPSA/RPL18A/RPL23/RPL21/RPL27/RPS4X/RPS27A/RPL6/RPL35A/FAU/RPLP2/RPS8/RPL10A/RPL5/RPS29/RPS15/RPL36/RPS3A/RPL27A/RPS18/RPL32/EIF4A3/RPL15/RPS3/RPL19/RPL31/RPS7/NCBP1/RPL39/RPL12/RPL41/RPL14/RPL35/RPS15A/RPL23A/PAK1/RPL29/RPL38/R…
KEGG_HEDGEHOG_SIGNALING_PATHWAY	KEGG_HEDGEHOG_SIGNALING_PATHWAY	24	0.476544	2.03224	0.00601504	0.0184339	0.00904001	2442	tags=67%, list=32%, signal=46%	GLI3/GAS1/SUFU/BMP2/WNT7A/WNT10A/WNT4/WNT6/WNT5B/WNT3A/WNT2/WNT7B/BMP8A/CSNK1E/WNT9A/BTRC
WP_NEOVASCULARISATION_PROCESSES	WP_NEOVASCULARISATION_PROCESSES	24	0.474815	2.02486	0.00601504	0.0184339	0.00904001	3696	tags=92%, list=48%, signal=48%	EPHB2/TGFB3/TGFB2/TGFB1/PDGFB/NFKB2/RELB/MMP9/NFKB1/NOTCH4/ACVRL1/FLT4/REL/CXCL12/EPHB4/KITLG/NOTCH1/DLL4/JAG1/HIF1A/KDR/SMAD1
WP_NEPHROTIC_SYNDROME	WP_NEPHROTIC_SYNDROME	25	0.454685	1.95218	0.00601504	0.0184339	0.00904001	2430	tags=64%, list=32%, signal=44%	SYNPO/ITGA3/MYH9/ACTN4/ITGB4/CD151/LAMB2/COL4A5/MYO1E/PODXL/LMNA/WT1/TRPC6/APOL1/SCARB2/SMARCAL1
REACTOME_SUMOYLATION_OF_DNA_REPLICATION_PROTEINS	REACTOME_SUMOYLATION_OF_DNA_REPLICATION_PROTEINS	27	-0.476605	-2.47218	0.0060423	0.0184823	0.00906375	2611	tags=81%, list=34%, signal=54%	AURKA/NUP160/NUP54/NUP188/NUP43/CDCA8/RAE1/NUP210/NUP107/NUP93/SUMO1/BIRC5/AURKB/AAAS/NUP205/NUP85/NUP37/PCNA/NUP35/NUP88/SUMO2/SEH1L
REACTOME_PLATELET_AGGREGATION_PLUG_FORMATION_	REACTOME_PLATELET_AGGREGATION_PLUG_FORMATION_	19	0.484485	1.93179	0.00610687	0.0186445	0.00914326	2757	tags=74%, list=36%, signal=47%	COL1A1/COL1A2/FN1/ITGB3/SHC1/BCAR1/PTPN1/RAPGEF3/SRC/TLN1/GP5/ADRA2A/PDPK1/PTK2
REACTOME_GAMMA_CARBOXYLATION_HYPUSINE_FORMATION_AND_ARYLSULFATASE_ACTIVATION	REACTOME_GAMMA_CARBOXYLATION_HYPUSINE_FORMATION_AND_ARYLSULFATASE_ACTIVATION	23	0.467105	1.95508	0.00613497	0.0186948	0.00916797	1917	tags=61%, list=25%, signal=46%	ARSI/FURIN/ARSB/TPST1/GAS6/ARSJ/ARSA/GGCX/PROC/ICMT/TPST2/ARSF/SUMF1/ARSK
WP_TRANSLATION_FACTORS	WP_TRANSLATION_FACTORS	28	-0.43992	-2.31687	0.00617284	0.0187747	0.00920715	3474	tags=89%, list=45%, signal=49%	PAIP1/EIF3A/EIF3B/EIF2S2/PABPC1/EIF2B1/EIF2S1/EIF4EBP1/EIF2AK1/EIF3G/EIF3H/EIF5/EIF4EBP3/EIF3J/EIF3F/EIF2B4/EIF4B/EIF1AX/EIF1/EIF4A2/EEF1A1/EEF1G/EIF3E/EIF4E/EEF1B2
PID_IL23_PATHWAY	PID_IL23_PATHWAY	17	0.513636	1.94864	0.00633914	0.0191004	0.00936684	1387	tags=53%, list=18%, signal=43%	ITGA3/TNF/STAT3/CXCL1/PIK3R1/NFKB1/IL24/IL1B/IL18R1
REACTOME_NUCLEAR_SIGNALING_BY_ERBB4	REACTOME_NUCLEAR_SIGNALING_BY_ERBB4	17	0.49975	1.89596	0.00633914	0.0191004	0.00936684	2787	tags=82%, list=36%, signal=52%	SPARC/TAB2/NCSTN/ESR1/PGR/SRC/NRG4/EREG/YAP1/PSEN2/MXD4/CXCL12/STAT5A/S100B
ST_G_ALPHA_I_PATHWAY	ST_G_ALPHA_I_PATHWAY	17	0.515183	1.95451	0.00633914	0.0191004	0.00936684	3186	tags=88%, list=42%, signal=52%	EPHB2/SHC1/STAT3/EGFR/CFB/PIK3CB/SRC/ITPR2/KCNJ5/AKT2/ITPR1/ITPR3/PLCB3/DAG1/AKT3
ST_GAQ_PATHWAY	ST_GAQ_PATHWAY	16	0.511658	1.90507	0.00633914	0.0191004	0.00936684	3744	tags=100%, list=49%, signal=51%	NFKB2/PLD3/NFKB1/CFB/PIK3CB/ITPR2/AKT2/PLD2/ITPR1/PDPK1/NFKBIE/ITPR3/DAG1/AKT3/NFKBIB/PLD1
WP_NANOPARTICLEMEDIATED_ACTIVATION_OF_RECEPTOR_SIGNALING	WP_NANOPARTICLEMEDIATED_ACTIVATION_OF_RECEPTOR_SIGNALING	17	0.504132	1.91258	0.00633914	0.0191004	0.00936684	1589	tags=53%, list=21%, signal=42%	COL1A1/ITGB1/FN1/PXN/EGFR/ITGA1/MAPK11/SRC/PIK3CD
BIOCARTA_INTRINSIC_PATHWAY	BIOCARTA_INTRINSIC_PATHWAY	14	0.543012	1.91673	0.00645161	0.019295	0.00946228	1585	tags=57%, list=21%, signal=45%	COL4A2/COL4A1/COL4A5/PROC/SERPING1/COL4A6/F2R/F5
PID_P38_MKK3_6PATHWAY	PID_P38_MKK3_6PATHWAY	14	0.535291	1.88948	0.00645161	0.019295	0.00946228	2374	tags=79%, list=31%, signal=54%	TAB2/CCM2/MAP3K5/MAPK11/MAP3K4/MAP3K6/MAP3K7/TAOK3/MAP2K3/GADD45A/MAP3K10
WP_HEDGEHOG_SIGNALING_PATHWAY	WP_HEDGEHOG_SIGNALING_PATHWAY	14	0.550325	1.94255	0.00645161	0.019295	0.00946228	2261	tags=71%, list=30%, signal=50%	GLI3/GAS1/EVC/SUFU/BOC/EVC2/CCND1/GPR161/KIF7/CSNK1E
WP_RELATIONSHIP_BETWEEN_INFLAMMATION_COX2_AND_EGFR	WP_RELATIONSHIP_BETWEEN_INFLAMMATION_COX2_AND_EGFR	14	0.53682	1.89488	0.00645161	0.019295	0.00946228	1890	tags=71%, list=25%, signal=54%	MMP1/ESR1/PTGS2/EGFR/PTGER3/PIK3CB/SRC/PIK3CD/PTGER4/AKT2
WP_ANGIOPOIETIN_LIKE_PROTEIN_8_REGULATORY_PATHWAY	WP_ANGIOPOIETIN_LIKE_PROTEIN_8_REGULATORY_PATHWAY	65	0.316588	1.84008	0.00652742	0.0194749	0.00955053	2986	tags=60%, list=39%, signal=37%	SLC16A2/IRS1/SHC1/FOXO1/CBLB/DIO2/MAP3K5/PIK3R1/RPS6KA4/MAPK11/MAP3K4/MAP3K6/GYS1/PIK3CB/PTPN1/MAP3K7/MTOR/PIK3CD/SLC2A1/RXRA/AKT2/RICTOR/CAP1/MAP3K2/MAP4K4/MAP2K3/MAP3K11/RPS6KA2/MINK1/MAP3K10/PDPK1/RAPGEF1/RPS6KA1/MAPK7/MAPK4/SHC2/MAP3K13/SHC3/FOXO3
REACTOME_EPIGENETIC_REGULATION_OF_GENE_EXPRESSION	REACTOME_EPIGENETIC_REGULATION_OF_GENE_EXPRESSION	37	-0.364387	-2.11752	0.00653595	0.0194749	0.00955053	2816	tags=73%, list=37%, signal=46%	HDAC2/MTF2/MTA3/POLR1D/CBX3/PHF19/EED/RRP8/DNMT3B/POLR1B/DEK/ZNRD1/TDG/ERCC3/TAF1D/KAT2A/POLR2F/TTF1/SAP18/SUDS3/SUV39H1/POLR2H/POLR1E/CCNH/SUZ12/POLR1C/EZH2
REACTOME_DEATH_RECEPTOR_SIGNALLING	REACTOME_DEATH_RECEPTOR_SIGNALLING	66	0.314865	1.82873	0.00658762	0.0195234	0.0095743	2288	tags=45%, list=30%, signal=32%	TRIO/TNFRSF10D/TNFRSF1A/TNF/ITSN1/ARHGEF17/VAV3/TNFRSF10B/TAB2/TNFAIP3/MAGED1/NCSTN/VAV2/PLEKHG2/NGFR/RASGRF2/CLIP3/NFKB1/RIPK1/MAP3K7/ARHGEF10L/TIAM2/RTN4/ARHGEF18/AKAP13/TNFSF10/ARHGEF10/OBSCN/FAS/PSEN2
WP_BRAINDERIVED_NEUROTROPHIC_FACTOR_BDNF_SIGNALING_PATHWAY	WP_BRAINDERIVED_NEUROTROPHIC_FACTOR_BDNF_SIGNALING_PATHWAY	66	0.311185	1.80736	0.00658762	0.0195234	0.0095743	3682	tags=74%, list=48%, signal=39%	CAMK2A/IRS1/SHC1/BMP2/STAT3/PTPRF/GRIA3/VAV3/CDKL5/NCK2/SIRPA/VAV2/NGFR/PIK3R1/NFKB1/JUN/PTK2B/SRC/MTOR/CDH2/GRIP1/RASGRF1/DOK5/MAP3K2/CYFIP1/NTRK1/KIDINS220/CNR1/ALPL/GRIA1/PDPK1/STAT5A/FYN/RPS6KA1/MAPK7/SHC2/MARCKS/SHC3/FOXO3/NTF3/CFL1/TSC2/GSK3B/MEF2A/MAP2K1/PLCG1/PRKAA1/KCNN2/SHC4
PID_HEDGEHOG_2PATHWAY	PID_HEDGEHOG_2PATHWAY	10	0.593257	1.86811	0.00660066	0.0195234	0.0095743	1272	tags=60%, list=17%, signal=50%	GAS1/TGFB2/LRPAP1/BOC/PIK3R1/PTHLH
WP_GLOBO_SPHINGOLIPID_METABOLISM	WP_GLOBO_SPHINGOLIPID_METABOLISM	10	0.597929	1.88282	0.00660066	0.0195234	0.0095743	2050	tags=70%, list=27%, signal=51%	GALNT2/ST3GAL2/ST6GALNAC5/ST6GAL1/GCNT1/ST8SIA1/ST3GAL1
REACTOME_M_PHASE	REACTOME_M_PHASE	167	-0.434996	-3.89807	0.00675676	0.0198757	0.00974707	2829	tags=77%, list=37%, signal=50%	TUBB8/NUP160/PPP2R1B/ERCC6L/NCAPG2/SPC24/PSMD9/TUBB1/ESPL1/NUP54/PMF1/PSMB5/ZW10/PSMA2/HAUS3/YWHAE/NUP188/PPP2R5C/NUP43/CDCA8/PTTG1/PSMC5/CENPO/PSME1/CDCA5/TUBG1/TUBA1B/PSMD14/CEP192/VRK2/ITGB3BP/CENPL/PLK1/EMD/PSMA6/PSMC2/RAE1/UBE2C/CDC23/CENPN/PHF8/NCAPH/PSMB7/NCAPD3/NUP210/PSMC6/ZWILCH/NUP107/PSMD12/PLK4/DCTN2/PSMD11/HSP90AA1/ENSA/BANF1/PPP2R5A/NUP93/CCNB1/SUMO1/PSMA4/CENPA/BUB1/RAD21/BIRC5/NC…
REACTOME_METABOLISM_OF_NUCLEOTIDES	REACTOME_METABOLISM_OF_NUCLEOTIDES	43	-0.332953	-2.03866	0.00675676	0.0198757	0.00974707	1823	tags=51%, list=24%, signal=39%	RRM2/RRM1/AK7/GMPS/GMPR2/NUDT5/DHODH/PPAT/NME1/GSR/DGUOK/ADAL/IMPDH2/HPRT1/PAICS/TYMS/NME2/TXN/DUT/TXNRD1/DCTPP1/DCK
REACTOME_TRANSCRIPTIONAL_REGULATION_BY_TP53	REACTOME_TRANSCRIPTIONAL_REGULATION_BY_TP53	167	-0.30942	-2.77276	0.00675676	0.0198757	0.00974707	1679	tags=46%, list=22%, signal=36%	RHEB/BLM/CCNB1/RPA1/PIN1/CDC25C/BIRC5/AURKB/TTC5/RPA3/BRD7/CDK5/CCNT2/POLR2G/CDKN1B/TAF11/PRDX1/RNF34/ERCC3/FANCI/CNOT7/POLR2J/PRKAG1/RFC4/CCNA2/TRIAP1/POLR2F/GSR/CYCS/CRADD/COX6C/CHEK2/TAF7/UBA52/CDK1/SURF1/COX4I1/MAPKAPK5/SUPT4H1/DNA2/TAF5/NDUFA4/TAF9/GPX2/PRMT5/POLR2H/ATRIP/FANCC/CCNE2/COX8A/CDK2/TCEA1/CCNH/TXN/RFC2/POLR2D/COX7C/RFC3/RPS27A/E2F1/MSH2/RAD9B/PCNA/LRPPRC/COX7B/CNOT10/COX5B/TXNRD1…
REACTOME_SUMOYLATION_OF_DNA_DAMAGE_RESPONSE_AND_REPAIR_PROTEINS	REACTOME_SUMOYLATION_OF_DNA_DAMAGE_RESPONSE_AND_REPAIR_PROTEINS	39	-0.394527	-2.31341	0.00680272	0.0199745	0.0097955	2611	tags=69%, list=34%, signal=46%	NUP54/NSMCE2/NUP188/NUP43/PIAS2/RAE1/CBX2/CBX8/NUP210/NUP107/NUP93/BLM/SUMO1/RPA1/RAD21/STAG2/TDG/EID3/AAAS/NUP205/NUP85/NUP37/NSMCE4A/NUP35/NUP88/SUMO2/SEH1L
WP_ANDROGEN_RECEPTOR_SIGNALING_PATHWAY	WP_ANDROGEN_RECEPTOR_SIGNALING_PATHWAY	42	0.368517	1.86923	0.00702247	0.0205654	0.0100853	1900	tags=45%, list=25%, signal=34%	FHL2/FLNA/RUNX2/NCOR2/STAT3/CALR/LIMK2/TGFB1I1/FOXO1/EGFR/PIK3R1/JUN/CAV1/CDKN1A/SRC/AR/CCND1/ZMIZ1/PIAS3
REACTOME_NEGATIVE_REGULATION_OF_THE_PI3K_AKT_NETWORK	REACTOME_NEGATIVE_REGULATION_OF_THE_PI3K_AKT_NETWORK	50	0.345165	1.84293	0.00703235	0.0205654	0.0100853	2169	tags=50%, list=28%, signal=36%	PDGFA/IL1RAP/IRS1/PDGFRB/PDGFB/FGF1/FGF5/ESR1/PDGFRA/EGFR/PIK3R1/TGFA/PIP5K1C/PIK3CB/IER3/SRC/PIK3CD/EPGN/AKT2/RAC2/NRG4/PPP2R1A/MET/HGF/EREG
KEGG_PROSTATE_CANCER	KEGG_PROSTATE_CANCER	51	0.338282	1.8112	0.00704225	0.0205654	0.0100853	1589	tags=41%, list=21%, signal=33%	PDGFA/PDGFC/HSP90B1/PDGFRB/PDGFB/CREB3L1/IGF1R/FOXO1/TCF7L1/PDGFRA/EGFR/PIK3R1/TGFA/NFKB1/CDKN1A/PIK3CB/TCF7L2/CREB3L2/MTOR/AR/PIK3CD
KEGG_GLIOMA	KEGG_GLIOMA	35	0.395779	1.90361	0.00725689	0.0210777	0.0103365	1890	tags=51%, list=25%, signal=39%	PDGFA/CAMK2A/SHC1/PDGFRB/PDGFB/IGF1R/PDGFRA/EGFR/PIK3R1/CDK6/TGFA/CDKN1A/PIK3CB/PRKCA/MTOR/PIK3CD/CCND1/AKT2
KEGG_MELANOMA	KEGG_MELANOMA	35	0.387217	1.86243	0.00725689	0.0210777	0.0103365	2330	tags=60%, list=30%, signal=42%	PDGFA/PDGFC/PDGFRB/PDGFB/FGF1/IGF1R/FGF5/PDGFRA/EGFR/PIK3R1/CDK6/FGF11/CDKN1A/PIK3CB/PIK3CD/CCND1/AKT2/MET/HGF/PDGFD/MITF
KEGG_TOLL_LIKE_RECEPTOR_SIGNALING_PATHWAY	KEGG_TOLL_LIKE_RECEPTOR_SIGNALING_PATHWAY	35	0.390671	1.87904	0.00725689	0.0210777	0.0103365	3188	tags=71%, list=42%, signal=42%	TNF/TAB2/PIK3R1/NFKB1/MAPK11/CTSK/JUN/RIPK1/PIK3CB/IL1B/MAP3K7/PIK3CD/CD40/AKT2/TLR2/IFNAR2/MAP2K3/CD14/IRF3/TLR5/TLR3/IFNAR1/TLR9/AKT3/TLR6
KEGG_NOD_LIKE_RECEPTOR_SIGNALING_PATHWAY	KEGG_NOD_LIKE_RECEPTOR_SIGNALING_PATHWAY	30	0.407745	1.86553	0.00739645	0.0214059	0.0104975	2537	tags=60%, list=33%, signal=40%	HSP90B1/TNF/CARD6/TAB2/CXCL1/TNFAIP3/NFKB1/MAPK11/IL1B/CCL11/MAP3K7/NLRP1/CCL2/NLRP3/CXCL2/MEFV/CCL7/NOD2
PID_DELTA_NP63_PATHWAY	PID_DELTA_NP63_PATHWAY	30	0.41123	1.88148	0.00739645	0.0214059	0.0104975	832	tags=33%, list=11%, signal=30%	COL5A1/ITGA3/AXL/VDR/SEC14L2/BDKRB2/FOSL2/IL1A/TCF7L1/RUNX1
KEGG_ONE_CARBON_POOL_BY_FOLATE	KEGG_ONE_CARBON_POOL_BY_FOLATE	11	-0.581638	-2.12311	0.0074813	0.0214971	0.0105422	2491	tags=91%, list=33%, signal=61%	GART/MTHFD1/MTHFS/SHMT2/DHFR/MTFMT/SHMT1/TYMS/MTHFD2/MTHFD2L
REACTOME_ABORTIVE_ELONGATION_OF_HIV_1_TRANSCRIPT_IN_THE_ABSENCE_OF_TAT	REACTOME_ABORTIVE_ELONGATION_OF_HIV_1_TRANSCRIPT_IN_THE_ABSENCE_OF_TAT	11	-0.556143	-2.03005	0.0074813	0.0214971	0.0105422	1305	tags=64%, list=17%, signal=53%	POLR2G/POLR2J/POLR2F/SUPT4H1/POLR2H/POLR2D/NCBP1
REACTOME_MITOCHONDRIAL_IRON_SULFUR_CLUSTER_BIOGENESIS	REACTOME_MITOCHONDRIAL_IRON_SULFUR_CLUSTER_BIOGENESIS	11	-0.553101	-2.01894	0.0074813	0.0214971	0.0105422	2046	tags=91%, list=27%, signal=67%	NFS1/HSCB/FDXR/FDX1/ISCA2/ISCU/LYRM4/GLRX5/FXN/ISCA1
REACTOME_POLO_LIKE_KINASE_MEDIATED_EVENTS	REACTOME_POLO_LIKE_KINASE_MEDIATED_EVENTS	11	-0.587513	-2.14456	0.0074813	0.0214971	0.0105422	1643	tags=82%, list=21%, signal=64%	PLK1/CCNB1/CDC25C/LIN9/LIN52/CCNB2/CDC25A/WEE1/LIN54
WP_CYSTEINE_AND_METHIONINE_CATABOLISM	WP_CYSTEINE_AND_METHIONINE_CATABOLISM	10	-0.53715	-1.86987	0.00757576	0.0217298	0.0106563	1818	tags=70%, list=24%, signal=53%	GOT1/GSS/BHMT/MPST/CBS/AHCY/GCLC
KEGG_BUTANOATE_METABOLISM	KEGG_BUTANOATE_METABOLISM	12	-0.535799	-2.01011	0.00763359	0.021818	0.0106996	1723	tags=67%, list=23%, signal=52%	PDHB/HADH/ACAT2/ALDH3A2/ALDH5A1/ACAT1/L2HGDH/BDH1
WP_FATTY_ACID_BETA_OXIDATION	WP_FATTY_ACID_BETA_OXIDATION	12	-0.538034	-2.01849	0.00763359	0.021818	0.0106996	1530	tags=67%, list=20%, signal=53%	HADH/DLD/ACSL1/GK/ACSS2/ACAT1/GPD2/GCDH
PID_THROMBIN_PAR1_PATHWAY	PID_THROMBIN_PAR1_PATHWAY	18	0.47423	1.84465	0.00778816	0.0221811	0.0108776	3159	tags=83%, list=41%, signal=49%	GNA12/ZYX/GNB1/PIK3R1/GNAI2/PRKCA/F2R/GNA15/TRPC6/AKAP13/VASP/GNG2/GNAI1/PLCB3/ARHGEF1
REACTOME_ANTIGEN_PRESENTATION_FOLDING_ASSEMBLY_AND_PEPTIDE_LOADING_OF_CLASS_I_MHC	REACTOME_ANTIGEN_PRESENTATION_FOLDING_ASSEMBLY_AND_PEPTIDE_LOADING_OF_CLASS_I_MHC	18	0.48258	1.87713	0.00778816	0.0221811	0.0108776	3730	tags=94%, list=49%, signal=49%	TAPBP/CALR/PDIA3/HSPA5/SEC24C/SEC24D/SEC31A/ERAP1/SEC24A/SEC23A/TAP2/CANX/HLA-B/HLA-C/HLA-E/HLA-F/HLA-A
BIOCARTA_EICOSANOID_PATHWAY	BIOCARTA_EICOSANOID_PATHWAY	15	0.527789	1.93584	0.00788644	0.0223426	0.0109568	1622	tags=60%, list=21%, signal=47%	PTGS1/PTGES/TBXA2R/PTGIR/PTGS2/ALOX5AP/PTGER3/PTGFR/PTGER4
PID_IL27_PATHWAY	PID_IL27_PATHWAY	15	0.523739	1.92098	0.00788644	0.0223426	0.0109568	1382	tags=53%, list=18%, signal=44%	TNF/STAT3/TGFB1/GATA3/JAK1/IL6ST/IL12RB2/IL1B
WP_CANONICAL_AND_NONCANONICAL_NOTCH_SIGNALING	WP_CANONICAL_AND_NONCANONICAL_NOTCH_SIGNALING	15	0.523595	1.92046	0.00788644	0.0223426	0.0109568	3353	tags=93%, list=44%, signal=53%	RRAS/MFAP2/MAML2/JAG2/NOTCH2/NOTCH4/PSEN2/ADAM10/DLL1/NOTCH1/DLL4/MAML1/DLK2/JAG1
KEGG_NEUROTROPHIN_SIGNALING_PATHWAY	KEGG_NEUROTROPHIN_SIGNALING_PATHWAY	60	0.315299	1.78111	0.00807537	0.0227885	0.0111755	3949	tags=78%, list=52%, signal=38%	MAPKAPK2/CAMK2A/IRS1/SHC1/NTF4/MAGED1/TP73/NGFR/MAP3K5/PIK3R1/NFKB1/RPS6KA4/MAPK11/JUN/PIK3CB/ABL1/IRAK3/PIK3CD/AKT2/IRAK2/NTRK1/SH2B3/KIDINS220/RPS6KA2/PDPK1/NFKBIE/RAPGEF1/RPS6KA1/MAPK7/SHC2/SHC3/FOXO3/NTF3/AKT3/PRDM4/GSK3B/MAP2K1/PLCG1/CALM3/NFKBIB/SHC4/PIK3R5/ARHGDIB/MAP3K1/RELA/SOS2/NTRK3
KEGG_CYSTEINE_AND_METHIONINE_METABOLISM	KEGG_CYSTEINE_AND_METHIONINE_METABOLISM	16	-0.460163	-1.94827	0.00808625	0.0227885	0.0111755	2616	tags=75%, list=34%, signal=49%	GOT2/MAT2A/DNMT3B/GOT1/BHMT/ADI1/MPST/APIP/AMD1/ENOPH1/CBS/AHCY
WP_ONE_CARBON_METABOLISM	WP_ONE_CARBON_METABOLISM	16	-0.460171	-1.9483	0.00808625	0.0227885	0.0111755	2491	tags=75%, list=33%, signal=51%	GART/MTHFD1/MTHFS/SHMT2/DNMT3B/DHFR/BHMT/MTFMT/AHCY/SHMT1/TYMS/MTHFD2
WP_GASTRIC_CANCER_NETWORK_2	WP_GASTRIC_CANCER_NETWORK_2	15	-0.441294	-1.80374	0.00815217	0.0229342	0.011247	1582	tags=60%, list=21%, signal=48%	MYC/FANCI/RFC4/DSCC1/CACYBP/CEBPZ/RFC3/UBE2T/PLAC8
BIOCARTA_HER2_PATHWAY	BIOCARTA_HER2_PATHWAY	12	0.557479	1.85991	0.00821018	0.0229771	0.011268	1101	tags=58%, list=14%, signal=50%	SHC1/STAT3/ESR1/EGFR/IL6R/PIK3R1/IL6ST
PID_REELIN_PATHWAY	PID_REELIN_PATHWAY	12	0.561341	1.87279	0.00821018	0.0229771	0.011268	997	tags=50%, list=13%, signal=44%	ITGA3/ITGB1/LRPAP1/GRIN2A/NCK2/PIK3R1
WP_OSTEOCLAST_SIGNALING	WP_OSTEOCLAST_SIGNALING	12	0.559014	1.86503	0.00821018	0.0229771	0.011268	1117	tags=50%, list=15%, signal=43%	SLC9A1/GPR68/ITGB3/PDGFB/TNFSF11/CTSK
REACTOME_METABOLISM_OF_AMINO_ACIDS_AND_DERIVATIVES	REACTOME_METABOLISM_OF_AMINO_ACIDS_AND_DERIVATIVES	202	-0.486328	-4.59293	0.00826446	0.0230429	0.0113003	2303	tags=71%, list=30%, signal=51%	PSMD14/ARG1/RPS2/GLUD1/PAH/SEPHS2/RPS12/ALDH6A1/DDC/RPL13A/RPL36AL/PSMA6/PSMC2/PXMP2/RPS19/RPS24/LIPT2/GNMT/PSMB7/SEPSECS/PSMC6/PSMD12/GOT1/TPH1/TST/PSMD11/PCBD1/PDHB/HSD17B10/LIAS/RPS11/GPT2/BHMT/ADI1/PSMA4/OAZ1/MPST/RPL36A/DLAT/RPL26L1/RPL24/RPS26/DLD/DHTKD1/APIP/AMD1/RPL8/RPL34/RPS5/RPL37A/AADAT/RPL30/GRHPR/RIMKLA/AIMP1/PYCR1/SECISBP2/PSTK/RPL13/RPL17/MCCC1/RPL7/GSTZ1/GSR/RPL26/RPL18/RPS20/PSA…
REACTOME_TRANSLATION	REACTOME_TRANSLATION	197	-0.61299	-5.81339	0.00826446	0.0230429	0.0113003	2301	tags=85%, list=30%, signal=61%	SRP14/EIF3L/RPS2/SPCS1/DAP3/MTRF1L/MRPS27/EIF3G/RPS12/CHCHD1/RPL13A/RPL36AL/MRPS18B/SRP68/EIF3M/EIF3H/RPS19/MRPS11/RPS24/EIF5/MRPL24/PARS2/MRPL23/EIF3J/MTIF3/MRPS31/EIF3F/RPS11/MRPL27/MRPL19/PPA1/RPL36A/RPL26L1/MRPS28/RPL24/MRPS5/EIF2B4/RPS26/MRPL32/PPA2/MRPS21/DARS2/FARSB/SEC61A2/MRPS14/ERAL1/RPL8/EIF4B/RPL34/RPS5/RPL37A/MRPL52/MRPS15/SEC61B/MRPL33/EIF1AX/RPL30/MRPL21/AIMP1/MRPL2/MRPL14/RPL13/RP…
REACTOME_CASPASE_ACTIVATION_VIA_EXTRINSIC_APOPTOTIC_SIGNALLING_PATHWAY	REACTOME_CASPASE_ACTIVATION_VIA_EXTRINSIC_APOPTOTIC_SIGNALLING_PATHWAY	11	0.575858	1.85281	0.00831947	0.0230429	0.0113003	2423	tags=82%, list=32%, signal=56%	UNC5B/DAPK3/TNFRSF10B/MAGED1/RIPK1/UNC5A/TNFSF10/FAS/CD14
REACTOME_INTERLEUKIN_20_FAMILY_SIGNALING	REACTOME_INTERLEUKIN_20_FAMILY_SIGNALING	11	0.574878	1.84966	0.00831947	0.0230429	0.0113003	2814	tags=91%, list=37%, signal=58%	STAT3/JAK1/IL22RA2/IL24/IL20/JAK3/STAT2/STAT4/STAT5A/IL20RB
REACTOME_PLASMA_LIPOPROTEIN_REMODELING	REACTOME_PLASMA_LIPOPROTEIN_REMODELING	11	0.59659	1.91952	0.00831947	0.0230429	0.0113003	2759	tags=91%, list=36%, signal=58%	LIPG/FURIN/ANGPTL4/MBTPS1/PCSK6/LCAT/PLTP/LIPC/LMF2/PCSK5
WP_MFAP5_EFFECT_ON_PERMEABILITY_AND_MOTILITY_OF_ENDOTHELIAL_CELLS_VIA_CYTOSKELETON_REARRANGEMENT	WP_MFAP5_EFFECT_ON_PERMEABILITY_AND_MOTILITY_OF_ENDOTHELIAL_CELLS_VIA_CYTOSKELETON_REARRANGEMENT	11	0.585742	1.88461	0.00831947	0.0230429	0.0113003	1150	tags=55%, list=15%, signal=46%	VCL/ACTN1/ITGB3/PXN/MYLK/JUN
REACTOME_G_ALPHA_12_13_SIGNALLING_EVENTS	REACTOME_G_ALPHA_12_13_SIGNALLING_EVENTS	42	0.361382	1.83304	0.00842697	0.0233006	0.0114267	4207	tags=88%, list=55%, signal=40%	TRIO/GNA12/ITSN1/ARHGEF17/VAV3/GNB1/VAV2/GNG12/TBXA2R/PLEKHG2/RASGRF2/ADRA1D/ARHGEF10L/TIAM2/ADRA1B/GNB4/ARHGEF18/AKAP13/ARHGEF10/OBSCN/GNG2/ABR/ARHGEF12/ARHGEF16/PLEKHG5/ARHGEF1/GNGT1/FGD4/RHOC/ARHGEF11/ADRA1A/MCF2/ARHGEF15/SOS2/ARHGEF6/ARHGEF37/RHOB
WP_REGULATION_OF_TOLLLIKE_RECEPTOR_SIGNALING_PATHWAY	WP_REGULATION_OF_TOLLLIKE_RECEPTOR_SIGNALING_PATHWAY	51	0.329607	1.76475	0.0084507	0.0233263	0.0114392	3188	tags=65%, list=42%, signal=38%	TNF/NFKB2/TAB2/TNFAIP3/PIK3R1/NFKB1/MAPK11/TREM1/JUN/RIPK1/PIK3CB/IL1B/MAP3K7/IRAK3/PIK3CD/CD40/CISH/AKT2/SMAD6/TLR2/IFNAR2/IRAK2/MAP2K3/CD14/IRF3/TLR5/TLR3/IFNAR1/TLR9/RNF216/CYLD/AKT3/TLR6
KEGG_PANCREATIC_CANCER	KEGG_PANCREATIC_CANCER	38	0.368173	1.81102	0.00857143	0.023619	0.0115828	1899	tags=47%, list=25%, signal=36%	TGFB3/TGFB2/STAT3/TGFB1/TGFBR2/JAK1/VEGFC/EGFR/PIK3R1/CDK6/TGFA/NFKB1/PIK3CB/PIK3CD/PGF/CCND1/AKT2/RAC2
REACTOME_RNA_POLYMERASE_I_TRANSCRIPTION_INITIATION	REACTOME_RNA_POLYMERASE_I_TRANSCRIPTION_INITIATION	19	-0.453013	-2.07357	0.00864553	0.0237826	0.011663	3030	tags=84%, list=40%, signal=51%	POLR2E/RRN3/HDAC2/MTA3/POLR1D/POLR1B/ZNRD1/ERCC3/TAF1D/KAT2A/POLR2F/TTF1/POLR2H/POLR1E/CCNH/POLR1C
WP_CORTICOTROPINRELEASING_HORMONE_SIGNALING_PATHWAY	WP_CORTICOTROPINRELEASING_HORMONE_SIGNALING_PATHWAY	31	0.414855	1.92366	0.00873362	0.0239374	0.0117389	1819	tags=48%, list=24%, signal=37%	ECE1/CAMK2A/GJA1/TGFB1/GNB1/FOSL2/MAP3K5/NFKB1/GNAI2/CYP11A1/TFAP2A/RAPGEF3/PRKCA/CACNA1H/KRT14
WP_DNA_IRDOUBLE_STRAND_BREAKS_DSBS_AND_CELLULAR_RESPONSE_VIA_ATM	WP_DNA_IRDOUBLE_STRAND_BREAKS_DSBS_AND_CELLULAR_RESPONSE_VIA_ATM	20	-0.427748	-1.97256	0.00874636	0.0239374	0.0117389	2204	tags=70%, list=29%, signal=50%	RNF8/CHEK1/ACTL6A/MDM2/BRCA2/FANCD2/BLM/CDC25C/CDK5/CHEK2/RAD51/DCLRE1C/E2F1/PCNA
WP_FLUOROPYRIMIDINE_ACTIVITY	WP_FLUOROPYRIMIDINE_ACTIVITY	20	-0.399797	-1.84366	0.00874636	0.0239374	0.0117389	2786	tags=80%, list=36%, signal=51%	TK1/SLC22A7/UCK1/ABCC5/CES1/GGH/SMUG1/RRM2/RRM1/DHFR/TDG/SLC29A1/PPAT/XRCC3/TYMS/ABCG2
REACTOME_DEGRADATION_OF_DVL	REACTOME_DEGRADATION_OF_DVL	25	-0.381826	-1.92048	0.00890208	0.0242401	0.0118874	2706	tags=76%, list=35%, signal=49%	PSMD9/PSMB5/PSMA2/PSMC5/PSME1/PSMD14/PSMA6/PSMC2/PSMB7/PSMC6/PSMD12/PSMD11/PSMA4/DVL2/UBA52/PSMB3/PSMD6/PSMA3/RPS27A
REACTOME_DEGRADATION_OF_GLI1_BY_THE_PROTEASOME	REACTOME_DEGRADATION_OF_GLI1_BY_THE_PROTEASOME	25	-0.412278	-2.07365	0.00890208	0.0242401	0.0118874	3234	tags=88%, list=42%, signal=51%	CUL1/PSMD10/PSME2/SKP1/PSMD9/PSMB5/PSMA2/PSMC5/PSME1/PSMD14/PSMA6/PSMC2/PSMB7/PSMC6/PSMD12/PSMD11/PSMA4/UBA52/PSMB3/PSMD6/PSMA3/RPS27A
REACTOME_PROTEIN_UBIQUITINATION	REACTOME_PROTEIN_UBIQUITINATION	26	-0.375169	-1.91116	0.00890208	0.0242401	0.0118874	2073	tags=58%, list=27%, signal=42%	PEX12/UBE2C/CDC34/UBE2R2/RNF181/RTF1/RAD18/UBE2E1/UBA52/WDR61/UBE2A/UBE2N/UBE2T/RPS27A/PCNA
KEGG_PURINE_METABOLISM	KEGG_PURINE_METABOLISM	80	-0.251297	-1.8618	0.00892857	0.0242713	0.0119026	1823	tags=42%, list=24%, signal=33%	RRM2/RRM1/POLR1B/AK7/POLR3G/GMPS/ZNRD1/GMPR2/POLR2G/NUDT5/POLR2J/PPAT/NME1/POLR2F/POLD3/PRIM2/DGUOK/POLR3F/IMPDH2/POLR2H/PNPT1/HPRT1/POLR1E/PAICS/NME2/POLR2D/POLA2/POLE2/NUDT2/POLR1C/PRIM1/POLR3K/DCK/POLE3
PID_TXA2PATHWAY	PID_TXA2PATHWAY	26	0.447032	1.94864	0.00902256	0.0244443	0.0119875	1542	tags=50%, list=20%, signal=40%	GNA12/ICAM1/GNB1/TBXA2R/PTGIR/EGFR/GNAI2/MAPK11/VCAM1/TGM2/PRKCA/GNA15/SRC
REACTOME_NETRIN_1_SIGNALING	REACTOME_NETRIN_1_SIGNALING	26	0.435298	1.89749	0.00902256	0.0244443	0.0119875	2274	tags=62%, list=30%, signal=43%	UNC5B/TRIO/MYO10/DOCK1/ROBO1/UNC5C/MAPK11/NTN1/NTN4/SLIT3/SRC/RGMB/TRPC6/UNC5A/ABLIM3/NEO1
BIOCARTA_KERATINOCYTE_PATHWAY	BIOCARTA_KERATINOCYTE_PATHWAY	21	0.456653	1.88538	0.00914634	0.0247381	0.0121316	2384	tags=62%, list=31%, signal=43%	TNFRSF1A/TNF/ETS2/ETS1/MAP3K5/EGFR/NFKB1/JUN/RIPK1/PRKCA/MAP2K3/FAS/TNFRSF1B
WP_TYPE_2_PAPILLARY_RENAL_CELL_CARCINOMA	WP_TYPE_2_PAPILLARY_RENAL_CELL_CARCINOMA	23	0.461619	1.93212	0.00920245	0.0248482	0.0121856	2674	tags=70%, list=35%, signal=45%	TGFB3/TGFB2/TGFB1/PDGFB/TGFA/EPAS1/COL21A1/CTSK/CDKN1A/TFEB/EGLN3/SLC2A1/TFE3/ARNT/EP300/ARNT2
REACTOME_PYRUVATE_METABOLISM_AND_CITRIC_ACID_TCA_CYCLE	REACTOME_PYRUVATE_METABOLISM_AND_CITRIC_ACID_TCA_CYCLE	28	-0.42189	-2.22191	0.00925926	0.0249597	0.0122403	1723	tags=57%, list=23%, signal=44%	PDHB/HAGH/PDP2/DLAT/FH/DLD/SDHB/GSTZ1/MDH2/IDH3A/ME1/CS/GLO1/L2HGDH/SDHD/SUCLG1
KEGG_DRUG_METABOLISM_CYTOCHROME_P450	KEGG_DRUG_METABOLISM_CYTOCHROME_P450	29	-0.396501	-2.12476	0.00928793	0.0249952	0.0122577	2828	tags=76%, list=37%, signal=48%	UGT1A3/UGT2B11/ADH5/CYP2A7/UGT1A5/UGT2B28/GSTO1/ADH7/CYP2C19/CYP2C18/GSTA3/GSTP1/ALDH3A1/MGST2/GSTZ1/GSTA2/GSTA1/UGT1A7/GSTM2/GSTM3/GSTM4/GSTA4
REACTOME_VOLTAGE_GATED_POTASSIUM_CHANNELS	REACTOME_VOLTAGE_GATED_POTASSIUM_CHANNELS	16	0.505152	1.88085	0.00950872	0.0255005	0.0125055	1707	tags=62%, list=22%, signal=49%	KCNC4/KCNA7/KCNS1/KCND3/KCND2/KCNF1/KCNA1/KCNQ1/KCND1/KCNA2
REACTOME_SUMOYLATION_OF_CHROMATIN_ORGANIZATION_PROTEINS	REACTOME_SUMOYLATION_OF_CHROMATIN_ORGANIZATION_PROTEINS	31	-0.366959	-2.00859	0.00952381	0.0255005	0.0125055	2816	tags=71%, list=37%, signal=45%	HDAC2/NUP160/NUP54/NUP188/NUP43/PIAS2/RAE1/CBX2/CBX8/NUP210/NUP107/NUP93/SUMO1/AAAS/NUP205/SUZ12/NUP85/NUP37/NUP35/NUP88/SUMO2/SEH1L
WP_MIRNA_REGULATION_OF_DNA_DAMAGE_RESPONSE	WP_MIRNA_REGULATION_OF_DNA_DAMAGE_RESPONSE	34	-0.371693	-2.08896	0.00952381	0.0255005	0.0125055	2075	tags=65%, list=27%, signal=47%	MIR17HG/CHEK1/MDM2/FANCD2/TLK2/CCNB1/MYC/CDC25C/CDK5/CDKN1B/CYCS/CHEK2/CCNB2/CDK1/CDC25A/RAD51/ATRIP/MCM7/CCNE2/CDK2/CDK4/E2F1
BIOCARTA_AMI_PATHWAY	BIOCARTA_AMI_PATHWAY	13	0.549497	1.90519	0.00953895	0.0255005	0.0125055	1494	tags=54%, list=20%, signal=43%	COL4A2/COL4A1/PLAT/COL4A5/PROC/COL4A6/F2R
REACTOME_GAP_JUNCTION_ASSEMBLY	REACTOME_GAP_JUNCTION_ASSEMBLY	14	0.517621	1.82711	0.00967742	0.0257851	0.012645	2327	tags=71%, list=30%, signal=50%	GJA1/GJC2/GJB2/GJB3/TUBB3/GJA5/GJB5/TUBB6/GJB4/GJD3
REACTOME_MYOGENESIS	REACTOME_MYOGENESIS	14	0.527239	1.86106	0.00967742	0.0257851	0.012645	3624	tags=100%, list=47%, signal=53%	BOC/MEF2D/MAPK11/ABL1/CDH2/NTN3/CTNNA1/NEO1/CDH15/TCF12/CDON/MEF2A/MYOG/CDH4
PID_AP1_PATHWAY	PID_AP1_PATHWAY	40	0.366795	1.8362	0.00981767	0.0260784	0.0127889	2157	tags=52%, list=28%, signal=38%	COL1A2/PLAU/MAF/GJA1/MMP1/TGFB1/FOSL2/ESR1/ETS1/MMP9/TIMP1/MT2A/JUN/CSF2/TCF7L2/PENK/CCND1/CCL2/FABP4/GATA2/NFATC1
KEGG_CARDIAC_MUSCLE_CONTRACTION	KEGG_CARDIAC_MUSCLE_CONTRACTION	36	-0.346133	-1.9729	0.00983607	0.0260784	0.0127889	1081	tags=42%, list=14%, signal=36%	UQCRH/UQCRC1/UQCRB/COX7A2/COX6C/COX4I1/CYC1/COX8A/COX7C/UQCRC2/COX7B/UQCR11/COX5B/COX6A1/COX5A
ST_INTERLEUKIN_4_PATHWAY	ST_INTERLEUKIN_4_PATHWAY	12	0.553399	1.8463	0.00985222	0.0260784	0.0127889	2318	tags=75%, list=30%, signal=52%	IL4R/SHC1/JAK1/IL13RA1/JAK3/SRC/CISH/AKT2/SERPINA4
WP_OVERVIEW_OF_INTERFERONSMEDIATED_SIGNALING_PATHWAY	WP_OVERVIEW_OF_INTERFERONSMEDIATED_SIGNALING_PATHWAY	12	0.551846	1.84112	0.00985222	0.0260784	0.0127889	3435	tags=100%, list=45%, signal=55%	JAK1/PIK3R1/IFNE/PRKCA/IFNGR1/IFNAR2/IFNGR2/STAT2/IFNAR1/TYK2/IFNK/IFNA13
PID_ATM_PATHWAY	PID_ATM_PATHWAY	11	-0.54634	-1.99426	0.00997506	0.0263603	0.0129271	2204	tags=82%, list=29%, signal=58%	RNF8/MDM2/FANCD2/BLM/CDC25C/CHEK2/CDC25A/UBE2N/DCLRE1C
REACTOME_VISUAL_PHOTOTRANSDUCTION	REACTOME_VISUAL_PHOTOTRANSDUCTION	38	0.361543	1.77841	0.01	0.026383	0.0129382	1470	tags=39%, list=19%, signal=32%	AGRN/HSPG2/LRP1/STRA6/GPC1/GPC6/GNB1/GPC4/CNGB1/RDH8/RDH16/SDC4/GUCA1A/PRKCA/SDC1
WP_HAIR_FOLLICLE_DEVELOPMENT_CYTODIFFERENTIATION_PART_3_OF_3	WP_HAIR_FOLLICLE_DEVELOPMENT_CYTODIFFERENTIATION_PART_3_OF_3	34	0.388974	1.8643	0.0101892	0.0268383	0.0131615	3403	tags=74%, list=44%, signal=41%	GAS1/TGFB1/FZD1/DKK3/GATA3/CASP14/EGFR/LGR5/NFKB1/JUN/PHLDA1/FOXQ1/MSX2/NOTCH2/DLX3/IGFBP5/NFATC1/SOX9/KITLG/RUNX3/NOTCH1/CD34/SFRP1/KRT15/SPINK6
REACTOME_CELL_CYCLE_MITOTIC	REACTOME_CELL_CYCLE_MITOTIC	255	-0.417804	-4.19959	0.0103093	0.0271102	0.0132949	2829	tags=75%, list=37%, signal=49%	TUBB8/NUP160/LYN/PPP2R1B/ERCC6L/TK1/E2F6/NCAPG2/SPC24/PSMD9/PPP1CB/RPA4/CDC45/TUBB1/RAB8A/ESPL1/NUP54/PMF1/PSMB5/ZW10/PSMA2/HAUS3/YWHAE/NUP188/PPP2R5C/NUP43/CDCA8/PTTG1/PSMC5/CENPO/PSME1/CDCA5/TUBG1/TUBA1B/PSMD14/CEP192/VRK2/ITGB3BP/CENPL/PLK1/PPP2R3B/CDC6/EMD/PSMA6/PSMC2/RAE1/UBE2C/CDC23/CENPN/PHF8/NCAPH/POLD2/PSMB7/NCAPD3/NUP210/PSMC6/ZWILCH/NUP107/PSMD12/RRM2/GINS3/PLK4/DCTN2/PSMD11/HSP90AA1/E…
REACTOME_PEPTIDE_LIGAND_BINDING_RECEPTORS	REACTOME_PEPTIDE_LIGAND_BINDING_RECEPTORS	83	0.278411	1.70488	0.0103359	0.0271152	0.0132973	4063	tags=75%, list=53%, signal=35%	APP/ECE1/EDNRA/BDKRB2/CXCL1/CXCL6/PSAP/BDKRB1/RXFP3/CXCL3/CCK/SAA1/MCHR1/C3/GPR37/CCL11/F2R/PENK/CXCL5/EDN2/NPY/CCL2/APLN/PPBP/CXCL2/CXCR1/MC1R/CXCL16/MC2R/PROK2/CX3CL1/CCL20/MC3R/CX3CR1/CCL7/CXCL12/AGTR1/MC5R/CCR6/CXCR2/CCL13/CCL28/CXCL13/NMUR2/SSTR2/OPRL1/CCL22/NTSR1/APLNR/GRP/F2RL3/C3AR1/FPR2/CCR8/PROKR1/KISS1/CCKAR/HCRTR2/FPR1/CCL27/CCL21/SST
REACTOME_HCMV_INFECTION	REACTOME_HCMV_INFECTION	45	-0.293058	-1.82462	0.0103448	0.0271152	0.0132973	3026	tags=73%, list=40%, signal=45%	UBAP1/CHMP4A/VPS37A/TUBB8/NUP160/TUBB1/NUP54/HNRNPK/TSG101/NUP188/NUP43/TUBA1B/CBX1/VPS37D/EED/TBL1X/RAE1/SNF8/TBL1XR1/NUP210/NUP107/NUP93/DYNC1LI1/AAAS/NUP205/VPS25/SUZ12/NUP85/NUP37/NUP35/NUP88/SEH1L/EZH2
REACTOME_SIGNALING_BY_NTRKS	REACTOME_SIGNALING_BY_NTRKS	65	0.302681	1.75925	0.0104439	0.0273304	0.0134028	3515	tags=69%, list=46%, signal=38%	MAPKAPK2/IRS1/SHC1/STAT3/FURIN/NTF4/AP2A1/CDK5R2/PIK3R1/MEF2D/MAPK11/DNM3/PIK3CB/PCSK6/SRC/TRIB1/PPP2R1A/F3/NTRK1/KIDINS220/RPS6KA2/PTPRS/DUSP6/CHD4/DUSP7/DNAL4/RAPGEF1/FYN/EP300/RPS6KA1/TCF12/MAPK7/PCSK5/SHC2/ID1/SHC3/ADCYAP1R1/NTF3/REST/EGR3/MEF2A/AP2A2/ADORA2A/MAP2K1/PLCG1
WP_NUCLEAR_RECEPTORS_METAPATHWAY	WP_NUCLEAR_RECEPTORS_METAPATHWAY	167	0.225859	1.59266	0.0105386	0.0275337	0.0135026	2115	tags=38%, list=28%, signal=28%	IL11/MFGE8/CDC42EP3/VDR/SLC39A13/TNF/TGFB2/ENC1/STAT3/TGFB1/PLK2/SLC39A1/TGFBR2/SLC6A2/PDGFB/TNS4/ANGPTL4/BHLHE40/NFKB2/SNAI2/GGT1/GPR153/FOXO1/MYOF/TNFAIP3/ESR1/SLC2A10/SLC2A9/SLC39A7/CYP1B1/PTGS2/SRPX2/EGFR/TGFA/CAP2/GGTLC2/ALOX5AP/JUN/PPP1R14C/EPHA2/AMIGO2/PPARD/IL1B/SLC27A1/SLC39A14/SERTAD2/SRC/PPARGC1A/SLC2A1/NAV3/NRIP1/EDN2/CCND1/CCL2/PLTP/SLC6A17/RXRA/AKAP13/EPHA3/SMARCA1/HGF/IP6K3/SERPINA…
REACTOME_ORGANELLE_BIOGENESIS_AND_MAINTENANCE	REACTOME_ORGANELLE_BIOGENESIS_AND_MAINTENANCE	125	-0.209128	-1.78842	0.010582	0.0276023	0.0135362	2320	tags=46%, list=30%, signal=32%	TUBG1/TUBA1B/CEP192/GLUD1/NRF1/BBS10/PLK1/POLRMT/TBL1X/HSPA9/CC2D2A/TBL1XR1/CCT2/MKKS/TCTE3/TFAM/PLK4/DCTN2/HSP90AA1/TMEM216/IFT20/TGS1/TTC21B/IMMT/DCTN3/CEP152/B9D1/KIF24/TCTEX1D2/APOO/CCT4/RAB11A/ACSS2/PRKAG1/IQCB1/TFB1M/CDK5RAP2/CYCS/CDK1/HAUS7/WDR34/SSNA1/RAB3IP/POLG2/HAUS6/HAUS2/HAUS4/ALAS1/CEP57/CEP78/HAUS1/SSBP1/SIRT5/HAUS8/CHCHD3/EXOC6/CEP76
REACTOME_GLUCOSE_METABOLISM	REACTOME_GLUCOSE_METABOLISM	41	-0.319801	-1.88286	0.0106383	0.0277043	0.0135862	2811	tags=63%, list=37%, signal=40%	NUP160/PPP2R1B/GOT2/NUP54/NUP188/NUP43/SLC25A11/RAE1/SLC37A4/NUP210/NUP107/GOT1/GNPDA1/NUP93/AAAS/NUP205/MDH2/MDH1/PGP/SLC25A10/NUP85/NUP37/NUP35/NUP88/PCK2/SEH1L
KEGG_BASAL_TRANSCRIPTION_FACTORS	KEGG_BASAL_TRANSCRIPTION_FACTORS	13	-0.457109	-1.76644	0.0107239	0.0278371	0.0136514	2619	tags=77%, list=34%, signal=51%	TAF10/GTF2B/TAF4B/TAF6L/TBPL1/TAF11/TAF7/GTF2A2/TAF5/TAF9
REACTOME_BRANCHED_CHAIN_AMINO_ACID_CATABOLISM	REACTOME_BRANCHED_CHAIN_AMINO_ACID_CATABOLISM	13	-0.456143	-1.76271	0.0107239	0.0278371	0.0136514	3082	tags=85%, list=40%, signal=51%	HIBADH/BCKDHB/AUH/MCCC2/DBT/ALDH6A1/HSD17B10/DLD/MCCC1/ACAT1/ACADSB
REACTOME_TRNA_MODIFICATION_IN_THE_NUCLEUS_AND_CYTOSOL	REACTOME_TRNA_MODIFICATION_IN_THE_NUCLEUS_AND_CYTOSOL	17	-0.452121	-1.97997	0.0107817	0.0279422	0.0137029	2555	tags=76%, list=33%, signal=51%	CDKAL1/LAGE3/METTL1/LCMT2/ADAT2/TRMT5/TRIT1/OSGEP/PUS7/URM1/TPRKB/TRMT1/NSUN6
WP_NCRNAS_INVOLVED_IN_WNT_SIGNALING_IN_HEPATOCELLULAR_CARCINOMA	WP_NCRNAS_INVOLVED_IN_WNT_SIGNALING_IN_HEPATOCELLULAR_CARCINOMA	47	0.345642	1.81737	0.0110803	0.0286124	0.0140315	1823	tags=47%, list=24%, signal=36%	PLAU/WNT7A/WNT10A/FZD1/WNT4/SFRP2/ROR2/PORCN/WNT6/TCF7L1/FZD2/JUN/SERPINF1/WNT5B/TCF7L2/ROR1/WNT3A/WNT2/SOX7/CCND1/WNT7B/FZD8
PID_ERBB1_RECEPTOR_PROXIMAL_PATHWAY	PID_ERBB1_RECEPTOR_PROXIMAL_PATHWAY	16	0.502112	1.86953	0.0110935	0.0286124	0.0140315	1589	tags=62%, list=21%, signal=50%	SHC1/STAT3/NCK2/EGFR/PIK3R1/PIP5K1C/PIK3CB/PTPN1/SRC/PIK3CD
WP_GDNFRET_SIGNALLING_AXIS	WP_GDNFRET_SIGNALLING_AXIS	16	0.501972	1.86901	0.0110935	0.0286124	0.0140315	2398	tags=69%, list=31%, signal=47%	GLI3/FOXC2/GATA3/GDNF/FOXC1/FAT4/GREM1/SOX11/RET/EYA1/SPRY1
PID_RAS_PATHWAY	PID_RAS_PATHWAY	13	0.543013	1.88271	0.0111288	0.0286575	0.0140537	1845	tags=62%, list=24%, signal=47%	RRAS/LGALS1/RIN1/RASGRF2/DAB2IP/RASGRP4/PRKCA/RASGRF1
WNT_SIGNALING	WNT_SIGNALING	46	0.342322	1.78292	0.0111732	0.0287203	0.0140845	2964	tags=63%, list=39%, signal=39%	ACTB/WNT7A/WNT10A/FZD1/WNT4/PORCN/WNT6/BCL9/TCF7L1/FZD2/JUN/WNT5B/WNT3A/FZD4/WNT2/CCND1/WNT7B/FZD8/PPP2R1A/SFRP4/WNT9A/NKD1/RHOU/BTRC/LRP5/EP300/DVL1/TCF7/FBXW11
KEGG_APOPTOSIS	KEGG_APOPTOSIS	44	0.351037	1.80759	0.0111888	0.0287203	0.0140845	2283	tags=52%, list=30%, signal=37%	IL1RAP/TNFRSF10D/TNFRSF1A/TNF/CAPN2/TNFRSF10B/IL1R1/IL1A/ENDOD1/PIK3R1/NFKB1/RIPK1/PIK3CB/IL1B/IRAK3/PIK3CD/AKT2/TNFSF10/CAPN1/IRAK2/TNFRSF10C/NTRK1/FAS
WP_SELENIUM_MICRONUTRIENT_NETWORK	WP_SELENIUM_MICRONUTRIENT_NETWORK	43	0.354224	1.80568	0.0113314	0.0290402	0.0142413	1478	tags=42%, list=19%, signal=34%	SERPINE1/PTGS1/XDH/TNF/ICAM1/SERPINA3/PLAT/NFKB2/GGT1/DIO3/PTGS2/DIO2/NFKB1/GGTLC2/ALOX5AP/SAA1/IL1B/SAA2
WP_ALZHEIMERS_DISEASE	WP_ALZHEIMERS_DISEASE	37	0.372429	1.81645	0.0114943	0.0294107	0.014423	2923	tags=65%, list=38%, signal=40%	APP/LRP1/CHPF2/TNFRSF1A/TNF/CAPN2/CACNA1C/GRIN2A/RYR3/NCSTN/MME/IL1B/ITPR2/BACE1/CAPN1/FAS/PSEN2/ADAM10/ITPR1/ATF6/ITPR3/PPP3CA/ATP2A2/PLCB3
REACTOME_CS_DS_DEGRADATION	REACTOME_CS_DS_DEGRADATION	10	0.580352	1.82747	0.0115512	0.0295094	0.0144715	1345	tags=60%, list=18%, signal=50%	CSPG4/BGN/VCAN/ARSB/DCN/IDUA
REACTOME_SIGNALING_BY_ERBB4	REACTOME_SIGNALING_BY_ERBB4	29	0.402825	1.83648	0.011782	0.030001	0.0147125	2798	tags=72%, list=37%, signal=46%	SHC1/SPARC/TAB2/NEDD4/NCSTN/ESR1/EGFR/PIK3R1/PGR/SRC/NRG4/EREG/YAP1/PSEN2/MXD4/DLG4/WWP1/CXCL12/STAT5A/S100B/GABRG2
WP_PROSTAGLANDIN_SYNTHESIS_AND_REGULATION	WP_PROSTAGLANDIN_SYNTHESIS_AND_REGULATION	29	0.39839	1.81626	0.011782	0.030001	0.0147125	2330	tags=62%, list=30%, signal=43%	PTGFRN/PTGS1/EDNRA/PTGES/ANXA6/TBXA2R/PTGIR/PTGS2/CYP11A1/PTGER3/ANXA5/PPARGC1A/PTGFR/PTGER4/ANXA2/HPGDS/PTGDR/MITF
KEGG_ACUTE_MYELOID_LEUKEMIA	KEGG_ACUTE_MYELOID_LEUKEMIA	28	0.422728	1.90225	0.0117994	0.030001	0.0147125	1890	tags=54%, list=25%, signal=40%	STAT3/PML/TCF7L1/RUNX1/PIK3R1/NFKB1/PIK3CB/PPARD/TCF7L2/RARA/MTOR/PIK3CD/RUNX1T1/CCND1/AKT2
REACTOME_REGULATION_OF_RUNX3_EXPRESSION_AND_ACTIVITY	REACTOME_REGULATION_OF_RUNX3_EXPRESSION_AND_ACTIVITY	26	-0.363758	-1.85303	0.0118694	0.0301315	0.0147765	2706	tags=73%, list=35%, signal=47%	PSMD9/PSMB5/PSMA2/PSMC5/PSME1/PSMD14/PSMA6/PSMC2/PSMB7/PSMC6/MDM2/PSMD12/PSMD11/PSMA4/UBA52/PSMB3/PSMD6/PSMA3/RPS27A
PID_ILK_PATHWAY	PID_ILK_PATHWAY	26	0.412789	1.79937	0.0120301	0.0304415	0.0149285	1994	tags=54%, list=26%, signal=40%	ACTN1/ZYX/MYL9/PXN/PARVA/NCK2/LIMS1/JUN/PPP1R14C/ILK/ZEB1/TNS1/CCND1/RICTOR
REACTOME_O_LINKED_GLYCOSYLATION_OF_MUCINS	REACTOME_O_LINKED_GLYCOSYLATION_OF_MUCINS	24	0.439571	1.87457	0.0120301	0.0304415	0.0149285	3013	tags=71%, list=39%, signal=43%	GALNT2/GALNT10/ST3GAL2/B3GNT9/GALNT5/ST6GAL1/MUC1/GALNT6/GCNT1/ST3GAL1/MUC12/GALNT1/ST3GAL4/ST6GALNAC2/C1GALT1/GALNT11/B3GNT8
REACTOME_CELLULAR_RESPONSES_TO_EXTERNAL_STIMULI	REACTOME_CELLULAR_RESPONSES_TO_EXTERNAL_STIMULI	300	-0.314131	-3.24612	0.0120482	0.0304415	0.0149285	2125	tags=52%, list=28%, signal=39%	HSPA9/RPL13A/LIMD1/RPL36AL/PSMA6/PSMC2/RAE1/UBE2C/CDC23/CBX2/CBX8/FKBP4/RPS19/RPS24/PSMB7/NUP210/PSMC6/MDM2/PRDX6/NUP107/PSMD12/DCTN2/PSMD11/HSP90AA1/GSTP1/RHEB/RPS11/NUP93/RPA1/PSMA4/BAG5/RPL36A/RPL26L1/RPL24/DDIT3/C12orf66/RPS26/RPA3/DCTN3/UBE2E1/CDKN1B/RPL8/RPL34/RPS5/RPL37A/HMGA1/LMNB1/PRDX1/ATF4/ATF3/TERF1/DNAJC2/RPL30/DYNC1LI1/DNAJA2/RPL13/AAAS/RLN1/RPL17/CCNA2/RPL7/ATP6V1G1/GSR/E2F2/RPL26/…
ST_JNK_MAPK_PATHWAY	ST_JNK_MAPK_PATHWAY	21	0.44864	1.85229	0.0121951	0.0307645	0.015087	2374	tags=62%, list=31%, signal=43%	PAPPA/SHC1/DUSP10/IL1R1/TAB2/MAP3K5/MAP3K4/JUN/MAP3K7/MAP3K2/MAP3K11/GADD45A/MAP3K10
REACTOME_REGULATION_OF_PTEN_STABILITY_AND_ACTIVITY	REACTOME_REGULATION_OF_PTEN_STABILITY_AND_ACTIVITY	28	-0.3723	-1.96075	0.0123457	0.0310472	0.0152256	2706	tags=71%, list=35%, signal=46%	PSMD9/PSMB5/PSMA2/USP13/PSMC5/PSME1/PSMD14/PSMA6/PSMC2/PSMB7/PSMC6/PSMD12/PSMD11/PSMA4/UBA52/PSMB3/PSMD6/PSMA3/RPS27A/MKRN1
REACTOME_REPRODUCTION	REACTOME_REPRODUCTION	33	-0.345682	-1.95483	0.0123457	0.0310472	0.0152256	2018	tags=61%, list=26%, signal=45%	CATSPER3/BRCA2/DMC1/ZP3/BLM/RPA1/RAD21/SYCP1/RPA3/STAG2/LMNB1/SYCE2/TEX15/TERF1/MSH5/RAD51/CDK2/RAD51C/MND1/CDK4
REACTOME_UNFOLDED_PROTEIN_RESPONSE_UPR_	REACTOME_UNFOLDED_PROTEIN_RESPONSE_UPR_	54	0.310125	1.69825	0.0124138	0.0311428	0.0152725	2204	tags=52%, list=29%, signal=37%	HSP90B1/SHC1/HYOU1/CALR/EXTL3/CREB3L1/PDIA6/FKBP14/HSPA5/DNAJC3/ADD1/EDEM1/CEBPB/MBTPS1/ZBTB17/PDIA5/SEC31A/CTDSP2/KDELR3/CREB3L2/LMNA/ARFGAP1/CCL2/NFYA/CUL7/TLN1/SYVN1/WFS1
WP_DNA_DAMAGE_RESPONSE	WP_DNA_DAMAGE_RESPONSE	32	-0.357401	-1.99666	0.0124224	0.0311428	0.0152725	2021	tags=62%, list=26%, signal=46%	CHEK1/MDM2/FANCD2/TLK2/CCNB1/MYC/CDC25C/CDK5/CDKN1B/CYCS/CHEK2/CCNB2/CDK1/CDC25A/RAD51/ATRIP/CCNE2/CDK2/CDK4/E2F1
REACTOME_CELL_CYCLE	REACTOME_CELL_CYCLE	306	-0.422424	-4.39958	0.0125	0.0312536	0.0153268	2811	tags=74%, list=37%, signal=49%	NUP160/LYN/PPP2R1B/ERCC6L/TK1/E2F6/NCAPG2/SPC24/POLR2C/TOPBP1/PSMD9/PPP1CB/RPA4/CDC45/TUBB1/PIF1/RAB8A/ESPL1/NUP54/PMF1/PSMB5/ZW10/PSMA2/HAUS3/YWHAE/NUP188/PPP2R5C/NUP43/CDCA8/PTTG1/PSMC5/POT1/CENPO/PSME1/CDCA5/TUBG1/TUBA1B/PSMD14/CEP192/VRK2/ITGB3BP/RNF8/CENPL/PLK1/PPP2R3B/CDC6/EMD/PSMA6/PSMC2/RAE1/UBE2C/CDC23/CHEK1/HJURP/CENPN/PHF8/NCAPH/POLD2/BRIP1/PSMB7/NCAPD3/NUP210/NPM1/PSMC6/ZWILCH/MDM2/BR…
REACTOME_REGULATION_OF_TP53_ACTIVITY	REACTOME_REGULATION_OF_TP53_ACTIVITY	73	-0.265376	-1.93264	0.012605	0.0312536	0.0153268	2021	tags=49%, list=26%, signal=37%	CHEK1/BRIP1/MDM2/RFFL/SUPT16H/MEAF6/BLM/RPA1/PIN1/AURKB/TTC5/RPA3/BRD7/CDK5/TAF11/RNF34/PRKAG1/RFC4/CCNA2/CHEK2/TAF7/UBA52/CDK1/MAPKAPK5/DNA2/TAF5/TAF9/PRMT5/ATRIP/CDK2/RFC2/RFC3/RPS27A/RAD9B/RFC5/RMI1
REACTOME_ADHERENS_JUNCTIONS_INTERACTIONS	REACTOME_ADHERENS_JUNCTIONS_INTERACTIONS	15	0.49797	1.82647	0.0126183	0.0312536	0.0153268	3848	tags=100%, list=50%, signal=50%	CDH3/ACTB/CDH6/PVR/CDH11/CDH2/CDH17/CTNNA1/CDH15/CDH12/CDH13/CDH5/CDH4/CADM3/CDH10
WP_IL6_SIGNALING_PATHWAY	WP_IL6_SIGNALING_PATHWAY	15	0.493159	1.80882	0.0126183	0.0312536	0.0153268	1482	tags=53%, list=19%, signal=43%	SHC1/STAT3/JAK1/TIMP1/IL6R/PIK3R1/IL6ST/MAP3K7
REACTOME_CHOLESTEROL_BIOSYNTHESIS	REACTOME_CHOLESTEROL_BIOSYNTHESIS	10	-0.52199	-1.8171	0.0126263	0.0312536	0.0153268	3663	tags=100%, list=48%, signal=52%	CYP51A1/NSDHL/FDPS/IDI1/EBP/FDFT1/ACAT2/HSD17B7/TM7SF2
REACTOME_INHIBITION_OF_DNA_RECOMBINATION_AT_TELOMERE	REACTOME_INHIBITION_OF_DNA_RECOMBINATION_AT_TELOMERE	10	-0.517355	-1.80097	0.0126263	0.0312536	0.0153268	1305	tags=90%, list=17%, signal=75%	POLR2E/POLR2C/POT1/POLR2G/TERF1/POLR2J/POLR2F/POLR2H/POLR2D
PID_ERBB1_INTERNALIZATION_PATHWAY	PID_ERBB1_INTERNALIZATION_PATHWAY	16	0.493631	1.83795	0.0126783	0.0312536	0.0153268	1589	tags=56%, list=21%, signal=45%	SHC1/ITSN1/CBLB/EGFR/PIK3R1/PIK3CB/SRC/EPN1/PIK3CD
PID_ERBB2_ERBB3_PATHWAY	PID_ERBB2_ERBB3_PATHWAY	16	0.488784	1.8199	0.0126783	0.0312536	0.0153268	1589	tags=56%, list=21%, signal=45%	SHC1/STAT3/PIK3R1/JUN/PIK3CB/DOCK7/SRC/MTOR/PIK3CD
ST_TUMOR_NECROSIS_FACTOR_PATHWAY	ST_TUMOR_NECROSIS_FACTOR_PATHWAY	16	0.487922	1.81669	0.0126783	0.0312536	0.0153268	1764	tags=56%, list=23%, signal=43%	TNFRSF1A/TNF/NFKB2/TNFAIP3/NFKB1/JUN/RIPK1/MAP3K7/AGFG1
BIOCARTA_EGF_PATHWAY	BIOCARTA_EGF_PATHWAY	13	0.529255	1.83501	0.0127186	0.0312536	0.0153268	1469	tags=54%, list=19%, signal=44%	SHC1/STAT3/JAK1/EGFR/PIK3R1/JUN/PRKCA
BIOCARTA_ERAD_PATHWAY	BIOCARTA_ERAD_PATHWAY	13	0.520164	1.80349	0.0127186	0.0312536	0.0153268	2251	tags=69%, list=29%, signal=49%	FBXO2/SEC61A1/GANAB/EDEM1/UGGT1/MAN1C1/MAN1A1/MAN2B1/MAN1A2
SIG_IL4RECEPTOR_IN_B_LYPHOCYTES	SIG_IL4RECEPTOR_IN_B_LYPHOCYTES	13	0.52606	1.82394	0.0127186	0.0312536	0.0153268	1890	tags=62%, list=25%, signal=46%	IL4R/IRS1/SHC1/JAK1/PIK3R1/JAK3/PIK3CD/AKT2
WP_PDGFRBETA_PATHWAY	WP_PDGFRBETA_PATHWAY	13	0.537586	1.8639	0.0127186	0.0312536	0.0153268	1469	tags=54%, list=19%, signal=44%	SHC1/PDGFRB/STAT3/JAK1/PIK3R1/JUN/PRKCA
KEGG_DORSO_VENTRAL_AXIS_FORMATION	KEGG_DORSO_VENTRAL_AXIS_FORMATION	14	0.51237	1.80857	0.0129032	0.0316336	0.0155132	1901	tags=64%, list=25%, signal=48%	ETS2/ETS1/EGFR/ETV6/PIWIL4/SPIRE1/NOTCH2/NOTCH4/CPEB1
WP_TOLLLIKE_RECEPTOR_SIGNALING_PATHWAY	WP_TOLLLIKE_RECEPTOR_SIGNALING_PATHWAY	36	0.369045	1.79675	0.0129125	0.0316336	0.0155132	3944	tags=83%, list=52%, signal=41%	TNF/TAB2/PIK3R1/NFKB1/MAPK11/JUN/RIPK1/PIK3CB/IL1B/MAP3K7/PIK3CD/CD40/AKT2/TLR2/IFNAR2/MAP2K3/CD14/IRF3/TLR5/TLR3/IFNAR1/TLR9/AKT3/TLR6/IFNA13/MAP2K1/NFKBIB/TAB3/PIK3R5/RELA
REACTOME_G_ALPHA_S_SIGNALLING_EVENTS	REACTOME_G_ALPHA_S_SIGNALLING_EVENTS	78	0.278488	1.67939	0.012987	0.0317679	0.015579	3538	tags=64%, list=46%, signal=35%	GPR39/PDE7A/GNB1/PDE7B/GNG12/PTGIR/HRH2/PDE4A/DRD5/SCT/ADCY7/GNAI2/PDE3A/PTH1R/GPR84/PTHLH/GPR176/ADCY9/PDE2A/SRC/OR10A3/PTGER4/RAMP1/GNB4/LHB/ADRB2/HTR7/MC1R/PTGDR/MC2R/GNG2/MC3R/ADRB3/MC5R/ADCY2/PDE1B/GNAI1/GLP2R/CALCR/PTGER2/ADCYAP1R1/REEP3/GNGT1/PDE10A/GRK5/ADCY6/GPR20/OR52N5/ADORA2A/ADCY4
REACTOME_NUCLEAR_ENVELOPE_NE_REASSEMBLY	REACTOME_NUCLEAR_ENVELOPE_NE_REASSEMBLY	37	-0.340837	-1.98066	0.0130719	0.0319271	0.0156571	2829	tags=73%, list=37%, signal=46%	CHMP4A/TUBB8/NUP160/TUBB1/NUP54/NUP188/NUP43/TUBA1B/VRK2/EMD/NUP107/BANF1/NUP93/CCNB1/SUMO1/LMNB1/RAN/NUP205/CCNB2/CDK1/SPAST/NUP85/NUP37/NUP35/TMPO/VRK1/SEH1L
KEGG_VIRAL_MYOCARDITIS	KEGG_VIRAL_MYOCARDITIS	31	0.389834	1.80764	0.0131004	0.0319484	0.0156675	3960	tags=87%, list=52%, signal=42%	MYH9/ACTB/ICAM1/LAMA2/SGCD/MYH10/CAV1/MYH13/ABL1/CD40/DMD/CCND1/EIF4G3/RAC2/ABL2/SGCB/FYN/DAG1/EIF4G1/HLA-B/CXADR/HLA-C/HLA-E/HLA-F/HLA-A/EIF4G2/ITGB2
PID_NOTCH_PATHWAY	PID_NOTCH_PATHWAY	32	0.375522	1.75657	0.0132353	0.0321778	0.01578	3353	tags=72%, list=44%, signal=41%	NCOR2/ADAM12/FURIN/GATA3/MFAP2/NCSTN/MAML2/JAG2/CDKN1A/SPEN/NOTCH2/NOTCH4/CCND1/MFAP5/ADAM10/ENO1/DLL1/EP300/DTX1/NOTCH1/DLL4/MAML1/JAG1
WP_ALLOGRAFT_REJECTION	WP_ALLOGRAFT_REJECTION	32	0.370712	1.73407	0.0132353	0.0321778	0.01578	3730	tags=78%, list=49%, signal=40%	COL5A1/TNF/TGFB1/IL1A/GDNF/VIM/PDGFRA/C3/IL1B/CD40/C9/FAS/CXCL12/AGTR1/FOXP3/MICA/C4A/CXCL13/HLA-B/IL10/HLA-C/HLA-E/HLA-F/C7/HLA-A
PID_P75_NTR_PATHWAY	PID_P75_NTR_PATHWAY	28	0.406374	1.82866	0.0132743	0.0321778	0.01578	997	tags=36%, list=13%, signal=31%	APP/MMP3/SHC1/FURIN/NTF4/MAGED1/NCSTN/NGFR/MMP7/PIK3R1
WP_ENDOMETRIAL_CANCER	WP_ENDOMETRIAL_CANCER	28	0.404474	1.82011	0.0132743	0.0321778	0.01578	3946	tags=89%, list=52%, signal=43%	FGF1/TCF7L1/EGFR/PIK3R1/CDKN1A/PIK3CB/TCF7L2/PIK3CD/ILK/CCND1/AKT2/CTNNA1/GADD45A/ARAF/PDPK1/FGFR3/TCF7/FOXO3/PTEN/AKT3/GSK3B/MAP2K1/ERBB2/BAK1/SOS2
PID_ATF2_PATHWAY	PID_ATF2_PATHWAY	27	0.409209	1.80926	0.0134128	0.032416	0.0158968	1847	tags=52%, list=24%, signal=39%	MMP2/PLAU/TGFB2/DUSP10/ESR1/PDGFRA/MAPK11/JUN/PRKCA/COL24A1/PPARGC1A/ACHE/CCND1/JDP2
REACTOME_EPH_EPHRIN_MEDIATED_REPULSION_OF_CELLS	REACTOME_EPH_EPHRIN_MEDIATED_REPULSION_OF_CELLS	27	0.413379	1.8277	0.0134128	0.032416	0.0158968	2658	tags=63%, list=35%, signal=41%	MMP2/EPHB2/ACTB/EFNB1/VAV3/AP2A1/NCSTN/VAV2/MMP9/EPHA2/SRC/EFNB2/EPHA3/PSEN2/ADAM10/EPHB4/FYN
REACTOME_ANTIVIRAL_MECHANISM_BY_IFN_STIMULATED_GENES	REACTOME_ANTIVIRAL_MECHANISM_BY_IFN_STIMULATED_GENES	43	-0.304851	-1.86659	0.0135135	0.0326105	0.0159922	1647	tags=51%, list=22%, signal=40%	RAE1/NUP210/NUP107/NUP93/PIN1/PPM1B/UBE2E1/AAAS/NUP205/KPNA2/UBA52/EIF4A2/UBE2N/RPS27A/NUP85/EIF4E/NUP37/PDE12/EIF4A3/NUP35/NUP88/SEH1L
WP_NEURAL_CREST_CELL_MIGRATION_IN_CANCER	WP_NEURAL_CREST_CELL_MIGRATION_IN_CANCER	26	0.408009	1.77854	0.0135338	0.0326107	0.0159923	3356	tags=81%, list=44%, signal=45%	MMP2/TRIO/EPHB2/STAT3/TWIST1/MMP9/NGFR/CDH11/JUN/PIK3CB/PIK3CD/AKT2/MMP8/KIDINS220/PAK3/EPHB4/PAK4/PIK3R6/AKT3/PIK3R4/ARF1
PID_ARF6_PATHWAY	PID_ARF6_PATHWAY	19	0.463828	1.84943	0.0137405	0.0330591	0.0162122	2599	tags=74%, list=34%, signal=49%	ITGB3/PXN/EGFR/IQSEC1/EPHA2/GNA15/SRC/ADRB2/MET/HGF/KIF13B/CYTH3/ARAP2/AGTR1
PID_IL2_1PATHWAY	PID_IL2_1PATHWAY	22	0.433551	1.79991	0.0138249	0.0332127	0.0162875	1779	tags=50%, list=23%, signal=38%	MAPKAPK2/IRS1/SHC1/STAT3/JAK1/PIK3R1/MAPK11/JUN/JAK3/PTK2B/CISH
WP_ERBB_SIGNALING_PATHWAY	WP_ERBB_SIGNALING_PATHWAY	46	0.336756	1.75393	0.0139665	0.0335029	0.0164299	3691	tags=78%, list=48%, signal=41%	CAMK2A/SHC1/NCK2/FOXO1/CBLB/EGFR/PIK3R1/TGFA/JUN/CDKN1A/PIK3CB/ABL1/PRKCA/SRC/MTOR/PIK3CD/CCND1/AKT2/NRG4/ABL2/EREG/PAK3/ARAF/PDPK1/STAT5A/PTK2/SHC2/SHC3/PAK4/AKT3/GSK3B/AREG/MAP2K1/PLCG1/SHC4/ERBB2
KEGG_WNT_SIGNALING_PATHWAY	KEGG_WNT_SIGNALING_PATHWAY	79	0.283151	1.71501	0.0141388	0.0338659	0.0166079	2964	tags=56%, list=39%, signal=34%	CAMK2A/PRICKLE1/WNT7A/WNT10A/FZD1/WNT4/SFRP2/PORCN/WNT6/TCF7L1/FZD2/MMP7/PRICKLE2/JUN/DAAM2/WNT5B/VANGL1/PPARD/TCF7L2/WNT3A/FZD4/PRKCA/MAP3K7/WNT2/NFAT5/CCND1/WNT7B/FZD8/RAC2/PPP2R1A/NFATC1/SFRP4/CSNK1E/WNT9A/NKD1/BTRC/LRP5/EP300/PPP2R5B/DVL1/PPP3CA/PLCB3/TCF7/FBXW11
REACTOME_INFECTIOUS_DISEASE	REACTOME_INFECTIOUS_DISEASE	370	-0.209631	-2.22007	0.0142857	0.034167	0.0167555	1354	tags=31%, list=18%, signal=27%	RANBP1/CCNT2/GNG10/DDX5/POLR2G/RPL8/RPL34/RPS5/RPL37A/TAF11/VPS33B/HMGA1/RLN2/GHRH/ERCC3/RPL30/POLR2J/DYNC1LI1/XPO1/RPL13/AAAS/RPL17/RPL7/RAN/POLR2F/FEN1/RPL26/NUP205/KPNA2/SIGMAR1/CRBN/RPL18/RPS20/RPS17/TAF7/UBA52/PSMB3/RPS9/GTF2A2/PSMD6/SUPT4H1/IMPDH2/TAF5/PSMA3/RPS14/VPS25/TAF9/RPL3/POLR2H/RPS21/RPS13/RPS23/RPS10/CPSF4/RPL10/RPL4/RPL22L1/RPLP1/CBLL1/RPLP0/SLC25A4/TCEA1/CCNH/RPS25/RPSA/TXN/POLR…
REACTOME_E3_UBIQUITIN_LIGASES_UBIQUITINATE_TARGET_PROTEINS	REACTOME_E3_UBIQUITIN_LIGASES_UBIQUITINATE_TARGET_PROTEINS	19	-0.383037	-1.75327	0.0144092	0.0344114	0.0168754	2073	tags=58%, list=27%, signal=42%	PEX12/RNF181/RTF1/RAD18/UBE2E1/UBA52/WDR61/UBE2A/UBE2N/RPS27A/PCNA
REACTOME_METABOLISM_OF_RNA	REACTOME_METABOLISM_OF_RNA	343	-0.515974	-5.37584	0.0144928	0.0345133	0.0169253	2593	tags=78%, list=34%, signal=54%	PSMB5/RPS16/HNRNPK/PSMA2/MRM1/LSM1/CDKAL1/RNMT/CNOT8/NUP188/FIP1L1/NUP43/NOL12/UTP15/PAN2/PSMC5/CRNKL1/PABPN1/RNPC3/PSME1/SNW1/RIOK1/PSMD14/RPS2/CWC15/MTO1/SMN1/LAGE3/METTL1/RPS12/CWC25/PPWD1/RPL13A/RPL36AL/PPIH/SNUPN/RPPH1/PSMA6/PSMC2/RAE1/SNRPB2/TSEN2/HNRNPL/EMG1/LCMT2/SNRPA1/RPS19/RPS24/PSMB7/NUP210/ADAT2/PSMC6/APOBEC3B/PRPF19/PHF5A/SNRPC/MAGOH/NUP107/PRPF38A/PSMD12/SMNDC1/NOB1/MPHOSPH10/SNRPE…
PID_NCADHERIN_PATHWAY	PID_NCADHERIN_PATHWAY	14	0.504689	1.78146	0.0145161	0.0345133	0.0169253	2762	tags=79%, list=36%, signal=50%	GJA1/PIK3R1/PIP5K1C/PTPN1/GAP43/CDH2/CTNNA1/CNR1/DCTN1/LRP5/FER
PID_TRAIL_PATHWAY	PID_TRAIL_PATHWAY	14	0.504599	1.78114	0.0145161	0.0345133	0.0169253	2191	tags=64%, list=29%, signal=46%	TNFRSF10D/SMPD1/TNFRSF10B/PIK3R1/RIPK1/PIK3CB/PIK3CD/TNFSF10/TNFRSF10C
WP_TCELL_ANTIGEN_RECEPTOR_TCR_SIGNALING_PATHWAY	WP_TCELL_ANTIGEN_RECEPTOR_TCR_SIGNALING_PATHWAY	34	0.377781	1.81065	0.014556	0.0345572	0.0169469	4045	tags=88%, list=53%, signal=42%	SHC1/TGFB1/VAV3/GATA3/IL1A/CBLB/VIM/PIK3R1/NFKB1/JUN/IL1B/MAP3K7/PTK2B/NFATC1/SH2B3/REL/FAS/ITPR1/PDPK1/FYN/TNFRSF9/IL15RA/MALT1/MAP2K1/PLCG1/IRF4/CD4/RELA/LCP2/MAP3K14
REACTOME_CA2_PATHWAY	REACTOME_CA2_PATHWAY	28	0.397636	1.78934	0.0147493	0.0349131	0.0171214	2954	tags=71%, list=39%, signal=44%	CAMK2A/GNB1/GNG12/TCF7L1/FZD2/TCF7L2/FZD4/PRKCA/MAP3K7/ITPR2/GNB4/NFATC1/ITPR1/GNG2/MOV10/PRKG1/ITPR3/PPP3CA/PLCB3/TCF7
REACTOME_INTERFERON_ALPHA_BETA_SIGNALING	REACTOME_INTERFERON_ALPHA_BETA_SIGNALING	28	0.394985	1.77741	0.0147493	0.0349131	0.0171214	3730	tags=86%, list=49%, signal=44%	IRF6/JAK1/IFITM3/IFITM2/PTPN1/RNASEL/IFNAR2/IFITM1/STAT2/BST2/IRF3/IFNAR1/IFIT2/ADAR/HLA-H/TYK2/HLA-B/IFNA13/IRF4/HLA-C/HLA-E/MX2/HLA-F/HLA-A
WP_GPCRS_OTHER	WP_GPCRS_OTHER	30	0.388286	1.7765	0.0147929	0.034965	0.0171469	3489	tags=77%, list=46%, signal=42%	CELSR1/EDNRA/RXFP3/GPR84/ADRA1D/CELSR2/GPR176/F2R/PTGFR/GPR55/ADRB2/HTR7/CXCR1/CNR1/HTR2A/GPR88/CXCR2/GPR132/DRD4/SSTR2/NTSR1/ADORA2A/HTR1F
REACTOME_HATS_ACETYLATE_HISTONES	REACTOME_HATS_ACETYLATE_HISTONES	25	-0.363483	-1.82823	0.0148368	0.0350009	0.0171645	2991	tags=76%, list=39%, signal=46%	SUPT7L/MORF4L2/ELP2/MBIP/TAF10/HAT1/ACTL6A/WDR5/OGT/MEAF6/MCRS1/TAF6L/VPS72/KAT2A/TAF9/TADA1/TADA2A/YEATS4/ING3
PID_PDGFRA_PATHWAY	PID_PDGFRA_PATHWAY	10	0.575054	1.81079	0.0148515	0.0350009	0.0171645	1198	tags=60%, list=16%, signal=51%	SHC1/JAK1/PDGFRA/PIK3R1/JUN/CAV1
PID_AJDISS_2PATHWAY	PID_AJDISS_2PATHWAY	27	0.39603	1.75099	0.0149031	0.0350713	0.017199	2291	tags=59%, list=30%, signal=42%	GNA12/MMP3/ROBO1/IGF1R/GDNF/EGFR/MMP7/PTPN1/ABL1/SRC/CDH2/RET/MET/RIN2/CTNNA1/ADAM10
BIOCARTA_LAIR_PATHWAY	BIOCARTA_LAIR_PATHWAY	11	0.558109	1.79571	0.014975	0.0350869	0.0172066	1253	tags=55%, list=16%, signal=46%	ITGB1/TNF/ICAM1/IL1A/VCAM1/C3
REACTOME_KERATAN_SULFATE_DEGRADATION	REACTOME_KERATAN_SULFATE_DEGRADATION	11	0.545266	1.75439	0.014975	0.0350869	0.0172066	2632	tags=82%, list=34%, signal=54%	GALNS/FMOD/GLB1L/LUM/OMD/KERA/PRELP/GLB1/HEXB
WP_CELLS_AND_MOLECULES_INVOLVED_IN_LOCAL_ACUTE_INFLAMMATORY_RESPONSE	WP_CELLS_AND_MOLECULES_INVOLVED_IN_LOCAL_ACUTE_INFLAMMATORY_RESPONSE	11	0.558109	1.79571	0.014975	0.0350869	0.0172066	1253	tags=55%, list=16%, signal=46%	ITGB1/TNF/ICAM1/IL1A/VCAM1/C3
REACTOME_RET_SIGNALING	REACTOME_RET_SIGNALING	20	0.451476	1.83835	0.0151745	0.0355026	0.0174105	3515	tags=85%, list=46%, signal=46%	PDLIM7/SHC1/GDNF/PIK3R1/PIK3CB/PRKCA/SRC/PIK3CD/RET/DOK5/MAPK7/GFRA2/SHC3/GFRA1/GRB10/DOK4/PLCG1
REACTOME_TNFS_BIND_THEIR_PHYSIOLOGICAL_RECEPTORS	REACTOME_TNFS_BIND_THEIR_PHYSIOLOGICAL_RECEPTORS	19	0.461809	1.84138	0.0152672	0.035616	0.0174661	3229	tags=84%, list=42%, signal=49%	TNFRSF6B/TNFRSF1A/EDARADD/TNFSF11/EDAR/EDA2R/EDA/TNFRSF8/TNFRSF1B/TNFRSF14/TNFRSF4/TNFRSF9/TNFSF15/CD70/TNFSF14/TNFRSF18
ST_ADRENERGIC	ST_ADRENERGIC	19	0.45935	1.83158	0.0152672	0.035616	0.0174661	2957	tags=79%, list=39%, signal=49%	PTX3/EGFR/PIK3R1/CFB/GNA15/SRC/AR/PIK3CD/ITPR2/KCNJ5/ITPR1/ITPR3/CCL13/GNAI1/DAG1
KEGG_CHRONIC_MYELOID_LEUKEMIA	KEGG_CHRONIC_MYELOID_LEUKEMIA	39	0.353157	1.7517	0.0155367	0.0361925	0.0177488	1890	tags=46%, list=25%, signal=35%	TGFB3/SHC1/TGFB2/TGFB1/TGFBR2/CBLB/RUNX1/PIK3R1/CDK6/BCR/NFKB1/MECOM/CDKN1A/PIK3CB/ABL1/PIK3CD/CCND1/AKT2
REACTOME_DAP12_INTERACTIONS	REACTOME_DAP12_INTERACTIONS	18	0.453341	1.7634	0.0155763	0.0362324	0.0177684	1700	tags=50%, list=22%, signal=39%	SHC1/VAV3/CLEC5A/VAV2/PIK3R1/TREM1/PIK3CB/SIRPB1/CD300E
KEGG_PROPANOATE_METABOLISM	KEGG_PROPANOATE_METABOLISM	14	-0.448926	-1.79036	0.0157068	0.0364832	0.0178914	4223	tags=100%, list=55%, signal=45%	ACSS3/ALDH2/LDHAL6B/ALDH7A1/ACSS1/ALDH6A1/ACAT2/MCEE/ACSS2/ALDH3A2/ACAT1/PCCB/SUCLG1
REACTOME_SIGNALING_BY_FGFR2	REACTOME_SIGNALING_BY_FGFR2	31	-0.321342	-1.7589	0.015873	0.0368163	0.0180547	1421	tags=45%, list=19%, signal=37%	HNRNPF/POLR2G/POLR2J/POLR2F/TIAL1/UBA52/FGFBP2/POLR2H/FGF8/POLR2D/RPS27A/HNRNPA1/FGFBP3/NCBP1
REACTOME_NRAGE_SIGNALS_DEATH_THROUGH_JNK	REACTOME_NRAGE_SIGNALS_DEATH_THROUGH_JNK	31	0.380225	1.76308	0.0160116	0.0370844	0.0181862	4325	tags=94%, list=57%, signal=41%	TRIO/ITSN1/ARHGEF17/VAV3/MAGED1/VAV2/PLEKHG2/NGFR/RASGRF2/ARHGEF10L/TIAM2/ARHGEF18/AKAP13/ARHGEF10/OBSCN/ABR/ARHGEF12/ARHGEF16/PLEKHG5/ARHGEF1/FGD4/ARHGEF11/MCF2/ARHGEF15/SOS2/ARHGEF6/ARHGEF37/MAPK8/ARHGEF33
PID_RHOA_REG_PATHWAY	PID_RHOA_REG_PATHWAY	26	0.401145	1.74862	0.0165414	0.0382015	0.0187341	2516	tags=62%, list=33%, signal=41%	TRIO/ARHGEF17/VAV3/VAV2/BCR/ARAP3/ARHGEF10L/ARHGEF18/AKAP13/ARAP1/ARHGAP6/DLC1/ARHGEF10/OBSCN/MYO9B/ABR
REACTOME_GLYCOSPHINGOLIPID_METABOLISM	REACTOME_GLYCOSPHINGOLIPID_METABOLISM	24	0.419598	1.78939	0.0165414	0.0382015	0.0187341	1917	tags=54%, list=25%, signal=41%	ARSI/SMPD1/ARSB/ARSJ/ARSA/CTSA/PSAP/CERK/GLB1L/GALC/ARSF/SUMF1/ARSK
BIOCARTA_IL7_PATHWAY	BIOCARTA_IL7_PATHWAY	11	0.539692	1.73645	0.0166389	0.0383719	0.0188176	2673	tags=82%, list=35%, signal=53%	JAK1/IL7R/PIK3R1/IL7/JAK3/PTK2B/STAT5A/FYN/EP300
REACTOME_KERATAN_SULFATE_KERATIN_METABOLISM	REACTOME_KERATAN_SULFATE_KERATIN_METABOLISM	19	0.45514	1.81479	0.0167939	0.0386739	0.0189657	2632	tags=74%, list=34%, signal=48%	ST3GAL2/GALNS/FMOD/B4GALT1/CHST6/GLB1L/LUM/OMD/KERA/ST3GAL1/PRELP/ST3GAL4/GLB1/HEXB
REACTOME_FCGAMMA_RECEPTOR_FCGR_DEPENDENT_PHAGOCYTOSIS	REACTOME_FCGAMMA_RECEPTOR_FCGR_DEPENDENT_PHAGOCYTOSIS	40	0.353897	1.77163	0.0168303	0.0387025	0.0189797	2757	tags=60%, list=36%, signal=39%	MYH9/MYO10/DOCK1/ACTB/MYO1C/VAV3/VAV2/PLD3/PIK3R1/PIK3CB/ARPC2/ABL1/SRC/WASF2/ITPR2/PLD2/FCGR2A/CYFIP1/MYO9B/ITPR1/FYN/ITPR3/ARPC1B/PTK2
WP_INTERLEUKIN11_SIGNALING_PATHWAY	WP_INTERLEUKIN11_SIGNALING_PATHWAY	22	0.429354	1.78248	0.0168971	0.0388007	0.0190279	1101	tags=41%, list=14%, signal=35%	IL11/RUNX2/STAT3/TGFB1/ICAM1/ITGA2/JAK1/PIK3R1/IL6ST
ST_P38_MAPK_PATHWAY	ST_P38_MAPK_PATHWAY	18	0.441617	1.7178	0.017134	0.0392887	0.0192672	2374	tags=67%, list=31%, signal=46%	MAPKAPK2/DUSP10/IL1R1/TAB2/MAP3K5/NFKB1/MAPK11/MAP3K4/MAP3K7/MAP2K3/GADD45A/MAP3K10
REACTOME_DEGRADATION_OF_BETA_CATENIN_BY_THE_DESTRUCTION_COMPLEX	REACTOME_DEGRADATION_OF_BETA_CATENIN_BY_THE_DESTRUCTION_COMPLEX	40	-0.300547	-1.76396	0.017301	0.0396154	0.0194275	3234	tags=75%, list=42%, signal=44%	CUL1/PSMD10/PPP2R5D/PSME2/SKP1/FRAT1/PPP2R1B/PSMD9/PSMB5/PSMA2/PPP2R5C/PSMC5/PSME1/PSMD14/PSMA6/PSMC2/PSMB7/PSMC6/PSMD12/PSMD11/PPP2R5A/TLE1/PSMA4/MYC/UBA52/PSMB3/PSMD6/PSMA3/RPS27A/FRAT2
WP_ENDOTHELIN_PATHWAYS	WP_ENDOTHELIN_PATHWAYS	15	0.487172	1.78686	0.0173502	0.0396716	0.019455	1826	tags=60%, list=24%, signal=46%	ECE1/EDNRA/MYLK/PTGIR/CNN1/PRKCA/GNA15/RAMP1/NPY
REACTOME_CALNEXIN_CALRETICULIN_CYCLE	REACTOME_CALNEXIN_CALRETICULIN_CYCLE	17	0.460643	1.74759	0.0174326	0.0398037	0.0195198	2463	tags=71%, list=32%, signal=48%	CALR/PDIA3/OS9/GANAB/EDEM1/UGGT1/EDEM3/PRKCSH/UGGT2/SYVN1/SEL1L/MAN1B1
REACTOME_E2F_MEDIATED_REGULATION_OF_DNA_REPLICATION	REACTOME_E2F_MEDIATED_REGULATION_OF_DNA_REPLICATION	10	-0.50323	-1.75179	0.0176768	0.040304	0.0197651	2170	tags=70%, list=28%, signal=50%	PPP2R3B/CCNB1/PRIM2/CDK1/POLA2/E2F1/PRIM1
REACTOME_RNA_POLYMERASE_III_CHAIN_ELONGATION	REACTOME_RNA_POLYMERASE_III_CHAIN_ELONGATION	12	-0.481917	-1.80796	0.0178117	0.0404971	0.0198598	3478	tags=92%, list=45%, signal=50%	POLR3H/POLR3C/POLR2E/POLR1D/CRCP/POLR3G/POLR2F/POLR3F/POLR2H/POLR1C/POLR3K
WP_UREA_CYCLE_AND_ASSOCIATED_PATHWAYS	WP_UREA_CYCLE_AND_ASSOCIATED_PATHWAYS	12	-0.484163	-1.81639	0.0178117	0.0404971	0.0198598	2616	tags=83%, list=34%, signal=55%	GOT2/ARG1/GLUD1/GOT1/FH/PYCR1/MDH2/MDH1/SLC25A15/GLS2
REACTOME_PARASITE_INFECTION	REACTOME_PARASITE_INFECTION	26	0.399277	1.74047	0.0180451	0.04097	0.0200917	1547	tags=42%, list=20%, signal=34%	MYH9/MYO10/DOCK1/ACTB/MYO1C/VAV3/VAV2/ARPC2/ABL1/SRC/WASF2
REACTOME_DEFECTIVE_CFTR_CAUSES_CYSTIC_FIBROSIS	REACTOME_DEFECTIVE_CFTR_CAUSES_CYSTIC_FIBROSIS	27	-0.343027	-1.77931	0.0181269	0.0410978	0.0201544	3419	tags=78%, list=45%, signal=43%	PSMD10/PSME2/RNF5/PSMD9/PSMB5/PSMA2/PSMC5/PSME1/PSMD14/PSMA6/PSMC2/PSMB7/PSMC6/PSMD12/PSMD11/PSMA4/UBA52/PSMB3/PSMD6/PSMA3/RPS27A
WP_OLIGODENDROCYTE_SPECIFICATION_AND_DIFFERENTIATION_LEADING_TO_MYELIN_COMPONENTS_FOR_CNS	WP_OLIGODENDROCYTE_SPECIFICATION_AND_DIFFERENTIATION_LEADING_TO_MYELIN_COMPONENTS_FOR_CNS	11	0.538584	1.73288	0.0183028	0.0414384	0.0203214	3147	tags=91%, list=41%, signal=54%	TNF/BMP2/PDGFB/CXCL1/IL1B/LIF/CXCL2/SOX9/SOX8/OLIG2
REACTOME_RECYCLING_PATHWAY_OF_L1	REACTOME_RECYCLING_PATHWAY_OF_L1	18	0.437803	1.70296	0.0186916	0.0422592	0.020724	1559	tags=50%, list=20%, signal=40%	MSN/ACTB/L1CAM/AP2A1/RPS6KA4/DNM3/TUBB3/SRC/TUBB6
PID_AURORA_A_PATHWAY	PID_AURORA_A_PATHWAY	15	-0.422487	-1.72688	0.0190217	0.0428837	0.0210302	1882	tags=60%, list=25%, signal=45%	MDM2/OAZ1/CENPA/BIRC5/AURKB/RAN/TDRD7/GIT1/PAK1
WP_PHOTODYNAMIC_THERAPYINDUCED_NFE2L2_NRF2_SURVIVAL_SIGNALING	WP_PHOTODYNAMIC_THERAPYINDUCED_NFE2L2_NRF2_SURVIVAL_SIGNALING	15	-0.416892	-1.704	0.0190217	0.0428837	0.0210302	2767	tags=80%, list=36%, signal=51%	GCLM/EPHX1/CES1/HMOX1/GSTP1/MAPK13/KEAP1/SRXN1/NFE2L2/NQO1/GCLC/ABCG2
REACTOME_MITOCHONDRIAL_BIOGENESIS	REACTOME_MITOCHONDRIAL_BIOGENESIS	34	-0.318493	-1.78997	0.0190476	0.0428837	0.0210302	2245	tags=56%, list=29%, signal=40%	GLUD1/NRF1/POLRMT/TBL1X/HSPA9/TBL1XR1/TFAM/TGS1/IMMT/APOO/ACSS2/PRKAG1/TFB1M/CYCS/POLG2/ALAS1/SSBP1/SIRT5/CHCHD3
REACTOME_NEDDYLATION	REACTOME_NEDDYLATION	96	-0.214115	-1.67454	0.0191388	0.0430288	0.0211014	3112	tags=66%, list=41%, signal=39%	ASB15/CUL2/PSME2/FBXW12/GAN/DCUN1D5/FBXW9/SKP1/SENP8/BTBD6/RNF7/CUL4B/UBE2D2/PSMD9/ASB3/ASB16/PSMB5/PSMA2/DCAF11/PSMC5/DCUN1D4/PSME1/COPS2/PSMD14/NEDD8/DCAF10/COPS3/FBXL16/PSMA6/PSMC2/FBXO21/COMMD2/PSMB7/WDR5/PSMC6/UBA3/FBXO11/PSMD12/COMMD3/PSMD11/FBXL12/PSMA4/KEAP1/BIRC5/COPS5/DCAF16/COMMD1/COMMD4/COPS6/COPS4/DCAF17/UBA52/PSMB3/GPS1/FBXO30/FBXO9/PSMD6/NAE1/PSMA3/RPS27A/FBXL20/KCTD6/FBXO22
REACTOME_OTHER_INTERLEUKIN_SIGNALING	REACTOME_OTHER_INTERLEUKIN_SIGNALING	14	0.488607	1.72469	0.0193548	0.0433936	0.0212803	3919	tags=100%, list=51%, signal=49%	CSF1/JAK1/IL32/SDC1/CSF1R/SNAP25/TXLNA/IL34/TYK2/CSF3R/CSF3/STX1A/CD4/STX4
REACTOME_WNT_LIGAND_BIOGENESIS_AND_TRAFFICKING	REACTOME_WNT_LIGAND_BIOGENESIS_AND_TRAFFICKING	14	0.494565	1.74573	0.0193548	0.0433936	0.0212803	2435	tags=79%, list=32%, signal=54%	WNT7A/WNT10A/WNT4/PORCN/WNT6/WNT5B/WNT3A/WNT2/WNT7B/WNT9A/WLS
ST_B_CELL_ANTIGEN_RECEPTOR	ST_B_CELL_ANTIGEN_RECEPTOR	20	0.432504	1.7611	0.0197269	0.0441662	0.0216592	3186	tags=75%, list=42%, signal=44%	EPHB2/SHC1/NFKB2/BLNK/PIK3R1/BCR/NFKB1/PIK3CD/NFAT5/AKT2/SERPINA4/NFKBIE/PAG1/DAG1/AKT3
KEGG_TYPE_II_DIABETES_MELLITUS	KEGG_TYPE_II_DIABETES_MELLITUS	19	0.43883	1.74976	0.0198473	0.0443743	0.0217612	1589	tags=47%, list=21%, signal=38%	IRS1/TNF/CACNA1C/CACNA1G/MAFA/PIK3R1/PIK3CB/MTOR/PIK3CD
PID_IL12_2PATHWAY	PID_IL12_2PATHWAY	23	0.411243	1.72127	0.0199387	0.0445168	0.0218311	3944	tags=87%, list=52%, signal=42%	STAT3/NFKB2/RELB/IL1R1/HLX/NFKB1/IL12RB2/IL1B/IL18R1/MTOR/MAP2K3/STAT4/STAT5A/PPP3CA/TYK2/IL2RB/CD4/HLA-A/RAB7A/RELA
REACTOME_PEROXISOMAL_PROTEIN_IMPORT	REACTOME_PEROXISOMAL_PROTEIN_IMPORT	21	-0.353694	-1.66342	0.0202312	0.0450853	0.0221099	1163	tags=38%, list=15%, signal=32%	IDH1/DHRS4/PEX1/UBA52/TYSND1/RPS27A/HACL1/SLC27A2
WP_NUCLEAR_RECEPTORS	WP_NUCLEAR_RECEPTORS	18	0.437011	1.69988	0.0202492	0.0450853	0.0221099	2786	tags=78%, list=36%, signal=50%	VDR/ESR1/PGR/PPARD/ROR1/RARA/AR/RXRA/NR1H2/PPARA/RARG/NR2F2/ESRRB/RARB
BIOCARTA_CELLCYCLE_PATHWAY	BIOCARTA_CELLCYCLE_PATHWAY	12	-0.475562	-1.78412	0.0203562	0.0451987	0.0221655	1643	tags=67%, list=21%, signal=52%	CCNB1/CDKN1B/CDK1/CDC25A/CDK2/CCNH/CDK4/E2F1
REACTOME_SYNTHESIS_OF_ACTIVE_UBIQUITIN_ROLES_OF_E1_AND_E2_ENZYMES	REACTOME_SYNTHESIS_OF_ACTIVE_UBIQUITIN_ROLES_OF_E1_AND_E2_ENZYMES	12	-0.47599	-1.78572	0.0203562	0.0451987	0.0221655	2028	tags=67%, list=27%, signal=49%	UBE2C/CDC34/UBE2R2/UBE2E1/UBA52/UBE2A/UBE2T/RPS27A
REACTOME_TGF_BETA_RECEPTOR_SIGNALING_ACTIVATES_SMADS	REACTOME_TGF_BETA_RECEPTOR_SIGNALING_ACTIVATES_SMADS	15	0.475479	1.74397	0.0205047	0.0454658	0.0222965	410	tags=33%, list=5%, signal=32%	PMEPA1/SMAD7/TGFB1/FURIN/TGFBR2
WP_SIGNALING_OF_HEPATOCYTE_GROWTH_FACTOR_RECEPTOR	WP_SIGNALING_OF_HEPATOCYTE_GROWTH_FACTOR_RECEPTOR	16	0.464096	1.72798	0.0206022	0.0456192	0.0223717	2064	tags=62%, list=27%, signal=46%	ITGB1/PXN/DOCK1/STAT3/ITGA1/JUN/PTK2B/SRC/MET/HGF
WP_REGUCALCIN_IN_PROXIMAL_TUBULE_EPITHELIAL_KIDNEY_CELLS	WP_REGUCALCIN_IN_PROXIMAL_TUBULE_EPITHELIAL_KIDNEY_CELLS	13	0.503213	1.74472	0.0206677	0.0457015	0.022412	1628	tags=54%, list=21%, signal=42%	TNFRSF1A/TGFB1/TNFSF11/MAP3K5/ACTA2/MTOR/SEC16B
WP_MECHANOREGULATION_AND_PATHOLOGY_OF_YAPTAZ_VIA_HIPPO_AND_NONHIPPO_MECHANISMS	WP_MECHANOREGULATION_AND_PATHOLOGY_OF_YAPTAZ_VIA_HIPPO_AND_NONHIPPO_MECHANISMS	27	0.383827	1.69704	0.0208644	0.0460731	0.0225943	2367	tags=56%, list=31%, signal=39%	ITGB6/ITGB1/ITGB5/ITGB3/ITGB4/ACTB/ACTA2/ACTG2/TEAD3/SRC/ITGB8/MAP4K4/CTNNA1/TEAD2/PAK3
REACTOME_INTEGRIN_SIGNALING	REACTOME_INTEGRIN_SIGNALING	14	0.484677	1.71082	0.0209677	0.046238	0.0226752	2757	tags=71%, list=36%, signal=46%	FN1/ITGB3/SHC1/BCAR1/PTPN1/RAPGEF3/SRC/TLN1/PDPK1/PTK2
WP_MET_IN_TYPE_1_PAPILLARY_RENAL_CELL_CARCINOMA	WP_MET_IN_TYPE_1_PAPILLARY_RENAL_CELL_CARCINOMA	25	0.405653	1.74166	0.0210526	0.0462986	0.0227049	3515	tags=84%, list=46%, signal=46%	STAT3/ETS1/PIK3R1/JUN/CDKN1A/PIK3CB/JAK3/SRC/PIK3CD/AKT2/TFE3/MET/HGF/PAK3/ARAF/RAPGEF1/PTK2/PAK4/AKT3/MAP2K1/PLCG1
WP_NEURAL_CREST_CELL_MIGRATION_DURING_DEVELOPMENT	WP_NEURAL_CREST_CELL_MIGRATION_DURING_DEVELOPMENT	25	0.402999	1.73027	0.0210526	0.0462986	0.0227049	3356	tags=80%, list=44%, signal=45%	MMP2/TRIO/EPHB2/STAT3/TWIST1/MMP9/NGFR/CDH11/JUN/PIK3CB/PIK3CD/AKT2/MMP8/PAK3/EPHB4/PAK4/PIK3R6/AKT3/PIK3R4/ARF1
REACTOME_ANTIGEN_PROCESSING_UBIQUITINATION_PROTEASOME_DEGRADATION	REACTOME_ANTIGEN_PROCESSING_UBIQUITINATION_PROTEASOME_DEGRADATION	125	-0.171376	-1.46557	0.021164	0.0464801	0.0227939	3071	tags=58%, list=40%, signal=35%	CUL2/UBE2S/PSME2/FBXW12/RCHY1/GAN/FBXW9/SKP1/BTBD6/RNF7/ARIH2/UBE2D2/PSMD9/ASB3/ASB16/PSMB5/PSMA2/RNF114/TRIM50/PSMC5/PSME1/PSMD14/UBE2O/FBXL16/PSMA6/PSMC2/UBE3A/FBXO21/UBE2C/CDC23/CDC34/UBE2R2/PSMB7/PSMC6/UBA3/FBXO11/TRIM37/PSMD12/UBE2D4/PSMD11/FBXL12/PSMA4/KEAP1/RNF41/UBAC1/THOP1/UBE2E1/RNF34/SIAH2/CDC26/GLMN/UBA52/PSMB3/FBXO30/BLMH/FBXO9/ANAPC5/PSMD6/PSMA3/MYLIP/UBE2A/ANAPC11/UBE2N/RPS27A/FBXL…
REACTOME_INTERLEUKIN_RECEPTOR_SHC_SIGNALING	REACTOME_INTERLEUKIN_RECEPTOR_SHC_SIGNALING	12	0.528074	1.76181	0.0213465	0.0468138	0.0229575	1589	tags=58%, list=21%, signal=46%	SHC1/JAK1/PIK3R1/PIK3CB/CSF2/JAK3/PIK3CD
WP_NOCGMPPKG_MEDIATED_NEUROPROTECTION	WP_NOCGMPPKG_MEDIATED_NEUROPROTECTION	19	0.43634	1.73983	0.021374	0.0468138	0.0229575	1443	tags=47%, list=19%, signal=39%	CAMK2A/TNF/GRIN2A/CNGB1/GUCY1A2/NFKB1/PDE3A/IL1B/PDE2A
BIOCARTA_PAR1_PATHWAY	BIOCARTA_PAR1_PATHWAY	10	0.561306	1.76749	0.0214521	0.0469211	0.0230102	1836	tags=70%, list=24%, signal=53%	GNA12/PIK3R1/PRKCA/MAP3K7/F2R/PTK2B/PPP1R12B
PID_VEGFR1_2_PATHWAY	PID_VEGFR1_2_PATHWAY	36	0.354216	1.72455	0.0215208	0.0470075	0.0230525	3623	tags=81%, list=47%, signal=43%	VCL/MAPKAPK2/ITGB3/PXN/NCK2/NEDD4/MYOF/PIK3R1/MAPK11/CAV1/PRKCA/PTK2B/SRC/FLT1/SHB/CTNNA1/MAP2K3/PDPK1/FYN/PTK2/IQGAP1/FBXW11/GRB10/CDH5/ARF1/MAP2K1/PLCG1/KDR/PRKAA1
WP_MAMMARY_GLAND_DEVELOPMENT_PATHWAY_PUBERTY_STAGE_2_OF_4	WP_MAMMARY_GLAND_DEVELOPMENT_PATHWAY_PUBERTY_STAGE_2_OF_4	11	0.525652	1.69128	0.0216306	0.0471834	0.0231388	1789	tags=64%, list=23%, signal=49%	FN1/ESR1/VIM/TIMP1/PGR/NRIP1/CCND1
BIOCARTA_P38MAPK_PATHWAY	BIOCARTA_P38MAPK_PATHWAY	18	0.42955	1.67086	0.0218069	0.0474987	0.0232934	1482	tags=44%, list=19%, signal=36%	MAPKAPK2/TGFB3/SHC1/TGFB2/TGFB1/MAP3K5/RIPK1/MAP3K7
WP_IL1_SIGNALING_PATHWAY	WP_IL1_SIGNALING_PATHWAY	31	0.358767	1.66358	0.0218341	0.0474987	0.0232934	2245	tags=52%, list=29%, signal=37%	IL1RAP/MAPKAPK2/IL1R1/TAB2/IL1A/PIK3R1/NFKB1/JUN/IL1B/MAP3K7/IRAK3/CCL2/MAP3K2/IRAK2/MAP2K3/REL
REACTOME_GPVI_MEDIATED_ACTIVATION_CASCADE	REACTOME_GPVI_MEDIATED_ACTIVATION_CASCADE	17	0.452948	1.7184	0.022187	0.0480718	0.0235745	1310	tags=41%, list=17%, signal=34%	COL1A1/COL1A2/PDPN/VAV3/VAV2/PIK3R1/PIK3CB
REACTOME_TRANSCRIPTIONAL_ACTIVITY_OF_SMAD2_SMAD3_SMAD4_HETEROTRIMER	REACTOME_TRANSCRIPTIONAL_ACTIVITY_OF_SMAD2_SMAD3_SMAD4_HETEROTRIMER	17	0.44525	1.68919	0.022187	0.0480718	0.0235745	412	tags=29%, list=5%, signal=28%	SERPINE1/SMAD7/NCOR2/SKI/SKIL
WP_PRION_DISEASE_PATHWAY	WP_PRION_DISEASE_PATHWAY	17	0.450392	1.7087	0.022187	0.0480718	0.0235745	3076	tags=76%, list=40%, signal=46%	HSP90B1/PRNP/STAT3/PDIA3/HSPA5/NFKB1/POU2F2/RXRA/FYN/EP300/PTK2/BATF/EBF1
REACTOME_TRANSPORT_OF_BILE_SALTS_AND_ORGANIC_ACIDS_METAL_IONS_AND_AMINE_COMPOUNDS	REACTOME_TRANSPORT_OF_BILE_SALTS_AND_ORGANIC_ACIDS_METAL_IONS_AND_AMINE_COMPOUNDS	40	0.340281	1.70347	0.0224404	0.0485556	0.0238117	2953	tags=65%, list=39%, signal=40%	SLC39A1/SLC6A2/HEPH/SLC22A3/RUNX1/SLC39A7/SLC16A3/SLC41A2/SLC22A2/SLC13A5/SLC39A14/SLC41A1/SLC11A1/SLC22A15/SLC18A2/SLC39A10/SLC22A4/SLC30A1/SLC22A1/SLC22A16/SLC6A1/CP/SLC5A3/SLC44A3/SLC16A1/SLC6A14
PID_BCR_5PATHWAY	PID_BCR_5PATHWAY	26	0.390196	1.70089	0.0225564	0.0487412	0.0239027	4101	tags=88%, list=54%, signal=41%	SHC1/ETS1/VAV2/BLNK/PIK3R1/NFKB1/POU2F2/JUN/MAP3K7/NFATC1/PDPK1/PAG1/PPP3CA/SH3BP5/PTEN/BCL2A1/MALT1/MAP2K1/NFKBIB/MAP3K1/RELA/FCGR2B/IBTK
REACTOME_COMPLEMENT_CASCADE	REACTOME_COMPLEMENT_CASCADE	20	0.431612	1.75746	0.0227618	0.0491191	0.024088	1253	tags=40%, list=16%, signal=34%	C1R/CFH/C1S/CD59/CFI/SERPING1/CFB/C3
REACTOME_NEPHRIN_FAMILY_INTERACTIONS	REACTOME_NEPHRIN_FAMILY_INTERACTIONS	12	0.522966	1.74476	0.0229885	0.0495421	0.0242955	2926	tags=83%, list=38%, signal=52%	ACTN1/ACTN4/NCK2/PIK3R1/KIRREL2/PIK3CB/SPTBN1/FYN/IQGAP1/SPTAN1
WP_LEPTIN_SIGNALING_PATHWAY	WP_LEPTIN_SIGNALING_PATHWAY	31	0.352902	1.63638	0.0232897	0.0501241	0.0245809	1789	tags=45%, list=23%, signal=35%	IRS1/SHC1/STAT3/JAK1/FOXO1/ESR1/PIK3R1/NFKB1/PTPN1/IL1B/SRC/MTOR/CISH/CCND1
REACTOME_REGULATION_OF_INSULIN_SECRETION	REACTOME_REGULATION_OF_INSULIN_SECRETION	32	0.351714	1.6452	0.0235294	0.0504681	0.0247496	3339	tags=75%, list=44%, signal=42%	CACNA1C/GNB1/GNG12/GNAI2/RAPGEF3/PRKCA/GNA15/SLC2A1/ITPR2/GNB4/SNAP25/ADRA2A/ITPR1/GNG2/ITPR3/IQGAP1/GNAI1/MARCKS/PLCB3/PRKAR1A/CACNA1A/ACSL3/GNGT1/ADCY6
WP_RAC1PAK1P38MMP2_PATHWAY	WP_RAC1PAK1P38MMP2_PATHWAY	32	0.345321	1.6153	0.0235294	0.0504681	0.0247496	1542	tags=41%, list=20%, signal=33%	MMP2/ITGB1/FN1/PXN/STAT3/FOXO1/TNIP1/EGFR/PIK3R1/NFKB1/MAPK11/ANGPT2/SRC
KEGG_GNRH_SIGNALING_PATHWAY	KEGG_GNRH_SIGNALING_PATHWAY	41	0.340663	1.72275	0.0236111	0.0504681	0.0247496	2763	tags=59%, list=36%, signal=38%	MMP14/MMP2/CAMK2A/CACNA1C/ADCY7/EGFR/MAPK11/MAP3K4/JUN/ADCY9/PRKCA/PTK2B/SRC/PLA2G5/ITPR2/LHB/MAP3K2/PLD2/MAP2K3/ITPR1/PLA2G2F/ITPR3/MAPK7/ADCY2
PID_RXR_VDR_PATHWAY	PID_RXR_VDR_PATHWAY	15	0.467283	1.71391	0.0236593	0.0504681	0.0247496	2891	tags=80%, list=38%, signal=50%	VDR/NCOR2/TNF/TGFB1/PPARD/RARA/RXRA/NR1H2/PPARA/RARG/RARB/ABCA1
WP_ANGIOGENESIS	WP_ANGIOGENESIS	15	0.464282	1.70291	0.0236593	0.0504681	0.0247496	3841	tags=93%, list=50%, signal=47%	TIMP3/TIMP2/PDGFB/MMP9/PDGFRA/SRC/FLT1/ARNT/PTK2/PLCG1/HIF1A/KDR/SMAD1/CREBBP
WP_ZINC_HOMEOSTASIS	WP_ZINC_HOMEOSTASIS	15	0.46954	1.72219	0.0236593	0.0504681	0.0247496	2736	tags=73%, list=36%, signal=47%	SLC39A13/SLC39A1/SLC39A7/MT2A/MT1L/SLC39A14/MTF1/SLC39A10/SLC30A1/MT1M/MT1E
WP_THE_OVERLAP_BETWEEN_SIGNAL_TRANSDUCTION_PATHWAYS_THAT_CONTRIBUTE_TO_A_RANGE_OF_LMNA_LAMINOPATHIES	WP_THE_OVERLAP_BETWEEN_SIGNAL_TRANSDUCTION_PATHWAYS_THAT_CONTRIBUTE_TO_A_RANGE_OF_LMNA_LAMINOPATHIES	30	0.354129	1.62023	0.0236686	0.0504681	0.0247496	1523	tags=43%, list=20%, signal=35%	RUNX2/TGFB2/BMP2/ACTB/TGFB1/TCF7L1/CEBPB/MAOB/CTSK/ICMT/CDKN1A/TCF7L2/LMNA
PID_HIF1_TFPATHWAY	PID_HIF1_TFPATHWAY	38	0.341701	1.68081	0.0242857	0.0517154	0.0253613	2788	tags=58%, list=36%, signal=37%	SERPINE1/BHLHE41/FURIN/BHLHE40/ETS1/HDAC7/NDRG1/JUN/NT5E/CA9/PFKFB3/ENG/EGLN3/SLC2A1/PGM1/GATA2/PFKL/ENO1/CXCL12/ARNT/EP300/CP
REACTOME_POTENTIAL_THERAPEUTICS_FOR_SARS	REACTOME_POTENTIAL_THERAPEUTICS_FOR_SARS	21	0.42311	1.74689	0.0243902	0.0518695	0.0254368	1399	tags=43%, list=18%, signal=35%	ITGB1/IL1RAP/FURIN/IL1R1/JAK1/AP2A1/IL6R/RIPK1/JAK3
WP_MESODERMAL_COMMITMENT_PATHWAY	WP_MESODERMAL_COMMITMENT_PATHWAY	70	0.27219	1.6025	0.0247718	0.0526116	0.0258008	2623	tags=53%, list=34%, signal=35%	ADAM19/INHBA/EXT1/FOXC2/VAV3/GATA3/BHLHE40/EXT2/ZNF281/ACVR1/TCF7L1/ATP8B2/FOXC1/GATA6/AHDC1/BMPR2/NOG/WNT3A/FZD4/TRIM5/ARID5B/ASCC3/HTT/CHRD/CCND1/FZD8/SMAD6/MEIS1/YAP1/TEAD2/ZFHX4/MACF1/TWSG1/DLL1/JARID2/RARG/PBX1
WP_VIRAL_ACUTE_MYOCARDITIS	WP_VIRAL_ACUTE_MYOCARDITIS	41	0.336858	1.70351	0.025	0.0530263	0.0260042	2772	tags=59%, list=36%, signal=38%	TNF/STAT3/ACTB/TGFB1/LAMA2/SGCD/NFKB2/JAK1/MMP9/PIK3R1/CAV1/ABL1/SRC/ILK/DMD/CCND1/RAC2/ABL2/SGCB/TLR5/NOD2/FYN/MICA/TLR3
KEGG_O_GLYCAN_BIOSYNTHESIS	KEGG_O_GLYCAN_BIOSYNTHESIS	15	0.460874	1.69041	0.0252366	0.0533513	0.0261635	124	tags=20%, list=2%, signal=20%	GALNT2/GALNT10/ST3GAL2
KEGG_ASCORBATE_AND_ALDARATE_METABOLISM	KEGG_ASCORBATE_AND_ALDARATE_METABOLISM	10	-0.47537	-1.65481	0.0252525	0.0533513	0.0261635	3347	tags=90%, list=44%, signal=51%	ALDH7A1/UGT1A9/UGT1A3/UGT2B11/UGT1A5/UGT2B28/ALDH3A2/UGDH/UGT1A7
REACTOME_SIGNALING_BY_FGFR2_IIIA_TM	REACTOME_SIGNALING_BY_FGFR2_IIIA_TM	10	-0.475169	-1.65411	0.0252525	0.0533513	0.0261635	1305	tags=60%, list=17%, signal=50%	POLR2G/POLR2J/POLR2F/POLR2H/POLR2D/NCBP1
REACTOME_DISEASES_OF_SIGNAL_TRANSDUCTION_BY_GROWTH_FACTOR_RECEPTORS_AND_SECOND_MESSENGERS	REACTOME_DISEASES_OF_SIGNAL_TRANSDUCTION_BY_GROWTH_FACTOR_RECEPTORS_AND_SECOND_MESSENGERS	183	0.208357	1.48144	0.0252874	0.053355	0.0261653	3363	tags=56%, list=44%, signal=32%	VCL/PDGFA/FN1/CAMK2A/IRS1/NCOR2/ITGB3/SHC1/PDGFRB/STAT3/ACTB/TGFB1/OS9/TGFBR2/KREMEN2/AGTRAP/PDGFB/FGF1/DUSP10/FGF5/FOXO1/PORCN/NCSTN/ESR1/MAML2/PDGFRA/JAG2/HDAC7/EGFR/PIK3R1/TGFA/MRAS/BCR/ETV6/FAM131B/LRRFIP1/CDKN1A/PIK3CB/MPRIP/TCF7L2/WNT3A/FZD4/LMNA/SRC/MTOR/AKT1S1/PIK3CD/SPRED3/EPGN/HEYL/FZD8/AKT2/RAC2/HDAC11/MIB2/RICTOR/POLR2A/NRG4/PPP2R1A/MET/HGF/TLN1/NEURL1B/SYVN1/EREG/MAP3K11/PSEN2/ADAM10…
ST_GA13_PATHWAY	ST_GA13_PATHWAY	24	0.395702	1.68749	0.0255639	0.0537977	0.0263824	3954	tags=88%, list=52%, signal=42%	NFKB2/TBXA2R/PLD3/MAP3K5/NFKB1/CFB/PIK3CB/AKT2/PLD2/SERPINA4/DLG4/PDPK1/PRKD1/NFKBIE/PTK2/AKT3/ARHGEF11/NFKBIB/PLD1/MAP3K1/SRF
WP_CARDIAC_HYPERTROPHIC_RESPONSE	WP_CARDIAC_HYPERTROPHIC_RESPONSE	24	0.399846	1.70516	0.0255639	0.0537977	0.0263824	3506	tags=79%, list=46%, signal=43%	TNFRSF1A/TNF/TGFB1/HDAC7/NFKB1/GUCA1A/PRKCA/MAP3K7/MTOR/AKT2/MAP2K3/PDPK1/PRKD1/PRKG1/MAPK7/PPP3CA/GSK3B/MEF2A/MAP2K1
REACTOME_CYCLIN_D_ASSOCIATED_EVENTS_IN_G1	REACTOME_CYCLIN_D_ASSOCIATED_EVENTS_IN_G1	23	-0.340114	-1.6728	0.0257143	0.0539732	0.0264685	1304	tags=43%, list=17%, signal=36%	CDKN1B/CKS1B/E2F2/UBA52/CCNE2/CDK2/CCNH/RPS27A/CDK4/E2F1
REACTOME_TRANSCRIPTIONAL_ACTIVATION_OF_MITOCHONDRIAL_BIOGENESIS	REACTOME_TRANSCRIPTIONAL_ACTIVATION_OF_MITOCHONDRIAL_BIOGENESIS	23	-0.347049	-1.7069	0.0257143	0.0539732	0.0264685	2245	tags=61%, list=29%, signal=43%	GLUD1/NRF1/POLRMT/TBL1X/TBL1XR1/TFAM/TGS1/ACSS2/TFB1M/CYCS/POLG2/ALAS1/SSBP1/SIRT5
REACTOME_PLATELET_HOMEOSTASIS	REACTOME_PLATELET_HOMEOSTASIS	36	0.347572	1.6922	0.025825	0.054135	0.0265479	2903	tags=64%, list=38%, signal=40%	ATP2B4/ORAI2/GNB1/MRVI1/GNG12/GUCY1A2/PTGIR/PDE2A/KCNMB4/ITPR2/TRPC6/GNB4/KCNMB1/PPP2R1A/P2RX6/ITPR1/GNG2/PRKG1/ITPR3/SLC8A3/PDE1B/PPP2R5B/ATP2A2
BIOCARTA_AGR_PATHWAY	BIOCARTA_AGR_PATHWAY	19	0.420101	1.67507	0.0259542	0.0543353	0.0266461	1150	tags=37%, list=15%, signal=31%	AGRN/LAMA3/ITGB1/LAMA4/LAMA2/EGFR/JUN
KEGG_FATTY_ACID_METABOLISM	KEGG_FATTY_ACID_METABOLISM	14	-0.424378	-1.69246	0.026178	0.0547096	0.0268296	1530	tags=100%, list=20%, signal=80%	ALDH2/ACOX3/ALDH7A1/CPT1A/ADH5/ADH7/HADH/ACSL1/ACAT2/ALDH3A2/ACAT1/ACADSB/GCDH
REACTOME_MEMBRANE_TRAFFICKING	REACTOME_MEMBRANE_TRAFFICKING	291	0.185955	1.41984	0.0262009	0.0547096	0.0268296	2502	tags=41%, list=33%, signal=28%	GALNT2/APP/MYH9/TMED9/KIF26B/DAB2/CD59/STX6/ACTB/GJA1/RIN3/RAB43/COL7A1/ITSN1/MYO1C/LMAN1/AP2A1/LDLRAP1/RIN1/SEC24C/GJC2/GBF1/IL7R/SGIP1/RAB31/CAPZB/PLIN3/AAK1/EGFR/IGF2R/SEC24D/DENND3/TXNDC5/GJB2/TGFA/GJB3/DENND2A/BICD1/MAN2A1/DNM3/EXOC3/TUBB3/EXOC2/PIP5K1C/GJA5/SEC31A/YKT6/ARFRP1/TBC1D17/ARPC2/RAB13/FZD4/PICALM/SNX9/KDELR3/KIFAP3/MAN1C1/GJB5/SRC/EPN1/MIA3/TUBB6/CTSZ/RAB3IL1/TFG/F5/TMED10/CLVS2/…
PID_ECADHERIN_KERATINOCYTE_PATHWAY	PID_ECADHERIN_KERATINOCYTE_PATHWAY	12	0.507446	1.69299	0.0262726	0.0547884	0.0268683	2658	tags=75%, list=35%, signal=49%	ZYX/EGFR/PIK3R1/FMN1/SRC/AKT2/CTNNA1/VASP/FYN
PID_S1P_S1P1_PATHWAY	PID_S1P_S1P1_PATHWAY	10	0.544797	1.71551	0.0264026	0.0549884	0.0269664	1082	tags=50%, list=14%, signal=43%	ITGB3/PDGFRB/PDGFB/PTGS2/GNAI2
WP_G_PROTEIN_SIGNALING_PATHWAYS	WP_G_PROTEIN_SIGNALING_PATHWAYS	39	0.336758	1.67036	0.0268362	0.0558192	0.0273738	3538	tags=74%, list=46%, signal=40%	RRAS/SLC9A1/GNA12/AKAP12/PDE7A/GNB1/PDE7B/GNG12/PDE4A/ADCY7/GNAI2/ADCY9/PRKCA/GNA15/AKAP13/ITPR1/PRKD1/PDE1C/ADCY2/PDE1B/GNAI1/PPP3CA/PLCB3/PRKAR1A/ARHGEF1/GNGT1/ADCY6/AKAP6/ADCY4
PID_WNT_NONCANONICAL_PATHWAY	PID_WNT_NONCANONICAL_PATHWAY	17	0.430564	1.63348	0.0269414	0.0559658	0.0274457	876	tags=35%, list=11%, signal=31%	FLNA/CAMK2A/CTHRC1/ROR2/TAB2/FZD2
WP_PEPTIDE_GPCRS	WP_PEPTIDE_GPCRS	25	0.390413	1.67623	0.0270677	0.0561558	0.0275389	4401	tags=96%, list=58%, signal=41%	EDNRA/BDKRB2/BDKRB1/CXCR1/MC1R/MC2R/MC3R/CX3CR1/AGTR1/MC5R/CCR6/CXCR2/SSTR2/OPRL1/NTSR1/C3AR1/FPR2/CCR8/CCKAR/HCRTR2/FPR1/CCR1/CCKBR/GALR3
PID_EPHB_FWD_PATHWAY	PID_EPHB_FWD_PATHWAY	19	0.417856	1.66613	0.0274809	0.0568668	0.0278875	2757	tags=68%, list=36%, signal=44%	RRAS/EPHB2/PXN/SHC1/EFNB1/ITSN1/PIK3R1/SRC/EFNB2/MAP4K4/GRIA1/EPHB4/PTK2
WP_MONOAMINE_TRANSPORT	WP_MONOAMINE_TRANSPORT	19	0.416305	1.65994	0.0274809	0.0568668	0.0278875	1727	tags=47%, list=23%, signal=37%	ITGB3/TNF/FBXO32/SLC6A2/TGFB1I1/IL1R1/IL1B/TDO2/ACHE
KEGG_T_CELL_RECEPTOR_SIGNALING_PATHWAY	KEGG_T_CELL_RECEPTOR_SIGNALING_PATHWAY	41	0.327057	1.65394	0.0277778	0.0574074	0.0281526	4045	tags=85%, list=53%, signal=40%	TNF/VAV3/NCK2/CBLB/VAV2/PIK3R1/NFKB1/MAPK11/JUN/PIK3CB/CSF2/MAP3K7/PIK3CD/NFAT5/AKT2/NFATC1/PAK3/PDPK1/NFKBIE/FYN/PPP3CA/PAK4/AKT3/MALT1/GSK3B/IL10/MAP2K1/PLCG1/NFKBIB/CD4/PIK3R5/RELA/SOS2/LCP2/MAP3K14
PID_EPHA2_FWD_PATHWAY	PID_EPHA2_FWD_PATHWAY	10	0.544028	1.71309	0.0280528	0.0579016	0.028395	1542	tags=70%, list=20%, signal=56%	SHC1/VAV3/BCAR1/VAV2/PIK3R1/EPHA2/SRC
ST_FAS_SIGNALING_PATHWAY	ST_FAS_SIGNALING_PATHWAY	27	0.372908	1.64876	0.0283159	0.0583215	0.0286009	1764	tags=44%, list=23%, signal=34%	TNFRSF6B/EPHB2/SMPD1/NFKB2/IL1A/MAP3K5/EGFR/NFKB1/RIPK1/NCS1/NFAT5/AGFG1
KEGG_ERBB_SIGNALING_PATHWAY	KEGG_ERBB_SIGNALING_PATHWAY	43	0.325356	1.65852	0.0283286	0.0583215	0.0286009	3691	tags=77%, list=48%, signal=40%	CAMK2A/SHC1/NCK2/CBLB/EGFR/PIK3R1/TGFA/JUN/CDKN1A/PIK3CB/ABL1/PRKCA/SRC/MTOR/PIK3CD/AKT2/NRG4/ABL2/EREG/PAK3/ARAF/STAT5A/PTK2/SHC2/SHC3/PAK4/AKT3/GSK3B/AREG/MAP2K1/PLCG1/SHC4/ERBB2
REACTOME_GABA_RECEPTOR_ACTIVATION	REACTOME_GABA_RECEPTOR_ACTIVATION	25	0.389233	1.67117	0.0285714	0.0587464	0.0288093	3538	tags=80%, list=46%, signal=43%	GNB1/GNG12/KCNJ15/ADCY7/GNAI2/KCNJ12/ADCY9/KCNJ6/KCNJ5/GNB4/GNG2/NPTN/ADCY2/GABRG2/GNAI1/KCNJ16/GABRA1/GNGT1/ADCY6/ADCY4
KEGG_VEGF_SIGNALING_PATHWAY	KEGG_VEGF_SIGNALING_PATHWAY	31	0.343736	1.59388	0.0291121	0.0597168	0.0292852	2878	tags=61%, list=38%, signal=38%	MAPKAPK2/PXN/PTGS2/PIK3R1/MAPK11/PIK3CB/PRKCA/SRC/PIK3CD/PLA2G5/NFAT5/AKT2/RAC2/SPHK1/NFATC1/PLA2G2F/PTK2/SHC2/PPP3CA
REACTOME_SIGNALING_BY_EGFR	REACTOME_SIGNALING_BY_EGFR	23	0.387685	1.62267	0.0291411	0.0597168	0.0292852	2398	tags=61%, list=31%, signal=42%	PXN/SHC1/ADAM12/PTPRK/EGFR/PIK3R1/TGFA/SRC/EPN1/EPGN/EREG/SH3KBP1/ADAM10/SPRY1
REACTOME_DETOXIFICATION_OF_REACTIVE_OXYGEN_SPECIES	REACTOME_DETOXIFICATION_OF_REACTIVE_OXYGEN_SPECIES	20	-0.341742	-1.57594	0.0291545	0.0597168	0.0292852	1234	tags=45%, list=16%, signal=38%	PRDX1/GSR/CYCS/GPX2/SOD1/TXN/NUDT2/TXNRD1/PRDX2
PID_EPHRINB_REV_PATHWAY	PID_EPHRINB_REV_PATHWAY	17	0.425273	1.61341	0.0301109	0.0615975	0.0302075	1719	tags=47%, list=22%, signal=37%	EPHB2/ITGB3/EFNB1/NCK2/PIK3R1/MAP3K7/SRC/EFNB2
REACTOME_ER_TO_GOLGI_ANTEROGRADE_TRANSPORT	REACTOME_ER_TO_GOLGI_ANTEROGRADE_TRANSPORT	75	0.264568	1.58101	0.0302234	0.0617492	0.0302819	2530	tags=49%, list=33%, signal=33%	TMED9/CD59/COL7A1/LMAN1/SEC24C/GBF1/CAPZB/SEC24D/TGFA/TUBB3/SEC31A/YKT6/KDELR3/MIA3/TUBB6/CTSZ/TFG/F5/TMED10/COPB2/SEC16B/ACTR1A/ANK1/COPA/ARFGAP1/CNIH3/SEC24A/GOLGB1/SEC23A/SERPINA1/LMAN2/GRIA1/DCTN1/MCFD2/COPZ2/SPTBN1/KDELR1
KEGG_SYSTEMIC_LUPUS_ERYTHEMATOSUS	KEGG_SYSTEMIC_LUPUS_ERYTHEMATOSUS	20	0.410203	1.67029	0.030349	0.0619274	0.0303692	453	tags=30%, list=6%, signal=28%	C1R/ACTN1/C1S/ACTN4/TNF/GRIN2A
WP_IL17_SIGNALING_PATHWAY	WP_IL17_SIGNALING_PATHWAY	14	0.472111	1.66646	0.0306452	0.0624526	0.0306268	1563	tags=50%, list=20%, signal=40%	STAT3/JAK1/CEBPB/NFKB1/TRAF3IP2/MAP3K7/IL17RA
REACTOME_UB_SPECIFIC_PROCESSING_PROTEASES	REACTOME_UB_SPECIFIC_PROCESSING_PROTEASES	62	-0.24128	-1.67423	0.0310078	0.0631117	0.0309501	2706	tags=58%, list=35%, signal=38%	PSMD9/TAF10/PSMB5/PSMA2/USP13/PSMC5/PSME1/PSMD14/PSMA6/PSMC2/PSMB7/PSMC6/MDM2/PSMD12/USP15/PSMD11/USP3/USP30/PSMA4/KEAP1/MYC/WDR20/SIAH2/USP14/VDAC3/KAT2A/CCNA2/SUDS3/UBA52/PSMB3/PSMD6/CDC25A/PSMA3/RPS27A/PTRH2/RHOT1
KEGG_ENDOMETRIAL_CANCER	KEGG_ENDOMETRIAL_CANCER	24	0.385328	1.64324	0.0315789	0.0641933	0.0314804	3946	tags=88%, list=52%, signal=42%	TCF7L1/EGFR/PIK3R1/PIK3CB/TCF7L2/PIK3CD/ILK/CCND1/AKT2/CTNNA1/ARAF/PDPK1/TCF7/FOXO3/PTEN/AKT3/GSK3B/MAP2K1/ERBB2/PIK3R5/SOS2
WP_PATHWAYS_IN_CLEAR_CELL_RENAL_CELL_CARCINOMA	WP_PATHWAYS_IN_CLEAR_CELL_RENAL_CELL_CARCINOMA	41	0.321554	1.62612	0.0319444	0.0648545	0.0318047	3270	tags=66%, list=43%, signal=38%	SSPN/TGFB3/TGFB2/PDGFRB/STAT3/BHLHE41/PLOD2/TGFB1/PDGFB/PDGFRA/EGFR/MTOR/AKT1S1/SLC2A1/ZEB1/FLT1/PGM1/PFKL/ENO1/ARNT/EP300/ENPP3/PTEN/GRB10/KDM5C/TSC2/CDH13
REACTOME_KERATAN_SULFATE_BIOSYNTHESIS	REACTOME_KERATAN_SULFATE_BIOSYNTHESIS	14	0.471173	1.66315	0.0322581	0.0654088	0.0320765	2338	tags=71%, list=31%, signal=50%	ST3GAL2/FMOD/B4GALT1/CHST6/LUM/OMD/KERA/ST3GAL1/PRELP/ST3GAL4
REACTOME_TRANSCRIPTIONAL_REGULATION_BY_RUNX2	REACTOME_TRANSCRIPTIONAL_REGULATION_BY_RUNX2	60	0.282804	1.59755	0.0323015	0.0654146	0.0320794	1584	tags=33%, list=21%, signal=27%	ITGA5/MMP13/GLI3/COL1A1/HIVEP3/RUNX2/MAF/BMP2/ZNF521/ESR1/TWIST1/NKX3-2/RUNX1/TWIST2/CDKN1A/MSX2/ABL1/SRC/AR/PPARGC1A
PID_FCER1_PATHWAY	PID_FCER1_PATHWAY	28	0.355807	1.60112	0.0324484	0.0656296	0.0321848	4350	tags=89%, list=57%, signal=39%	PXN/SHC1/CBLB/PIK3R1/NFKB1/JUN/FCER1A/SPHK1/PLD2/FYN/MS4A2/PTK2/FER/PTPN13/WIPF1/MAP2K1/PLCG1/HCLS1/MAP3K1/RELA/LCP2/FCGR2B/NFATC2/MAPK8/LAT2
BIOCARTA_G2_PATHWAY	BIOCARTA_G2_PATHWAY	15	-0.395862	-1.61805	0.0326087	0.0658712	0.0323033	2189	tags=67%, list=29%, signal=48%	PLK1/CHEK1/CDC34/MDM2/CCNB1/CDC25C/CHEK2/CDK1/CDC25A/WEE1
REACTOME_REGULATION_OF_RAS_BY_GAPS	REACTOME_REGULATION_OF_RAS_BY_GAPS	27	-0.313673	-1.62704	0.0332326	0.0670476	0.0328802	2706	tags=67%, list=35%, signal=43%	PSMD9/PSMB5/PSMA2/PSMC5/PSME1/PSMD14/PSMA6/PSMC2/PSMB7/PSMC6/PSMD12/PSMD11/PSMA4/UBA52/PSMB3/PSMD6/PSMA3/RPS27A
REACTOME_G_ALPHA_Z_SIGNALLING_EVENTS	REACTOME_G_ALPHA_Z_SIGNALLING_EVENTS	20	0.403003	1.64097	0.0333839	0.0672686	0.0329886	3538	tags=85%, list=46%, signal=46%	GNB1/GNG12/ADCY7/GNAI2/ADCY9/PRKCA/RGS4/GNB4/ADRA2A/GNG2/RGS16/ADCY2/RGS19/GNAI1/GNGT1/ADCY6/ADCY4
REACTOME_INTERLEUKIN_2_FAMILY_SIGNALING	REACTOME_INTERLEUKIN_2_FAMILY_SIGNALING	21	0.398195	1.64402	0.0335366	0.0674919	0.0330981	4135	tags=90%, list=54%, signal=42%	SHC1/STAT3/JAK1/PIK3R1/PIK3CB/CSF2/JAK3/PTK2B/PIK3CD/STAT4/STAT5A/IL15RA/CSF2RB/IL3/IL2RB/IL15/SOS2/IL21R/IL3RA
PID_ERBB1_DOWNSTREAM_PATHWAY	PID_ERBB1_DOWNSTREAM_PATHWAY	45	0.309688	1.60406	0.0337079	0.067752	0.0332256	2823	tags=58%, list=37%, signal=37%	SLC9A1/STAT3/CAPN2/RIN1/VAV2/EGFR/PIK3R1/RPS6KA4/JUN/PIK3CB/ARPC2/PRKCA/SRC/MTOR/WASF2/PIK3CD/RICTOR/MAP3K2/PPP2R1A/PLD2/DUSP6/SFN/PDPK1/ARPC1B/MAPK7/IQGAP1
REACTOME_DECTIN_1_MEDIATED_NONCANONICAL_NF_KB_SIGNALING	REACTOME_DECTIN_1_MEDIATED_NONCANONICAL_NF_KB_SIGNALING	31	-0.289734	-1.58589	0.0349206	0.0701022	0.0343782	3234	tags=74%, list=42%, signal=43%	CUL1/PSMD10/PSME2/SKP1/PSMD9/PSMB5/PSMA2/PSMC5/PSME1/PSMD14/PSMA6/PSMC2/PSMB7/PSMC6/UBA3/PSMD12/PSMD11/PSMA4/UBA52/PSMB3/PSMD6/PSMA3/RPS27A
REACTOME_GABA_B_RECEPTOR_ACTIVATION	REACTOME_GABA_B_RECEPTOR_ACTIVATION	21	0.394463	1.62861	0.035061	0.0702964	0.0344734	3538	tags=81%, list=46%, signal=44%	GNB1/GNG12/KCNJ15/ADCY7/GNAI2/KCNJ12/ADCY9/KCNJ6/KCNJ5/GNB4/GNG2/ADCY2/GNAI1/KCNJ16/GNGT1/ADCY6/ADCY4
WP_MONOAMINE_GPCRS	WP_MONOAMINE_GPCRS	19	0.409881	1.63433	0.0351145	0.0703162	0.0344832	3028	tags=74%, list=40%, signal=45%	HRH1/HRH2/DRD5/ADRA1D/ADRA1B/ADRB2/CHRM4/HTR7/ADRA2A/HTR2A/HTR1B/ADRB3/HTR2C/DRD4
REACTOME_SYNTHESIS_OF_GLYCOSYLPHOSPHATIDYLINOSITOL_GPI_	REACTOME_SYNTHESIS_OF_GLYCOSYLPHOSPHATIDYLINOSITOL_GPI_	10	-0.460201	-1.60201	0.0353535	0.0707071	0.0346748	2378	tags=70%, list=31%, signal=48%	PIGL/PIGC/PIGF/PIGH/DPM2/PIGY/PIGW
WP_MIRNA_REGULATION_OF_PROSTATE_CANCER_SIGNALING_PATHWAYS	WP_MIRNA_REGULATION_OF_PROSTATE_CANCER_SIGNALING_PATHWAYS	18	0.412394	1.60412	0.0358255	0.0715623	0.0350942	1789	tags=50%, list=23%, signal=38%	PDGFA/PDGFRB/CREB3L1/FOXO1/NFKB1/CDKN1A/MTOR/AR/CCND1
REACTOME_HCMV_EARLY_EVENTS	REACTOME_HCMV_EARLY_EVENTS	37	-0.2718	-1.57948	0.0359477	0.0717175	0.0351703	2829	tags=68%, list=37%, signal=43%	TUBB8/NUP160/TUBB1/NUP54/NUP188/NUP43/TUBA1B/CBX1/EED/TBL1X/RAE1/TBL1XR1/NUP210/NUP107/NUP93/DYNC1LI1/AAAS/NUP205/SUZ12/NUP85/NUP37/NUP35/NUP88/SEH1L/EZH2
PID_AR_NONGENOMIC_PATHWAY	PID_AR_NONGENOMIC_PATHWAY	12	0.490568	1.63667	0.0361248	0.0718928	0.0352563	3515	tags=92%, list=46%, signal=50%	GNB1/PIK3R1/GNAI2/SRC/AR/GNG2/PTK2/GNAI1/PLCB3/MAP2K1/PLCG1
REACTOME_ANTIGEN_ACTIVATES_B_CELL_RECEPTOR_BCR_LEADING_TO_GENERATION_OF_SECOND_MESSENGERS	REACTOME_ANTIGEN_ACTIVATES_B_CELL_RECEPTOR_BCR_LEADING_TO_GENERATION_OF_SECOND_MESSENGERS	12	0.49014	1.63525	0.0361248	0.0718928	0.0352563	2677	tags=75%, list=35%, signal=49%	ORAI2/BLNK/PIK3R1/PIK3CD/ITPR2/SH3KBP1/ITPR1/FYN/ITPR3
BIOCARTA_PTEN_PATHWAY	BIOCARTA_PTEN_PATHWAY	10	0.520141	1.63787	0.0363036	0.0720708	0.0353436	997	tags=50%, list=13%, signal=44%	ITGB1/SHC1/BCAR1/EGFR/PIK3R1
WP_BMP_SIGNALING_PATHWAY_IN_EYELID_DEVELOPMENT	WP_BMP_SIGNALING_PATHWAY_IN_EYELID_DEVELOPMENT	10	0.52594	1.65613	0.0363036	0.0720708	0.0353436	1150	tags=50%, list=15%, signal=43%	FOXC2/FOXC1/EGFR/TGFA/JUN
PID_IL8_CXCR2_PATHWAY	PID_IL8_CXCR2_PATHWAY	17	0.417355	1.58337	0.0364501	0.0721837	0.035399	3113	tags=76%, list=41%, signal=45%	GNB1/GNAI2/PRKCA/GNA15/RAC2/PPP2R1A/PLD2/VASP/GNG2/PDPK1/CXCR2/PLCB3/PIK3R6
ST_WNT_BETA_CATENIN_PATHWAY	ST_WNT_BETA_CATENIN_PATHWAY	17	0.414411	1.5722	0.0364501	0.0721837	0.035399	517	tags=29%, list=7%, signal=27%	LRP1/FSTL1/DACT1/DKK3/MVP
REACTOME_N_GLYCAN_TRIMMING_IN_THE_ER_AND_CALNEXIN_CALRETICULIN_CYCLE	REACTOME_N_GLYCAN_TRIMMING_IN_THE_ER_AND_CALNEXIN_CALRETICULIN_CYCLE	21	0.39207	1.61873	0.0365854	0.0723627	0.0354867	2463	tags=62%, list=32%, signal=42%	CALR/PDIA3/OS9/GANAB/EDEM1/UGGT1/MLEC/EDEM3/PRKCSH/UGGT2/SYVN1/SEL1L/MAN1B1
WP_BLADDER_CANCER	WP_BLADDER_CANCER	22	0.390192	1.6199	0.0368664	0.0728291	0.0357155	1789	tags=50%, list=23%, signal=38%	MMP2/DAPK3/MMP1/MMP9/EGFR/PIK3R1/THBS1/CDKN1A/SRC/TYMP/CCND1
REACTOME_ASYMMETRIC_LOCALIZATION_OF_PCP_PROTEINS	REACTOME_ASYMMETRIC_LOCALIZATION_OF_PCP_PROTEINS	29	-0.298643	-1.60036	0.0371517	0.073303	0.0359479	2706	tags=69%, list=35%, signal=45%	PSMD9/PSMB5/PSMA2/PSMC5/PSME1/PSMD14/PSMA6/PSMC2/PSMB7/PSMC6/PSMD12/PSMD11/PSMA4/DVL2/UBA52/PSMB3/PSMD6/PSMA3/PARD6A/RPS27A
KEGG_GLYCINE_SERINE_AND_THREONINE_METABOLISM	KEGG_GLYCINE_SERINE_AND_THREONINE_METABOLISM	13	-0.430767	-1.66465	0.0375335	0.0739658	0.0362729	2117	tags=69%, list=28%, signal=50%	AOC2/SHMT2/GNMT/BHMT/DLD/PSAT1/CBS/SHMT1/ALAS1
REACTOME_PURINERGIC_SIGNALING_IN_LEISHMANIASIS_INFECTION	REACTOME_PURINERGIC_SIGNALING_IN_LEISHMANIASIS_INFECTION	15	0.443127	1.62531	0.0378549	0.074508	0.0365388	1382	tags=47%, list=18%, signal=38%	APP/NFKB2/IL1A/NFKB1/NT5E/C3/IL1B
REACTOME_ABC_FAMILY_PROTEINS_MEDIATED_TRANSPORT	REACTOME_ABC_FAMILY_PROTEINS_MEDIATED_TRANSPORT	45	-0.259342	-1.6147	0.037931	0.0745669	0.0365677	3820	tags=80%, list=50%, signal=40%	ABCA3/ABCB8/ERLIN1/ABCA9/RNF185/ABCF1/ABCC10/PSMD10/EIF2S2/PSME2/RNF5/ABCG5/ABCA5/EIF2S1/PEX3/PSMD9/PEX19/PSMB5/PSMA2/ABCC5/PSMC5/PSME1/PSMD14/PSMA6/PSMC2/PSMB7/PSMC6/PSMD12/PSMD11/PSMA4/UBA52/PSMB3/PSMD6/PSMA3/RPS27A/KCNJ11
REACTOME_SEMA4D_IN_SEMAPHORIN_SIGNALING	REACTOME_SEMA4D_IN_SEMAPHORIN_SIGNALING	14	0.463183	1.63495	0.0387097	0.0760049	0.0372729	347	tags=29%, list=5%, signal=27%	MYH9/RRAS/MYL9/LIMK2
PID_NFAT_TFPATHWAY	PID_NFAT_TFPATHWAY	21	0.388144	1.60252	0.0396341	0.0776551	0.0380821	1336	tags=43%, list=17%, signal=35%	MAF/TNF/PTPRK/GATA3/CBLB/PTGS2/JUN/CSF2/PTPN1
REACTOME_SIGNALING_BY_MODERATE_KINASE_ACTIVITY_BRAF_MUTANTS	REACTOME_SIGNALING_BY_MODERATE_KINASE_ACTIVITY_BRAF_MUTANTS	19	0.407036	1.62298	0.0396947	0.0776551	0.0380821	320	tags=26%, list=4%, signal=25%	VCL/FN1/CAMK2A/ITGB3/ACTB
WP_FIBRIN_COMPLEMENT_RECEPTOR_3_SIGNALING_PATHWAY	WP_FIBRIN_COMPLEMENT_RECEPTOR_3_SIGNALING_PATHWAY	19	0.399822	1.59422	0.0396947	0.0776551	0.0380821	2772	tags=63%, list=36%, signal=40%	TNF/PLAT/CBLB/NFKB1/CXCL3/SRC/CCL2/ITGAM/IRAK2/CD14/IRF3/TLR3
WP_NOTCH1_REGULATION_OF_HUMAN_ENDOTHELIAL_CELL_CALCIFICATION	WP_NOTCH1_REGULATION_OF_HUMAN_ENDOTHELIAL_CELL_CALCIFICATION	13	0.471084	1.63332	0.0397456	0.0776605	0.0380848	3353	tags=85%, list=44%, signal=48%	PLAT/JAG2/ITGA1/GJA5/CALU/ALPL/DLL1/FGFR3/NOTCH1/DLL4/JAG1
BIOCARTA_MAPK_PATHWAY	BIOCARTA_MAPK_PATHWAY	41	0.315398	1.59498	0.0402778	0.0786051	0.038548	2748	tags=56%, list=36%, signal=36%	MAPKAPK2/TGFB3/SHC1/TGFB2/TGFB1/MAP3K5/NFKB1/RPS6KA4/MAPK11/MAP3K4/MAP3K6/JUN/RIPK1/MAP3K7/MAP3K2/MAP4K4/MAP2K3/MAP3K11/RPS6KA2/MAP3K10/RPS6KA1/MAPK7/MAPK4
WP_HOSTPATHOGEN_INTERACTION_OF_HUMAN_CORONA_VIRUSES_INTERFERON_INDUCTION	WP_HOSTPATHOGEN_INTERACTION_OF_HUMAN_CORONA_VIRUSES_INTERFERON_INDUCTION	12	0.483545	1.61325	0.0410509	0.080017	0.0392404	2792	tags=75%, list=36%, signal=48%	JAK1/NFKB1/JUN/RIPK1/MAP3K7/IFNAR2/STAT2/IRF3/IFNAR1
REACTOME_SIGNALING_BY_TYPE_1_INSULIN_LIKE_GROWTH_FACTOR_1_RECEPTOR_IGF1R_	REACTOME_SIGNALING_BY_TYPE_1_INSULIN_LIKE_GROWTH_FACTOR_1_RECEPTOR_IGF1R_	21	0.384709	1.58834	0.0411585	0.0800261	0.0392449	1310	tags=38%, list=17%, signal=32%	IRS1/SHC1/FGF1/IGF1R/FGF5/PIK3R1/CILP/PIK3CB
KEGG_AUTOIMMUNE_THYROID_DISEASE	KEGG_AUTOIMMUNE_THYROID_DISEASE	10	0.513089	1.61567	0.0412541	0.0800261	0.0392449	3730	tags=100%, list=49%, signal=51%	TG/CD40/FAS/HLA-B/IFNA13/IL10/HLA-C/HLA-E/HLA-F/HLA-A
REACTOME_DAP12_SIGNALING	REACTOME_DAP12_SIGNALING	10	0.512353	1.61335	0.0412541	0.0800261	0.0392449	1310	tags=50%, list=17%, signal=41%	SHC1/VAV3/VAV2/PIK3R1/PIK3CB
WP_TYPE_I_INTERFERON_INDUCTION_AND_SIGNALING_DURING_SARSCOV2_INFECTION	WP_TYPE_I_INTERFERON_INDUCTION_AND_SIGNALING_DURING_SARSCOV2_INFECTION	10	0.5149	1.62137	0.0412541	0.0800261	0.0392449	3298	tags=90%, list=43%, signal=51%	JAK1/NFKB1/JUN/MAP3K7/IFNAR2/STAT2/IRF3/IFNAR1/TYK2
REACTOME_ESR_MEDIATED_SIGNALING	REACTOME_ESR_MEDIATED_SIGNALING	77	0.255625	1.53634	0.0415584	0.0804981	0.0394763	2536	tags=49%, list=33%, signal=33%	MMP2/MMP3/SHC1/ZDHHC7/IGF1R/GATA3/GNB1/ESR1/GNG12/CXXC5/RUNX1/MMP9/EGFR/MMP7/PIK3R1/TGFA/GNAI2/JUN/S1PR3/CAV1/PGR/TLE3/SRC/EPGN/NRIP1/CCND1/GNB4/AKT2/CTSD/SPHK1/POLR2A/CAV2/EREG/GNG2/GREB1/MOV10/CXCL12/PDPK1
PID_S1P_META_PATHWAY	PID_S1P_META_PATHWAY	11	0.505641	1.62689	0.0415973	0.0804981	0.0394763	2842	tags=82%, list=37%, signal=51%	GNA12/GNAI2/S1PR3/GNA15/S1PR2/SPHK1/S1PR5/SGPP1/GNAI1
REACTOME_SUMOYLATION	REACTOME_SUMOYLATION	85	-0.203764	-1.5416	0.0418605	0.0809102	0.0396784	2057	tags=44%, list=27%, signal=32%	RAE1/CBX2/UBA2/CBX8/DNMT3B/NUP210/NPM1/MDM2/NUP107/NUP93/BLM/SUMO1/RPA1/RAD21/BIRC5/AURKB/NR1H3/STAG2/DDX5/TOPORS/TDG/EID3/NOP58/AAAS/NUP205/PPARG/SUZ12/NUP85/NUP37/PCNA/NSMCE4A/NR2C1/HNRNPC/NUP35/NUP88/SUMO2/SEH1L
BIOCARTA_PROTEASOME_PATHWAY	BIOCARTA_PROTEASOME_PATHWAY	11	-0.442542	-1.61538	0.042394	0.0818433	0.040136	2593	tags=82%, list=34%, signal=54%	PSMB5/PSMA2/PSMA6/UBE3A/PSMB7/PSMA4/PSMB3/PSMA3/UBE2A
PID_BETA_CATENIN_NUC_PATHWAY	PID_BETA_CATENIN_NUC_PATHWAY	38	0.319601	1.5721	0.0428571	0.0825149	0.0404654	1938	tags=42%, list=25%, signal=32%	MMP2/VCAN/CACNA1G/SNAI2/BCL9/TCF7L1/MMP9/ADCY7/JUN/SALL4/TCF7L2/AR/TNIK/CCND1/MED12/CDX1
REACTOME_MITOCHONDRIAL_FATTY_ACID_BETA_OXIDATION	REACTOME_MITOCHONDRIAL_FATTY_ACID_BETA_OXIDATION	13	-0.405686	-1.56772	0.0428954	0.0825149	0.0404654	1659	tags=54%, list=22%, signal=42%	ACBD7/HADH/MCEE/ACOT13/PCCB/NDUFAB1/DBI
REACTOME_RMTS_METHYLATE_HISTONE_ARGININES	REACTOME_RMTS_METHYLATE_HISTONE_ARGININES	13	-0.40388	-1.56074	0.0428954	0.0825149	0.0404654	2865	tags=77%, list=37%, signal=48%	SMARCC2/ACTL6B/RPS2/SMARCC1/ACTL6A/WDR5/PRMT3/PRMT5/CDK4/SMARCD2
WP_PHOTODYNAMIC_THERAPYINDUCED_AP1_SURVIVAL_SIGNALING	WP_PHOTODYNAMIC_THERAPYINDUCED_AP1_SURVIVAL_SIGNALING	25	0.367013	1.57576	0.043609	0.0836878	0.0410406	2283	tags=52%, list=30%, signal=37%	MMP2/TNFRSF1A/TNF/PDGFRA/MAP3K5/EGFR/MAPK11/JUN/CDKN1A/CCND1/TNFSF10/MAP2K3/FAS
WP_VITAMIN_B12_METABOLISM	WP_VITAMIN_B12_METABOLISM	26	0.363864	1.5861	0.043609	0.0836878	0.0410406	1850	tags=46%, list=24%, signal=35%	SERPINE1/TNF/ICAM1/SERPINA3/PLAT/NFKB2/NFKB1/SAA1/IL1B/SAA2/MTHFR/CCL2
KEGG_B_CELL_RECEPTOR_SIGNALING_PATHWAY	KEGG_B_CELL_RECEPTOR_SIGNALING_PATHWAY	33	0.333394	1.57042	0.0442478	0.0848126	0.0415922	4096	tags=82%, list=54%, signal=38%	VAV3/VAV2/BLNK/PIK3R1/NFKB1/JUN/PIK3CB/PIK3CD/NFAT5/AKT2/RAC2/NFATC1/IFITM1/NFKBIE/PPP3CA/AKT3/MALT1/RASGRP3/GSK3B/LILRB3/MAP2K1/CD81/NFKBIB/PIK3R5/RELA/SOS2/FCGR2B
REACTOME_SIGNALING_BY_NOTCH2	REACTOME_SIGNALING_BY_NOTCH2	16	0.415982	1.54884	0.044374	0.0849536	0.0416613	3353	tags=88%, list=44%, signal=49%	NCSTN/MAML2/JAG2/NOTCH2/MIB2/NEURL1B/PSEN2/ADAM10/DLL1/EP300/MAMLD1/DLL4/MAML1/JAG1
REACTOME_RNA_POLYMERASE_III_TRANSCRIPTION_TERMINATION	REACTOME_RNA_POLYMERASE_III_TRANSCRIPTION_TERMINATION	16	-0.373413	-1.58098	0.0458221	0.0876063	0.0429622	1052	tags=44%, list=14%, signal=38%	POLR3G/POLR2F/POLR3F/POLR2H/SSB/POLR1C/POLR3K
REACTOME_SIGNALING_BY_SCF_KIT	REACTOME_SIGNALING_BY_SCF_KIT	16	0.414477	1.54323	0.0459588	0.0876063	0.0429622	2778	tags=69%, list=36%, signal=44%	STAT3/PTPRU/MMP9/PIK3R1/PRKCA/SRC/SH2B3/STAT5A/FYN/FER/KITLG
WP_EICOSANOID_METABOLISM_VIA_CYCLO_OXYGENASES_COX	WP_EICOSANOID_METABOLISM_VIA_CYCLO_OXYGENASES_COX	17	0.399424	1.51534	0.0459588	0.0876063	0.0429622	2235	tags=59%, list=29%, signal=42%	PTGS1/PTGES/TBXA2R/PTGIR/PTGS2/PPARD/PTGFR/PLA2G5/ACOX2/PTGDR
WP_SIGNAL_TRANSDUCTION_OF_S1P_RECEPTOR	WP_SIGNAL_TRANSDUCTION_OF_S1P_RECEPTOR	12	0.477928	1.59451	0.045977	0.0876063	0.0429622	3186	tags=92%, list=42%, signal=54%	GNAI2/S1PR3/AKT2/S1PR2/SPHK1/S1PR5/MAPK7/MAPK4/GNAI1/PLCB3/AKT3
REACTOME_B_WICH_COMPLEX_POSITIVELY_REGULATES_RRNA_EXPRESSION	REACTOME_B_WICH_COMPLEX_POSITIVELY_REGULATES_RRNA_EXPRESSION	15	-0.374499	-1.53073	0.0461957	0.0878324	0.0430731	1771	tags=60%, list=23%, signal=46%	POLR1B/DEK/ZNRD1/TAF1D/KAT2A/POLR2F/POLR2H/POLR1E/POLR1C
BIOCARTA_ETS_PATHWAY	BIOCARTA_ETS_PATHWAY	10	0.501218	1.57828	0.0462046	0.0878324	0.0430731	2249	tags=70%, list=29%, signal=49%	NCOR2/ETS2/CSF1/ETS1/JUN/CSF1R/ETV3
WP_WNTBETACATENIN_SIGNALING_PATHWAY_IN_LEUKEMIA	WP_WNTBETACATENIN_SIGNALING_PATHWAY_IN_LEUKEMIA	11	0.500216	1.60944	0.046589	0.0884069	0.0433548	1789	tags=64%, list=23%, signal=49%	PML/BCL9/SALL4/PPARD/RARA/RUNX1T1/CCND1
REACTOME_AMYLOID_FIBER_FORMATION	REACTOME_AMYLOID_FIBER_FORMATION	24	0.362922	1.54769	0.0466165	0.0884069	0.0433548	1143	tags=33%, list=15%, signal=28%	HSPG2/APP/MFGE8/TGFBI/FURIN/NCSTN/ODAM/SAA1
REACTOME_SARS_COV_INFECTIONS	REACTOME_SARS_COV_INFECTIONS	41	0.308736	1.56129	0.0472222	0.0894503	0.0438665	1447	tags=34%, list=19%, signal=28%	ITGB1/IL1RAP/ST3GAL2/FURIN/MGAT1/IL1R1/JAK1/AP2A1/GANAB/IL6R/RIPK1/ST6GAL1/JAK3/PRKCSH
REACTOME_COPII_MEDIATED_VESICLE_TRANSPORT	REACTOME_COPII_MEDIATED_VESICLE_TRANSPORT	36	0.321263	1.56412	0.0473458	0.0895791	0.0439297	2457	tags=56%, list=32%, signal=38%	CD59/COL7A1/LMAN1/SEC24C/SEC24D/TGFA/SEC31A/YKT6/CTSZ/TFG/F5/TMED10/SEC16B/CNIH3/SEC24A/SEC23A/SERPINA1/LMAN2/GRIA1/MCFD2
REACTOME_FCGR3A_MEDIATED_IL10_SYNTHESIS	REACTOME_FCGR3A_MEDIATED_IL10_SYNTHESIS	17	0.397536	1.50818	0.0475436	0.0898479	0.0440615	3538	tags=82%, list=46%, signal=44%	ADCY7/ADCY9/SRC/ITPR2/FCGR2A/ITPR1/FYN/ITPR3/ADCY2/PRKAR1A/ADCY6/IL10/PLCG1/ADCY4
REACTOME_SIGNALING_BY_BRAF_AND_RAF_FUSIONS	REACTOME_SIGNALING_BY_BRAF_AND_RAF_FUSIONS	26	0.36208	1.57833	0.0481203	0.0908313	0.0445438	1542	tags=38%, list=20%, signal=31%	VCL/FN1/CAMK2A/ITGB3/ACTB/AGTRAP/FAM131B/MPRIP/LMNA/SRC
REACTOME_METABOLISM_OF_FAT_SOLUBLE_VITAMINS	REACTOME_METABOLISM_OF_FAT_SOLUBLE_VITAMINS	21	0.377783	1.55975	0.0487805	0.0919698	0.0451021	686	tags=29%, list=9%, signal=26%	AGRN/HSPG2/LRP1/GPC1/GPC6/GPC4
BIOCARTA_NTHI_PATHWAY	BIOCARTA_NTHI_PATHWAY	12	0.47278	1.57733	0.0492611	0.0927674	0.0454932	1482	tags=50%, list=19%, signal=40%	TNF/TGFBR2/NFKB1/MAPK11/IL1B/MAP3K7
WP_THYMIC_STROMAL_LYMPHOPOIETIN_TSLP_SIGNALING_PATHWAY	WP_THYMIC_STROMAL_LYMPHOPOIETIN_TSLP_SIGNALING_PATHWAY	24	0.359061	1.53123	0.0496241	0.0933419	0.0457749	1779	tags=46%, list=23%, signal=35%	STAT3/NFKB2/RELB/JAK1/PI4K2A/IL7R/NFKB1/CCL11/SRC/MTOR/CISH
WP_FRAGILE_X_SYNDROME	WP_FRAGILE_X_SYNDROME	60	0.269695	1.5235	0.0497981	0.0934872	0.0458462	3515	tags=70%, list=46%, signal=38%	APP/CAMK2A/SHC1/SHANK1/GRIN2A/AP2A1/MMP9/PIK3CB/KCND2/PRKCA/SRC/MTOR/AKT1S1/GRIP1/CYFIP1/CNR1/ITPR1/GRIA1/GAD1/DLG4/ARAF/GABRD/SLC6A1/FYN/EPS8L1/GRIP2/GABRG2/PPP2R5B/PPP3CA/PRKAR1A/SLC16A1/DAG1/GABRA1/PTEN/SH3GL1/EIF4G1/EPHA4/SYNGAP1/TSC2/ABAT/MAP2K1/PLCG1
PID_IFNG_PATHWAY	PID_IFNG_PATHWAY	18	0.398521	1.55016	0.0498442	0.0934872	0.0458462	2673	tags=67%, list=35%, signal=43%	SMAD7/CAMK2A/STAT3/JAK1/CEBPB/PIK3R1/IL1B/MTOR/IFNGR1/MAP3K11/RAPGEF1/EP300
REACTOME_ABERRANT_REGULATION_OF_MITOTIC_G1_S_TRANSITION_IN_CANCER_DUE_TO_RB1_DEFECTS	REACTOME_ABERRANT_REGULATION_OF_MITOTIC_G1_S_TRANSITION_IN_CANCER_DUE_TO_RB1_DEFECTS	11	-0.422478	-1.54214	0.0498753	0.0934872	0.0458462	1304	tags=55%, list=17%, signal=45%	CDKN1B/E2F2/CCNE2/CDK2/CDK4/E2F1
REACTOME_FLT3_SIGNALING	REACTOME_FLT3_SIGNALING	129	0.216055	1.4448	0.0499391	0.0934981	0.0458515	3381	tags=57%, list=44%, signal=33%	VCL/PDGFA/FN1/CAMK2A/IRS1/ITGB3/SHC1/PDGFRB/ACTB/PDGFB/FGF1/DUSP10/FGF5/JAK1/GDNF/PDGFRA/EGFR/RASGRF2/RASA3/PIK3R1/TGFA/MRAS/DAB2IP/ICMT/RASGRP4/PIK3CB/CSF2/JAK3/SRC/SPRED3/EPGN/RASGRF1/RET/AKT2/NRG4/PPP2R1A/MET/HGF/TLN1/EREG/MAP3K11/DLG2/DUSP6/PEA15/DLG4/SPTBN1/ARAF/DUSP7/PDPK1/PSMD1/STAT5A/FGFR3/FYN/PTK2/KITLG/SHC2/PPP2R5B/IQGAP1/GFRA2/SPTAN1/SHC3/GFRA1/TLR9/NEFL/CSF2RB/SPRED1/FGF16/CNKSR1/SYNG…
KEGG_LONG_TERM_DEPRESSION	KEGG_LONG_TERM_DEPRESSION	29	0.336444	1.53385	0.0500736	0.0935369	0.0458706	3041	tags=66%, list=40%, signal=40%	GNA12/GRIA3/IGF1R/GUCY1A2/GNAI2/PRKCA/PLA2G5/ITPR2/PPP2R1A/ITPR1/GRIA1/PLA2G2F/ARAF/PRKG1/ITPR3/GNAI1/PLCB3/CACNA1A/GRID2
PID_P38_ALPHA_BETA_DOWNSTREAM_PATHWAY	PID_P38_ALPHA_BETA_DOWNSTREAM_PATHWAY	20	0.387625	1.57835	0.0500759	0.0935369	0.0458706	1150	tags=40%, list=15%, signal=34%	MAPKAPK2/SLC9A1/ESR1/PTGS2/CEBPB/RPS6KA4/MAPK11/JUN
WP_TRANSCRIPTION_FACTOR_REGULATION_IN_ADIPOGENESIS	WP_TRANSCRIPTION_FACTOR_REGULATION_IN_ADIPOGENESIS	13	0.462534	1.60368	0.0508744	0.0949184	0.0465481	1884	tags=62%, list=25%, signal=46%	IRS1/TNF/FOXO1/TWIST1/CEBPB/PPARGC1A/NRIP1/RXRA
WP_TYPE_II_INTERFERON_SIGNALING_IFNG	WP_TYPE_II_INTERFERON_SIGNALING_IFNG	11	0.491818	1.58242	0.0515807	0.0959631	0.0470604	3893	tags=100%, list=51%, signal=49%	ICAM1/JAK1/IL1B/IFNGR1/IFNGR2/STAT2/IFIT2/CIITA/HLA-B/IRF4/SPI1
REACTOME_G_PROTEIN_MEDIATED_EVENTS	REACTOME_G_PROTEIN_MEDIATED_EVENTS	20	0.386896	1.57539	0.0515933	0.0959631	0.0470604	2929	tags=70%, list=38%, signal=43%	CAMK2A/ADCY7/GNAI2/ADCY9/PRKCA/ITPR2/ITPR1/ITPR3/PDE1C/ADCY2/PDE1B/GNAI1/PLCB3/PRKAR1A
WP_IL7_SIGNALING_PATHWAY	WP_IL7_SIGNALING_PATHWAY	14	0.449635	1.58713	0.0516129	0.0959631	0.0470604	1789	tags=57%, list=23%, signal=44%	STAT3/JAK1/IL7R/PIK3R1/IL7/JAK3/PTK2B/CCND1
PID_E2F_PATHWAY	PID_E2F_PATHWAY	40	-0.259734	-1.52442	0.0519031	0.0963915	0.0472705	3237	tags=75%, list=42%, signal=43%	MYBL2/TFDP1/HBP1/WASF1/YY1/TK1/E2F6/TOPBP1/CES3/CES1/CEBPA/CDC6/RRM2/RRM1/DHFR/MYC/MCM3/RANBP1/UXT/CDKN1B/KAT2A/CCNA2/E2F2/CDK1/CDC25A/PRMT5/CCNE2/TYMS/CDK2/E2F1
KEGG_INTESTINAL_IMMUNE_NETWORK_FOR_IGA_PRODUCTION	KEGG_INTESTINAL_IMMUNE_NETWORK_FOR_IGA_PRODUCTION	12	0.471982	1.57467	0.0525452	0.0974716	0.0478001	4045	tags=100%, list=53%, signal=47%	TGFB1/LTBR/ICOSLG/CD40/ITGA4/CXCL12/CCL28/IL15RA/IL10/IL15/CCL27/MAP3K14
REACTOME_AMINE_LIGAND_BINDING_RECEPTORS	REACTOME_AMINE_LIGAND_BINDING_RECEPTORS	20	0.38603	1.57186	0.0531108	0.0984075	0.0482592	3028	tags=70%, list=40%, signal=42%	HRH1/HRH2/DRD5/ADRA1D/ADRA1B/ADRB2/CHRM4/HTR7/ADRA2A/HTR2A/HTR1B/ADRB3/HTR2C/DRD4
KEGG_RETINOL_METABOLISM	KEGG_RETINOL_METABOLISM	26	-0.306513	-1.56142	0.0534125	0.0988529	0.0484776	3357	tags=81%, list=44%, signal=45%	ALDH1A2/RETSAT/DGAT1/UGT1A9/CYP2C9/RPE65/UGT1A3/UGT2B11/ADH5/CYP2A7/UGT1A5/UGT2B28/ADH7/CYP2C19/CYP2C18/DHRS4L2/RDH12/DHRS4/CYP26A1/UGT1A7/ALDH1A1
REACTOME_MAP2K_AND_MAPK_ACTIVATION	REACTOME_MAP2K_AND_MAPK_ACTIVATION	17	0.394819	1.49787	0.0538827	0.0996089	0.0488483	320	tags=24%, list=4%, signal=23%	VCL/FN1/ITGB3/ACTB
REACTOME_DOWNREGULATION_OF_TGF_BETA_RECEPTOR_SIGNALING	REACTOME_DOWNREGULATION_OF_TGF_BETA_RECEPTOR_SIGNALING	12	0.468884	1.56433	0.0541872	0.100057	0.049068	410	tags=33%, list=5%, signal=32%	PMEPA1/SMAD7/TGFB1/TGFBR2
WP_PHOTODYNAMIC_THERAPYINDUCED_HIF1_SURVIVAL_SIGNALING	WP_PHOTODYNAMIC_THERAPYINDUCED_HIF1_SURVIVAL_SIGNALING	20	0.384809	1.56689	0.0546282	0.100756	0.0494108	4359	tags=95%, list=57%, signal=41%	SERPINE1/TGFB3/PTGS2/TGFA/ANGPT2/SLC2A1/HIF1AN/PFKL/ARNT/SLC16A1/IGFBP3/IGFBP2/BCL2A1/HIF1A/BAK1/SLC2A3/MCL1/EGLN1/VEGFA
BIOCARTA_MET_PATHWAY	BIOCARTA_MET_PATHWAY	14	0.443459	1.56533	0.0548387	0.101029	0.0495445	2627	tags=71%, list=34%, signal=47%	ITGB1/DOCK1/STAT3/PIK3R1/JUN/PTK2B/MET/HGF/ACTA1/RAPGEF1
REACTOME_MAPK_FAMILY_SIGNALING_CASCADES	REACTOME_MAPK_FAMILY_SIGNALING_CASCADES	145	0.206894	1.41951	0.0550239	0.101254	0.0496551	3222	tags=54%, list=42%, signal=32%	MMP10/VCL/MMP2/PDGFA/CDC42EP3/FN1/CAMK2A/IRS1/ITGB3/SHC1/PDGFRB/ACTB/CDC42EP5/PDGFB/FGF1/DUSP10/FGF5/JAK1/FOXO1/GDNF/PDGFRA/EGFR/RASGRF2/RASA3/IL6R/PIK3R1/TGFA/MRAS/DAB2IP/IL6ST/JUN/ICMT/RASGRP4/PIK3CB/CSF2/JAK3/SRC/SPRED3/EPGN/RASGRF1/RET/NRG4/PPP2R1A/MET/HGF/TLN1/EREG/MAP3K11/DLG2/PAK3/DUSP6/PEA15/DLG4/SPTBN1/MOV10/ARAF/DUSP7/PSMD1/FGFR3/FYN/MAPK4/PTK2/KITLG/SHC2/PPP2R5B/IQGAP1/GFRA2/SPTAN1/SHC…
PID_TNF_PATHWAY	PID_TNF_PATHWAY	27	0.349779	1.5465	0.0551416	0.101355	0.0497045	1605	tags=41%, list=21%, signal=32%	TNFRSF1A/TNF/SMPD1/TAB2/TNFAIP3/MAP3K5/NFKB1/RIPK1/CAV1/MAP3K7/TNIK
REACTOME_CHROMATIN_MODIFYING_ENZYMES	REACTOME_CHROMATIN_MODIFYING_ENZYMES	77	-0.191187	-1.41707	0.0560345	0.102879	0.0504519	2991	tags=58%, list=39%, signal=36%	SUPT7L/MORF4L2/ASH2L/SMARCC2/ELP2/HDAC2/KDM2B/MBIP/ACTL6B/TAF10/MTA3/HAT1/HMG20B/RPS2/EED/SMARCC1/TBL1X/PHF8/ACTL6A/TBL1XR1/WDR5/OGT/MEAF6/MCRS1/SETD6/TAF6L/VPS72/KDM4C/DPY30/KAT2A/PRMT3/SAP18/SUDS3/SUV39H1/TAF9/PRMT5/SUZ12/TADA1/TADA2A/CDK4/SUV39H2/YEATS4/ING3/SMARCD2/EZH2
REACTOME_MAPK6_MAPK4_SIGNALING	REACTOME_MAPK6_MAPK4_SIGNALING	41	-0.249262	-1.46755	0.0567376	0.103953	0.0509786	2706	tags=66%, list=35%, signal=43%	PSMD9/DNAJB1/PSMB5/PSMA2/PSMC5/PSME1/PSMD14/PSMA6/PSMC2/PSMB7/PSMC6/PSMD12/PSMD11/CDC14B/PSMA4/MYC/XPO1/UBA52/PSMB3/CDK1/PSMD6/MAPKAPK5/ETV4/PSMA3/RPS27A/PAK1/CDC14A
KEGG_BLADDER_CANCER	KEGG_BLADDER_CANCER	23	0.365453	1.52961	0.0567485	0.103953	0.0509786	1789	tags=48%, list=23%, signal=37%	MMP2/DAPK3/MMP1/MMP9/VEGFC/EGFR/THBS1/CDKN1A/TYMP/PGF/CCND1
REACTOME_CROSS_PRESENTATION_OF_SOLUBLE_EXOGENOUS_ANTIGENS_ENDOSOMES_	REACTOME_CROSS_PRESENTATION_OF_SOLUBLE_EXOGENOUS_ANTIGENS_ENDOSOMES_	22	-0.31457	-1.50143	0.0569801	0.104259	0.0511285	2706	tags=73%, list=35%, signal=47%	PSMD9/PSMB5/PSMA2/PSMC5/PSME1/PSMD14/PSMA6/PSMC2/PSMB7/PSMC6/PSMD12/PSMD11/PSMA4/PSMB3/PSMD6/PSMA3
WP_OVERVIEW_OF_LEUKOCYTEINTRINSIC_HIPPO_PATHWAY_FUNCTIONS	WP_OVERVIEW_OF_LEUKOCYTEINTRINSIC_HIPPO_PATHWAY_FUNCTIONS	16	0.406294	1.51277	0.0570523	0.104272	0.0511353	3459	tags=81%, list=45%, signal=45%	LATS2/FOXO1/NDRG1/TEAD3/RAB13/YAP1/TEAD2/PRDM1/STK38L/FOXP3/FOXO3/LATS1/TEAD1
REACTOME_RHO_GTPASES_ACTIVATE_PAKS	REACTOME_RHO_GTPASES_ACTIVATE_PAKS	12	0.458517	1.52974	0.0574713	0.104919	0.0514525	1060	tags=42%, list=14%, signal=36%	MYH9/FLNA/MYL9/MYLK/MYH10
REACTOME_FGFR2_MUTANT_RECEPTOR_ACTIVATION	REACTOME_FGFR2_MUTANT_RECEPTOR_ACTIVATION	14	-0.378333	-1.50883	0.0575916	0.10502	0.0515019	1305	tags=50%, list=17%, signal=42%	POLR2G/POLR2J/POLR2F/POLR2H/FGF8/POLR2D/NCBP1
REACTOME_UCH_PROTEINASES	REACTOME_UCH_PROTEINASES	39	-0.252603	-1.4812	0.0578231	0.105323	0.0516505	3056	tags=74%, list=40%, signal=45%	PSME2/SENP8/YY1/PSMD9/PSMB5/PSMA2/ACTR5/PSMC5/PSME1/PSMD14/NEDD8/INO80C/PSMA6/PSMC2/ACTL6A/PSMB7/PSMC6/OGT/PSMD12/USP15/PSMD11/MCRS1/INO80E/PSMA4/UBA52/PSMB3/PSMD6/PSMA3/RPS27A
SA_G1_AND_S_PHASES	SA_G1_AND_S_PHASES	12	-0.404143	-1.51618	0.0585242	0.10648	0.0522177	1304	tags=58%, list=17%, signal=48%	MDM2/CDKN1B/E2F2/NXT1/CDK2/CDK4/E2F1
REACTOME_DEADENYLATION_OF_MRNA	REACTOME_DEADENYLATION_OF_MRNA	13	-0.385938	-1.49141	0.0589812	0.10719	0.0525662	1302	tags=46%, list=17%, signal=38%	EIF4B/CNOT7/EIF4A2/EIF4E/EIF4A3/CNOT10
REACTOME_FOXO_MEDIATED_TRANSCRIPTION_OF_OXIDATIVE_STRESS_METABOLIC_AND_NEURONAL_GENES	REACTOME_FOXO_MEDIATED_TRANSCRIPTION_OF_OXIDATIVE_STRESS_METABOLIC_AND_NEURONAL_GENES	12	0.454722	1.51708	0.0591133	0.107309	0.0526246	2986	tags=75%, list=39%, signal=46%	FBXO32/FOXO1/PLXNA4/PPARGC1A/NPY/SOD2/RETN/ABCA6/FOXO3
REACTOME_PLASMA_LIPOPROTEIN_ASSEMBLY_REMODELING_AND_CLEARANCE	REACTOME_PLASMA_LIPOPROTEIN_ASSEMBLY_REMODELING_AND_CLEARANCE	35	0.319337	1.53594	0.0609579	0.110441	0.0541605	1614	tags=37%, list=21%, signal=29%	BMP1/LIPG/FURIN/HDLBP/ANGPTL4/AP2A1/LDLRAP1/P4HB/MBTPS1/LSR/PCSK6/LCAT/ZDHHC8
PID_KIT_PATHWAY	PID_KIT_PATHWAY	21	0.369236	1.52446	0.0609756	0.110441	0.0541605	3506	tags=76%, list=46%, signal=41%	SHC1/STAT3/SNAI2/PIK3R1/SH2B3/MITF/PDPK1/STAT5A/FER/KITLG/FOXO3/PTEN/SPRED1/GRB10/GSK3B/MAP2K1
REACTOME_DISEASES_OF_CARBOHYDRATE_METABOLISM	REACTOME_DISEASES_OF_CARBOHYDRATE_METABOLISM	18	-0.340302	-1.53301	0.0611111	0.110562	0.0542199	908	tags=39%, list=12%, signal=34%	UBA52/LCT/RPS27A/TALDO1/KHK/DCXR/RPIA
WP_MAMMARY_GLAND_DEVELOPMENT_PATHWAY_PREGNANCY_AND_LACTATION_STAGE_3_OF_4	WP_MAMMARY_GLAND_DEVELOPMENT_PATHWAY_PREGNANCY_AND_LACTATION_STAGE_3_OF_4	22	0.364303	1.51242	0.0614439	0.11104	0.0544541	1336	tags=41%, list=17%, signal=34%	PRLR/TNFSF11/ESR1/CEBPB/EGFR/GJB2/CAV1/PGR/PTPN1
REACTOME_GLYCOLYSIS	REACTOME_GLYCOLYSIS	32	-0.258219	-1.44257	0.0621118	0.112121	0.0549843	2811	tags=56%, list=37%, signal=36%	NUP160/PPP2R1B/NUP54/NUP188/NUP43/RAE1/NUP210/NUP107/GNPDA1/NUP93/AAAS/NUP205/PGP/NUP85/NUP37/NUP35/NUP88/SEH1L
WP_EICOSANOID_SYNTHESIS	WP_EICOSANOID_SYNTHESIS	14	0.434232	1.53276	0.0629032	0.113357	0.0555904	1609	tags=50%, list=21%, signal=40%	PTGS1/PTGES/GGT1/PTGS2/GGTLC2/ALOX5AP/PLA2G5
PID_CMYB_PATHWAY	PID_CMYB_PATHWAY	44	0.287244	1.4791	0.0629371	0.113357	0.0555904	1900	tags=41%, list=25%, signal=31%	COL1A2/SKI/MAF/ETS2/GATA3/TAB2/ETS1/PTGS2/ANPEP/CEBPB/TOM1/CDK6/CDKN1A/MAP3K7/COPA/CCND1/CSF1R/PIAS3
REACTOME_KERATINIZATION	REACTOME_KERATINIZATION	54	0.271863	1.48873	0.0634483	0.11415	0.0559794	4531	tags=85%, list=59%, signal=35%	FURIN/CASP14/KRT17/PCSK6/LCE1C/KRT5/KRT14/ST14/KRT75/KRT81/CAPN1/TGM5/KRT16/PRSS8/LIPK/KRT2/PKP3/KRT6C/PKP2/CAPNS1/DSG2/KRT7/KRTAP19-3/DSG3/KRT6B/KRTAP2-1/CDSN/LIPJ/KRT15/SPINK6/KRT23/KRT84/KRT86/KRTAP12-1/KRT6A/KRT79/KRT73/KLK5/KRTAP10-2/DSC3/KRT9/KLK14/KRT4/KRTAP1-3/DSG4/KRT76
REACTOME_AMINO_ACIDS_REGULATE_MTORC1	REACTOME_AMINO_ACIDS_REGULATE_MTORC1	18	-0.334697	-1.50776	0.0638889	0.114815	0.0563053	2804	tags=67%, list=37%, signal=42%	ATP6V0B/ATP6V1G2/RRAGA/MLST8/RRAGB/RHEB/C12orf66/ATP6V1G1/ATP6V0E2/NPRL2/ATP6V1F/SEH1L
WP_P38_MAPK_SIGNALING_PATHWAY	WP_P38_MAPK_SIGNALING_PATHWAY	16	0.403407	1.50202	0.0649762	0.116639	0.0571998	1845	tags=50%, list=24%, signal=38%	MAPKAPK2/SHC1/TGFB2/MAP3K5/MEF2D/RIPK1/MAP3K7/RASGRF1
PID_IL8_CXCR1_PATHWAY	PID_IL8_CXCR1_PATHWAY	11	0.474837	1.52778	0.0665557	0.119209	0.0584601	3113	tags=82%, list=41%, signal=49%	GNB1/GNAI2/PRKCA/GNA15/CXCR1/GNG2/PDPK1/PLCB3/PIK3R6
WP_MAMMARY_GLAND_DEVELOPMENT_PATHWAY_EMBRYONIC_DEVELOPMENT_STAGE_1_OF_4	WP_MAMMARY_GLAND_DEVELOPMENT_PATHWAY_EMBRYONIC_DEVELOPMENT_STAGE_1_OF_4	11	0.476654	1.53362	0.0665557	0.119209	0.0584601	2252	tags=64%, list=29%, signal=45%	ITGB1/TNF/TGFB1/ITGA6/CCND1/ZEB2/ALPL
REACTOME_EGR2_AND_SOX10_MEDIATED_INITIATION_OF_SCHWANN_CELL_MYELINATION	REACTOME_EGR2_AND_SOX10_MEDIATED_INITIATION_OF_SCHWANN_CELL_MYELINATION	13	0.44727	1.55076	0.0667727	0.119465	0.0585855	2177	tags=54%, list=28%, signal=39%	LAMC1/LAMB1/POU3F1/LAMA2/PMP22/PRX/YAP1
WP_HEMATOPOIETIC_STEM_CELL_DIFFERENTIATION	WP_HEMATOPOIETIC_STEM_CELL_DIFFERENTIATION	27	0.336993	1.48997	0.0670641	0.119771	0.0587359	3222	tags=70%, list=42%, signal=41%	ITGB3/SEC14L2/CSF1/IL1A/RUNX1/CSF2/IL1B/MUC1/TRIM29/NFE2/GATA2/FLI1/LMO2/STAT5A/KITLG/NOTCH1/CIITA/CD34/IL3
REACTOME_ABC_TRANSPORTER_DISORDERS	REACTOME_ABC_TRANSPORTER_DISORDERS	35	-0.260354	-1.46941	0.0670927	0.119771	0.0587359	3056	tags=66%, list=40%, signal=40%	PSME2/RNF5/ABCG5/PSMD9/PSMB5/PSMA2/PSMC5/PSME1/ABCC8/PSMD14/PSMA6/PSMC2/PSMB7/PSMC6/PSMD12/PSMD11/PSMA4/UBA52/PSMB3/PSMD6/PSMA3/RPS27A/KCNJ11
REACTOME_BMAL1_CLOCK_NPAS2_ACTIVATES_CIRCADIAN_GENE_EXPRESSION	REACTOME_BMAL1_CLOCK_NPAS2_ACTIVATES_CIRCADIAN_GENE_EXPRESSION	12	0.448464	1.4962	0.0673235	0.12005	0.0588728	567	tags=33%, list=7%, signal=31%	SERPINE1/BHLHE41/NPAS2/BHLHE40
SIG_BCR_SIGNALING_PATHWAY	SIG_BCR_SIGNALING_PATHWAY	22	0.360684	1.4974	0.0675883	0.120389	0.0590391	3946	tags=82%, list=52%, signal=40%	SHC1/BLNK/PIK3R1/BCR/PIK3CD/ITPR2/AKT2/NFATC1/ITPR1/PDPK1/ITPR3/PPP3CA/DAG1/AKT3/GSK3B/CD81/FLOT2/SOS2
REACTOME_P75_NTR_RECEPTOR_MEDIATED_SIGNALLING	REACTOME_P75_NTR_RECEPTOR_MEDIATED_SIGNALLING	43	0.288146	1.46884	0.0679887	0.120969	0.0593232	2288	tags=44%, list=30%, signal=31%	TRIO/ITSN1/ARHGEF17/VAV3/MAGED1/NCSTN/VAV2/PLEKHG2/NGFR/RASGRF2/NFKB1/ARHGEF10L/TIAM2/RTN4/ARHGEF18/AKAP13/ARHGEF10/OBSCN/PSEN2
REACTOME_ROLE_OF_PHOSPHOLIPIDS_IN_PHAGOCYTOSIS	REACTOME_ROLE_OF_PHOSPHOLIPIDS_IN_PHAGOCYTOSIS	11	0.466343	1.50045	0.0682196	0.121112	0.0593936	2677	tags=73%, list=35%, signal=47%	PLD3/PIK3R1/PIK3CB/ITPR2/PLD2/FCGR2A/ITPR1/ITPR3
REACTOME_TNF_RECEPTOR_SUPERFAMILY_TNFSF_MEMBERS_MEDIATING_NON_CANONICAL_NF_KB_PATHWAY	REACTOME_TNF_RECEPTOR_SUPERFAMILY_TNFSF_MEMBERS_MEDIATING_NON_CANONICAL_NF_KB_PATHWAY	11	0.468517	1.50745	0.0682196	0.121112	0.0593936	4071	tags=100%, list=53%, signal=47%	TNFRSF12A/TNFSF11/LTBR/LTB/CD40/TNFSF14/TNFSF12/TNFRSF11A/BIRC2/MAP3K14/BIRC3
KEGG_N_GLYCAN_BIOSYNTHESIS	KEGG_N_GLYCAN_BIOSYNTHESIS	26	0.340569	1.48456	0.0691729	0.12267	0.0601573	1748	tags=46%, list=23%, signal=36%	MGAT1/RPN2/DDOST/B4GALT1/GANAB/MAN2A1/TUSC3/ST6GAL1/MAN1C1/ALG11/ALG12/MAN1A1
REACTOME_DAG_AND_IP3_SIGNALING	REACTOME_DAG_AND_IP3_SIGNALING	17	0.389365	1.47718	0.0697306	0.123523	0.0605757	3812	tags=88%, list=50%, signal=44%	CAMK2A/ADCY7/ADCY9/PRKCA/ITPR2/ITPR1/ITPR3/PDE1C/ADCY2/PDE1B/PRKAR1A/ADCY6/PLCG1/ADCY4/NBEA
BIOCARTA_CTCF_PATHWAY	BIOCARTA_CTCF_PATHWAY	13	0.439218	1.52284	0.0699523	0.123644	0.060635	1546	tags=46%, list=20%, signal=37%	TGFB3/TGFB2/TGFB1/TGFBR2/PIK3R1/MTOR
REACTOME_FGFR1_MUTANT_RECEPTOR_ACTIVATION	REACTOME_FGFR1_MUTANT_RECEPTOR_ACTIVATION	13	0.439858	1.52506	0.0699523	0.123644	0.060635	1225	tags=46%, list=16%, signal=39%	STAT3/FGF1/FGF5/PIK3R1/BCR/LRRFIP1
WP_ONE_CARBON_METABOLISM_AND_RELATED_PATHWAYS	WP_ONE_CARBON_METABOLISM_AND_RELATED_PATHWAYS	28	-0.273585	-1.44085	0.0709877	0.125336	0.0614651	3252	tags=68%, list=43%, signal=39%	PEMT/CTH/CHKA/GCLM/CHPT1/MAT2A/GPX4/SHMT2/GNMT/GSS/BHMT/GSR/ETNK1/GPX2/SHMT1/SOD1/GCLC/TYMS/PCYT2
WP_HEREDITARY_LEIOMYOMATOSIS_AND_RENAL_CELL_CARCINOMA_PATHWAY	WP_HEREDITARY_LEIOMYOMATOSIS_AND_RENAL_CELL_CARCINOMA_PATHWAY	12	-0.388176	-1.45628	0.0712468	0.125656	0.061622	1723	tags=50%, list=23%, signal=39%	PDHB/KEAP1/NFE2L2/PRKAG1/SLC11A2/RPS6
PID_MYC_REPRESS_PATHWAY	PID_MYC_REPRESS_PATHWAY	35	0.310707	1.49443	0.0725689	0.127451	0.0625021	1928	tags=40%, list=25%, signal=30%	ITGB1/COL1A2/LGALS1/PDGFRB/ITGB4/SFXN3/ZFP36L1/NDRG1/ZBTB17/CDKN1A/ITGA6/CCND1/SLC11A1/NFYA
REACTOME_OPIOID_SIGNALLING	REACTOME_OPIOID_SIGNALLING	35	0.311038	1.49603	0.0725689	0.127451	0.0625021	2929	tags=60%, list=38%, signal=37%	CAMK2A/GNB1/GNG12/PDE4A/ADCY7/GNAI2/ADCY9/PRKCA/ITPR2/GNB4/PPP2R1A/ITPR1/GNG2/ITPR3/PDE1C/ADCY2/PDE1B/GNAI1/PPP3CA/PLCB3/PRKAR1A
WP_THYROID_HORMONES_PRODUCTION_AND_THEIR_PERIPHERAL_DOWNSTREAM_SIGNALLING_EFFECTS	WP_THYROID_HORMONES_PRODUCTION_AND_THEIR_PERIPHERAL_DOWNSTREAM_SIGNALLING_EFFECTS	35	0.310374	1.49283	0.0725689	0.127451	0.0625021	1884	tags=43%, list=25%, signal=32%	SLC16A2/ITGB3/WNT4/MAFA/FOXO1/DIO3/DIO2/TG/SRC/MTOR/AKT1S1/PPARGC1A/ITPR2/NPY/RXRA
PID_ECADHERIN_NASCENT_AJ_PATHWAY	PID_ECADHERIN_NASCENT_AJ_PATHWAY	14	0.42544	1.50173	0.0725806	0.127451	0.0625021	2823	tags=71%, list=37%, signal=45%	ENAH/VAV2/PIK3R1/PIP5K1C/SRC/WASF2/CCND1/CTNNA1/RAPGEF1/IQGAP1
REACTOME_CELLULAR_SENESCENCE	REACTOME_CELLULAR_SENESCENCE	64	-0.212191	-1.47666	0.0731707	0.128208	0.0628732	1385	tags=34%, list=18%, signal=28%	UBE2E1/CDKN1B/HMGA1/LMNB1/TERF1/CCNA2/E2F2/CDC26/UBA52/ANAPC5/MAPKAPK5/ANAPC11/CCNE2/CDK2/TXN/SUZ12/RPS27A/CDK4/E2F1/ASF1A/ANAPC7/EZH2
WP_NOTCH_SIGNALING_PATHWAY_NETPATH	WP_NOTCH_SIGNALING_PATHWAY_NETPATH	36	0.305918	1.48941	0.0731707	0.128208	0.0628732	3353	tags=67%, list=44%, signal=38%	NCOR2/STAT3/GATA3/NCSTN/MAML2/JAG2/PIK3R1/NFKB1/CDKN1A/SPEN/SRC/NOTCH2/NOTCH4/CCND1/PSEN2/DLL1/EP300/DTX1/NOTCH1/DLL4/MAML1/HEY2/GSK3B/JAG1
REACTOME_FORMATION_OF_THE_CORNIFIED_ENVELOPE	REACTOME_FORMATION_OF_THE_CORNIFIED_ENVELOPE	48	0.273273	1.44388	0.0734072	0.128483	0.063008	4531	tags=85%, list=59%, signal=35%	FURIN/CASP14/KRT17/PCSK6/LCE1C/KRT5/KRT14/ST14/KRT75/KRT81/CAPN1/TGM5/KRT16/PRSS8/LIPK/KRT2/PKP3/KRT6C/PKP2/CAPNS1/DSG2/KRT7/DSG3/KRT6B/CDSN/LIPJ/KRT15/SPINK6/KRT23/KRT84/KRT86/KRT6A/KRT79/KRT73/KLK5/DSC3/KRT9/KLK14/KRT4/DSG4/KRT76
WP_INTERFERON_TYPE_I_SIGNALING_PATHWAYS	WP_INTERFERON_TYPE_I_SIGNALING_PATHWAYS	26	0.337352	1.47054	0.075188	0.131457	0.0644665	2792	tags=65%, list=36%, signal=42%	IRS1/STAT3/JAK1/PIK3R1/RPS6KA4/MTOR/PIK3CD/PIAS3/IFNAR2/MAP2K3/REL/STAT2/STAT4/RAPGEF1/STAT5A/FYN/IFNAR1
WP_PHYSIOLOGICAL_AND_PATHOLOGICAL_HYPERTROPHY_OF_THE_HEART	WP_PHYSIOLOGICAL_AND_PATHOLOGICAL_HYPERTROPHY_OF_THE_HEART	10	0.466643	1.46941	0.0759076	0.132571	0.0650129	1177	tags=50%, list=15%, signal=42%	STAT3/MAPK11/IL6ST/JUN/LIFR
ST_PHOSPHOINOSITIDE_3_KINASE_PATHWAY	ST_PHOSPHOINOSITIDE_3_KINASE_PATHWAY	17	0.38513	1.46111	0.0760697	0.132706	0.0650791	3346	tags=76%, list=44%, signal=43%	SHC1/FOXO1/AKT2/S100A9/CYTH3/RPS6KA2/SFN/PDPK1/RPS6KA1/PTEN/A1BG/AKT3/GSK3B
REACTOME_CELL_DEATH_SIGNALLING_VIA_NRAGE_NRIF_AND_NADE	REACTOME_CELL_DEATH_SIGNALLING_VIA_NRAGE_NRIF_AND_NADE	37	0.302969	1.47767	0.0761494	0.132706	0.0650791	2288	tags=46%, list=30%, signal=32%	TRIO/ITSN1/ARHGEF17/VAV3/MAGED1/NCSTN/VAV2/PLEKHG2/NGFR/RASGRF2/ARHGEF10L/TIAM2/ARHGEF18/AKAP13/ARHGEF10/OBSCN/PSEN2
REACTOME_INSULIN_RECEPTOR_SIGNALLING_CASCADE	REACTOME_INSULIN_RECEPTOR_SIGNALLING_CASCADE	18	0.374588	1.45707	0.076324	0.132866	0.0651578	3297	tags=72%, list=43%, signal=41%	IRS1/SHC1/FGF1/FGF5/PIK3R1/PIK3CB/AKT2/PDPK1/FGFR3/TLR9/GRB10/FGF16/PIK3R4
REACTOME_PEPTIDE_HORMONE_METABOLISM	REACTOME_PEPTIDE_HORMONE_METABOLISM	34	0.305392	1.4637	0.077147	0.134017	0.0657222	1969	tags=44%, list=26%, signal=33%	INHBA/CPE/ANPEP/MME/CGB8/EXOC3/EXOC2/TCF7L2/CGB5/CTSZ/ATP6AP2/ENPEP/ACHE/CTSD/LHB
WP_INTEGRATED_CANCER_PATHWAY	WP_INTEGRATED_CANCER_PATHWAY	24	-0.301368	-1.48572	0.0771513	0.134017	0.0657222	2589	tags=67%, list=34%, signal=44%	BCL2/NOXA1/PLK1/CHEK1/MDM2/BLM/MSH6/MYC/CDKN1B/CHEK2/CDK1/CDC25A/CDK2/CDK4/E2F1/MSH2
PID_FAS_PATHWAY	PID_FAS_PATHWAY	16	0.394502	1.46886	0.0776545	0.134746	0.0660796	1589	tags=44%, list=21%, signal=35%	SMPD1/PIK3R1/MAPK11/RIPK1/PIK3CB/SRC/PIK3CD
WP_MICROGLIA_PATHOGEN_PHAGOCYTOSIS_PATHWAY	WP_MICROGLIA_PATHOGEN_PHAGOCYTOSIS_PATHWAY	14	0.420692	1.48497	0.0790323	0.136989	0.0671797	2150	tags=57%, list=28%, signal=41%	VAV3/VAV2/PIK3R1/TREM1/PIK3CB/PIK3CD/RAC2/ITGAM
BIOCARTA_TID_PATHWAY	BIOCARTA_TID_PATHWAY	13	0.431734	1.49689	0.0794913	0.137489	0.0674248	2422	tags=62%, list=32%, signal=42%	TNFRSF1A/TNF/TAX1BP3/NFKB1/WT1/IFNGR1/TNFRSF1B/IFNGR2
PID_VEGFR1_PATHWAY	PID_VEGFR1_PATHWAY	13	0.431299	1.49539	0.0794913	0.137489	0.0674248	3544	tags=85%, list=46%, signal=45%	NRP2/NRP1/PIK3R1/CAV1/PRKCA/PGF/FLT1/PDPK1/SHC2/PLCG1/HIF1A
REACTOME_INITIATION_OF_NUCLEAR_ENVELOPE_NE_REFORMATION	REACTOME_INITIATION_OF_NUCLEAR_ENVELOPE_NE_REFORMATION	13	-0.369868	-1.42931	0.080429	0.138599	0.0679691	2256	tags=69%, list=29%, signal=49%	VRK2/EMD/BANF1/CCNB1/LMNB1/CCNB2/CDK1/TMPO/VRK1
WP_GASTRIC_CANCER_NETWORK_1	WP_GASTRIC_CANCER_NETWORK_1	13	-0.372921	-1.44111	0.080429	0.138599	0.0679691	4803	tags=77%, list=63%, signal=29%	MYBL2/TOP2A/AURKA/CEP192/UBE2C/ACTL6A/NUP107/LIN9/ECT2/KIF15
REACTOME_GLUCAGON_LIKE_PEPTIDE_1_GLP1_REGULATES_INSULIN_SECRETION	REACTOME_GLUCAGON_LIKE_PEPTIDE_1_GLP1_REGULATES_INSULIN_SECRETION	15	0.411821	1.51049	0.0804416	0.138599	0.0679691	3339	tags=80%, list=44%, signal=45%	GNB1/GNG12/RAPGEF3/ITPR2/GNB4/ITPR1/GNG2/ITPR3/IQGAP1/PRKAR1A/GNGT1/ADCY6
SIG_INSULIN_RECEPTOR_PATHWAY_IN_CARDIAC_MYOCYTES	SIG_INSULIN_RECEPTOR_PATHWAY_IN_CARDIAC_MYOCYTES	27	0.328653	1.45309	0.0804769	0.138599	0.0679691	2686	tags=56%, list=35%, signal=36%	IRS1/SHC1/FOXO1/PIK3R1/PTPN1/PIK3CD/SORBS1/AKT2/CAP1/LNPEP/CYTH3/RPS6KA2/SFN/PDPK1/RPS6KA1
REACTOME_FATTY_ACID_METABOLISM	REACTOME_FATTY_ACID_METABOLISM	72	-0.184184	-1.3245	0.0811966	0.139551	0.0684362	1426	tags=31%, list=19%, signal=25%	CBR4/ACSL1/CYP4F11/PTGR1/MCEE/ALDH3A2/ACOT13/HSD17B8/PTGR2/GPX2/CYP4F3/PCCB/CBR1/ACBD5/ELOVL6/NDUFAB1/PTGES3/PTGES2/HACL1/SLC27A2/ELOVL7/DBI
WP_PHOSPHODIESTERASES_IN_NEURONAL_FUNCTION	WP_PHOSPHODIESTERASES_IN_NEURONAL_FUNCTION	24	0.344378	1.46861	0.081203	0.139551	0.0684362	3538	tags=75%, list=46%, signal=40%	GRIN2A/PDE7A/PDE7B/GUCY1A2/PDE4A/ADCY7/PDE3A/ADCY9/PDE2A/GRIA1/PDE1C/ADCY2/PDE1B/PDE10A/ADCY6/ADORA2A/GRIN2D/ADCY4
WP_PURINE_METABOLISM_AND_RELATED_DISORDERS	WP_PURINE_METABOLISM_AND_RELATED_DISORDERS	11	-0.394781	-1.44104	0.0822943	0.141276	0.069282	2813	tags=82%, list=37%, signal=52%	PNP/TPMT/MAT2A/GART/ADSL/PPAT/DGUOK/HPRT1/PAICS
REACTOME_COMMON_PATHWAY_OF_FIBRIN_CLOT_FORMATION	REACTOME_COMMON_PATHWAY_OF_FIBRIN_CLOT_FORMATION	11	0.449143	1.44511	0.0831947	0.142518	0.0698912	4219	tags=100%, list=55%, signal=45%	PROC/F2R/SERPINA5/SERPINE2/F5/F13A1/PROS1/FGA/F10/THBD/FGG
REACTOME_INFLAMMASOMES	REACTOME_INFLAMMASOMES	11	0.453239	1.45829	0.0831947	0.142518	0.0698912	2370	tags=64%, list=31%, signal=44%	APP/PANX1/NFKB2/NFKB1/NLRP1/NLRP3/MEFV
REACTOME_CLATHRIN_MEDIATED_ENDOCYTOSIS	REACTOME_CLATHRIN_MEDIATED_ENDOCYTOSIS	70	0.243032	1.43084	0.083442	0.14279	0.0700245	2321	tags=44%, list=30%, signal=31%	DAB2/ACTB/ITSN1/AP2A1/LDLRAP1/IL7R/SGIP1/AAK1/EGFR/IGF2R/TGFA/DNM3/PIP5K1C/ARPC2/FZD4/PICALM/SNX9/EPN1/ARFGAP1/EPGN/AGFG1/SYNJ2/PACSIN2/ADRB2/BIN1/STON1/VAMP3/REPS2/EREG/SH3KBP1/SCARB2
WP_MBDNF_AND_PROBDNF_REGULATION_OF_GABA_NEUROTRANSMISSION	WP_MBDNF_AND_PROBDNF_REGULATION_OF_GABA_NEUROTRANSMISSION	15	0.405723	1.48812	0.0835962	0.142903	0.0700795	3515	tags=80%, list=46%, signal=43%	SHC1/STAT3/AP2A1/NGFR/PIK3R1/PIK3CB/GABRD/GABRG2/GABRA1/PTEN/AP2A2/PLCG1
REACTOME_SYNTHESIS_OF_PIPS_AT_THE_PLASMA_MEMBRANE	REACTOME_SYNTHESIS_OF_PIPS_AT_THE_PLASMA_MEMBRANE	22	0.344275	1.42927	0.0844854	0.144117	0.0706751	3356	tags=73%, list=44%, signal=41%	PLEKHA4/PI4K2A/PIK3R1/INPP4B/PIP5K1C/PIK3CB/PIK3CD/MTMR3/SYNJ2/PTPN13/SYNJ1/RUFY1/PTEN/PIK3R6/RAB4A/ARF1
WP_IL3_SIGNALING_PATHWAY	WP_IL3_SIGNALING_PATHWAY	22	0.348005	1.44476	0.0844854	0.144117	0.0706751	3222	tags=64%, list=42%, signal=37%	SHC1/STAT3/TGFB1/JAK1/PIK3R1/JUN/SRC/PIK3CD/RAPGEF1/STAT5A/FYN/ENPP3/CSF2RB/IL3
REACTOME_SIGNALING_BY_FGFR	REACTOME_SIGNALING_BY_FGFR	37	-0.239823	-1.39365	0.0849673	0.144786	0.0710031	1421	tags=38%, list=19%, signal=31%	HNRNPF/POLR2G/POLR2J/POLR2F/TIAL1/UBA52/FGFBP2/POLR2H/FGF8/POLR2D/RPS27A/HNRNPA1/FGFBP3/NCBP1
WP_APOPTOSIS	WP_APOPTOSIS	40	0.287427	1.43888	0.085554	0.145632	0.0714178	1158	tags=28%, list=15%, signal=23%	TNFRSF1A/TNF/IRF6/IGF1R/TNFRSF10B/TNFRSF21/TP73/PIK3R1/NFKB1/JUN/RIPK1
REACTOME_CILIUM_ASSEMBLY	REACTOME_CILIUM_ASSEMBLY	91	-0.171773	-1.33518	0.0863636	0.146855	0.0720176	1978	tags=48%, list=26%, signal=36%	BBS2/TUBB1/RAB8A/HAUS3/YWHAE/HSPB11/TUBG1/TUBA1B/CEP192/BBS10/PLK1/CC2D2A/CCT2/MKKS/TCTE3/PLK4/DCTN2/HSP90AA1/TMEM216/IFT20/TTC21B/DCTN3/CEP152/B9D1/KIF24/TCTEX1D2/CCT4/RAB11A/IQCB1/CDK5RAP2/CDK1/HAUS7/WDR34/SSNA1/RAB3IP/HAUS6/HAUS2/HAUS4/CEP57/CEP78/HAUS1/HAUS8/EXOC6/CEP76
REACTOME_ADRENALINE_NORADRENALINE_INHIBITS_INSULIN_SECRETION	REACTOME_ADRENALINE_NORADRENALINE_INHIBITS_INSULIN_SECRETION	12	0.440785	1.47059	0.0870279	0.147673	0.0724188	3339	tags=83%, list=44%, signal=47%	CACNA1C/GNB1/GNG12/GNAI2/GNB4/ADRA2A/GNG2/GNAI1/GNGT1/ADCY6
REACTOME_PRE_NOTCH_PROCESSING_IN_GOLGI	REACTOME_PRE_NOTCH_PROCESSING_IN_GOLGI	12	0.440458	1.46949	0.0870279	0.147673	0.0724188	3064	tags=75%, list=40%, signal=45%	FURIN/B4GALT1/NOTCH2/NOTCH4/ST3GAL4/SEL1L/ATP2A2/ST3GAL6/NOTCH1
REACTOME_SIGNALING_BY_NUCLEAR_RECEPTORS	REACTOME_SIGNALING_BY_NUCLEAR_RECEPTORS	114	0.209745	1.37223	0.0876543	0.148579	0.0728634	2003	tags=36%, list=26%, signal=27%	MMP2/NCOR2/CRABP2/MMP3/SHC1/ZDHHC7/IGF1R/GATA3/CYP26B1/GNB1/ESR1/GNG12/CXXC5/RUNX1/ALDH1A3/MMP9/EGFR/MMP7/PIK3R1/TGFA/GNAI2/RDH16/JUN/S1PR3/CAV1/PGR/TLE3/PPARD/RARA/SRC/EPGN/NRIP1/CCND1/PLTP/GNB4/RXRA/AKT2/CTSD/ARL4C/SPHK1/POLR2A
WP_PANCREATIC_ADENOCARCINOMA_PATHWAY	WP_PANCREATIC_ADENOCARCINOMA_PATHWAY	46	0.270839	1.41062	0.0879888	0.148989	0.0730646	1899	tags=39%, list=25%, signal=30%	TGFB3/TGFB2/STAT3/TGFB1/TGFBR2/JAK1/EGFR/PIK3R1/CDK6/TGFA/NFKB1/CDKN1A/PIK3CB/MTOR/PIK3CD/CCND1/AKT2/RAC2
REACTOME_NITRIC_OXIDE_STIMULATES_GUANYLATE_CYCLASE	REACTOME_NITRIC_OXIDE_STIMULATES_GUANYLATE_CYCLASE	11	0.445284	1.43269	0.0881864	0.149167	0.0731518	2765	tags=73%, list=36%, signal=47%	MRVI1/GUCY1A2/PDE2A/KCNMB4/KCNMB1/ITPR1/PRKG1/PDE1B
WP_FGFR3_SIGNALLING_IN_CHONDROCYTE_PROLIFERATION_AND_TERMINAL_DIFFERENTIATION	WP_FGFR3_SIGNALLING_IN_CHONDROCYTE_PROLIFERATION_AND_TERMINAL_DIFFERENTIATION	10	0.463552	1.45968	0.0891089	0.15057	0.0738396	1272	tags=50%, list=17%, signal=42%	BMP2/MAPK11/PTH1R/CDKN1A/PTHLH
BIOCARTA_GH_PATHWAY	BIOCARTA_GH_PATHWAY	11	0.439561	1.41428	0.093178	0.157045	0.0770148	3515	tags=82%, list=46%, signal=44%	IRS1/SHC1/PIK3R1/PRKCA/GHR/STAT5A/RPS6KA1/MAP2K1/PLCG1
WP_GABA_RECEPTOR_SIGNALING	WP_GABA_RECEPTOR_SIGNALING	11	0.441026	1.41899	0.093178	0.157045	0.0770148	4281	tags=100%, list=56%, signal=44%	AP2A1/GAD1/GABRD/SLC6A1/GABRG2/GABRA1/ABAT/AP2A2/SLC6A11/AP2M1/GABRB2
PID_TRKR_PATHWAY	PID_TRKR_PATHWAY	25	0.332778	1.42878	0.0932331	0.157045	0.0770148	3515	tags=72%, list=46%, signal=39%	SHC1/DOCK1/STAT3/NTF4/MAGED1/NGFR/PIK3R1/ABL1/CCND1/RASGRF1/NTRK1/RAPGEF1/SHC2/RGS19/SHC3/NTF3/MAP2K1/PLCG1
REACTOME_TOLL_LIKE_RECEPTOR_CASCADES	REACTOME_TOLL_LIKE_RECEPTOR_CASCADES	72	0.237479	1.40769	0.09375	0.157399	0.0771884	3728	tags=65%, list=49%, signal=34%	APP/MAPKAPK2/HSP90B1/CTSB/NFKB2/TAB2/NFKB1/MAPK11/CTSK/SAA1/JUN/RIPK1/DNM3/MAP3K7/IRAK3/S100A9/TLR2/S100A8/PPP2R1A/ITGAM/IRAK2/MAP2K3/RPS6KA2/DUSP6/CD14/BTRC/IRF3/DUSP7/TLR5/NOD2/TNIP2/RPS6KA1/MAPK7/TLR3/S100B/FBXW11/TLR9/TLR6/PIK3R4/BPI/MEF2A/MAP2K1/FGA/NOD1/NFKBIB/BIRC2/TAB3
BIOCARTA_CARM_ER_PATHWAY	BIOCARTA_CARM_ER_PATHWAY	13	0.423737	1.46917	0.0937997	0.157399	0.0771884	1789	tags=54%, list=23%, signal=41%	NCOR2/ESR1/SPEN/PPARGC1A/GRIP1/NRIP1/CCND1
WP_TOLLLIKE_RECEPTOR_SIGNALING_RELATED_TO_MYD88	WP_TOLLLIKE_RECEPTOR_SIGNALING_RELATED_TO_MYD88	13	0.420584	1.45823	0.0937997	0.157399	0.0771884	3188	tags=77%, list=42%, signal=45%	NFKB2/RELB/NFKB1/TLR2/REL/IRF3/TLR5/TLR3/TLR9/TLR6
REACTOME_GLUCONEOGENESIS	REACTOME_GLUCONEOGENESIS	13	-0.361565	-1.39722	0.0938338	0.157399	0.0771884	3570	tags=85%, list=47%, signal=45%	PGAM1/ENO2/ENO3/GOT2/SLC25A11/SLC37A4/GOT1/MDH2/MDH1/SLC25A10/PCK2
KEGG_COLORECTAL_CANCER	KEGG_COLORECTAL_CANCER	32	0.298859	1.39796	0.0941176	0.157711	0.0773415	1899	tags=41%, list=25%, signal=31%	TGFB3/TGFB2/TGFB1/TGFBR2/TCF7L1/PIK3R1/JUN/PIK3CB/TCF7L2/PIK3CD/CCND1/AKT2/RAC2
REACTOME_IRON_UPTAKE_AND_TRANSPORT	REACTOME_IRON_UPTAKE_AND_TRANSPORT	24	-0.291947	-1.43927	0.0949555	0.158949	0.0779489	1053	tags=75%, list=14%, signal=65%	CUL1/TFRC/SKP1/ATP6V0B/ATP6V1G2/TFR2/HMOX1/NEDD8/GLRX3/IREB2/ATP6V1G1/SLC11A2/UBA52/ATP6V0E2/RPS27A/ATP6V0A2/ABCG2/ATP6V1F
WP_EBV_LMP1_SIGNALING	WP_EBV_LMP1_SIGNALING	12	0.435262	1.45216	0.0952381	0.159257	0.0780998	1482	tags=42%, list=19%, signal=34%	PDLIM7/TNF/NFKB2/NFKB1/MAP3K7
REACTOME_PROTEIN_PROTEIN_INTERACTIONS_AT_SYNAPSES	REACTOME_PROTEIN_PROTEIN_INTERACTIONS_AT_SYNAPSES	42	0.271222	1.37572	0.0955056	0.159539	0.078238	2437	tags=45%, list=32%, signal=31%	PPFIBP1/IL1RAP/SHANK1/GRIN2A/PTPRF/GRIA3/SYT12/SHANK2/SLITRK6/SYT7/DLGAP4/NLGN2/PPFIA2/HOMER3/PTPRS/DLG2/PDLIM5/GRIA1/DLG4
REACTOME_SIGNALING_BY_FGFR1_IN_DISEASE	REACTOME_SIGNALING_BY_FGFR1_IN_DISEASE	14	0.41345	1.4594	0.0967742	0.161491	0.0791952	1225	tags=43%, list=16%, signal=36%	STAT3/FGF1/FGF5/PIK3R1/BCR/LRRFIP1
WP_PKCGAMMA_CALCIUM_SIGNALING_PATHWAY_IN_ATAXIA	WP_PKCGAMMA_CALCIUM_SIGNALING_PATHWAY_IN_ATAXIA	10	0.457906	1.4419	0.0973597	0.1623	0.079592	2934	tags=80%, list=38%, signal=49%	GRIA3/RYR3/GNA15/HOMER3/ITPR1/GRIA1/PLCB3/CACNA1A
WP_ASSOCIATION_BETWEEN_PHYSICOCHEMICAL_FEATURES_AND_TOXICITY_ASSOCIATED_PATHWAYS	WP_ASSOCIATION_BETWEEN_PHYSICOCHEMICAL_FEATURES_AND_TOXICITY_ASSOCIATED_PATHWAYS	31	0.303818	1.40878	0.0975255	0.162408	0.0796451	3771	tags=77%, list=49%, signal=39%	FN1/SHC1/FZD1/MYLK/FZD2/EGFR/TGFA/JUN/CDKN1A/FZD4/SRC/FZD8/GRIA1/ACTA1/STAT5A/PTK2/DVL1/NEFL/DAAM1/GSK3B/MAP2K1/PLCG1/ERBB2/FZD6
REACTOME_REGULATION_OF_HSF1_MEDIATED_HEAT_SHOCK_RESPONSE	REACTOME_REGULATION_OF_HSF1_MEDIATED_HEAT_SHOCK_RESPONSE	46	-0.216401	-1.35988	0.0979021	0.162867	0.0798702	2811	tags=59%, list=37%, signal=37%	NUP160/BAG4/DNAJB1/NUP54/YWHAE/NUP188/NUP43/HSPA9/RAE1/FKBP4/NUP210/NUP107/NUP93/RPA1/BAG5/RPA3/DNAJC2/AAAS/RLN1/NUP205/BAG1/NUP85/NUP37/NUP35/NUP88/HSPA14/SEH1L
REACTOME_SIGNALING_BY_FGFR1	REACTOME_SIGNALING_BY_FGFR1	16	0.382338	1.42357	0.0982567	0.163289	0.0800768	997	tags=38%, list=13%, signal=33%	SHC1/FLRT2/FGF1/FGF5/FLRT3/PIK3R1
REACTOME_SEMA4D_INDUCED_CELL_MIGRATION_AND_GROWTH_CONE_COLLAPSE	REACTOME_SEMA4D_INDUCED_CELL_MIGRATION_AND_GROWTH_CONE_COLLAPSE	12	0.431518	1.43967	0.0985222	0.163561	0.0802105	1060	tags=33%, list=14%, signal=29%	MYH9/MYL9/LIMK2/MYH10
KEGG_FC_EPSILON_RI_SIGNALING_PATHWAY	KEGG_FC_EPSILON_RI_SIGNALING_PATHWAY	34	0.295329	1.41547	0.0989811	0.164154	0.0805012	2722	tags=53%, list=36%, signal=34%	TNF/VAV3/VAV2/PIK3R1/MAPK11/PIK3CB/CSF2/PRKCA/PIK3CD/PLA2G5/FCER1A/AKT2/RAC2/MAP2K3/PLA2G2F/PDPK1/FYN/MS4A2
PID_PS1_PATHWAY	PID_PS1_PATHWAY	23	0.338073	1.41501	0.0996933	0.165097	0.0809636	3064	tags=65%, list=40%, signal=39%	KREMEN2/FZD1/NEDD4/NCSTN/JUN/PPARD/MAP3K7/CCND1/ADAM10/NKD1/DLL1/DVL1/DTX1/FBXW11/NOTCH1
PID_CD8_TCR_PATHWAY	PID_CD8_TCR_PATHWAY	11	0.43579	1.40215	0.0998336	0.165097	0.0809636	4321	tags=100%, list=56%, signal=44%	SHC1/PRKCA/PDPK1/FYN/PAG1/MALT1/PLCG1/HLA-A/LCP2/MAP3K14/RASSF5
REACTOME_SLC_MEDIATED_TRANSMEMBRANE_TRANSPORT	REACTOME_SLC_MEDIATED_TRANSMEMBRANE_TRANSPORT	114	0.206306	1.34974	0.1	0.165097	0.0809636	3317	tags=56%, list=43%, signal=32%	SLC16A2/SLC12A4/SLC9A1/SLC24A3/SLC1A3/SLC35D1/SLC39A1/SLC6A2/HEPH/SLC2A10/SLC38A5/SLC22A3/SLC2A9/RUNX1/SLC39A7/SLC16A3/SLC4A3/SLC41A2/SLC22A2/SLCO2A1/SLC12A7/SLC13A5/SLC27A1/SLC39A14/SLC24A2/SLC2A1/SLC41A1/SLC11A1/SLC22A15/SLC38A4/SLC18A2/SLC39A10/SLC26A9/SLC22A4/SLC35C1/SLC30A1/SLC4A4/SLC28A3/SLC7A2/SLC17A6/SLC22A1/SLC22A16/SLC6A1/SLC2A6/SLC8A3/CP/SLC7A1/SLC9A7/SLC17A7/SLC35A2/SLC5A3/SLC44A3/SLC…
BIOCARTA_STRESS_PATHWAY	BIOCARTA_STRESS_PATHWAY	13	0.41741	1.44723	0.100159	0.165097	0.0809636	1158	tags=38%, list=15%, signal=33%	TNFRSF1A/TNF/NFKB1/JUN/RIPK1
KEGG_GLYCOSAMINOGLYCAN_DEGRADATION	KEGG_GLYCOSAMINOGLYCAN_DEGRADATION	12	0.430089	1.4349	0.100164	0.165097	0.0809636	3263	tags=83%, list=43%, signal=48%	GALNS/ARSB/HGSNAT/IDUA/HS3ST3A1/HS3ST3B1/GLB1/HEXB/HYAL4/HEXA
WP_KISSPEPTINKISSPEPTIN_RECEPTOR_SYSTEM_IN_THE_OVARY	WP_KISSPEPTINKISSPEPTIN_RECEPTOR_SYSTEM_IN_THE_OVARY	12	0.430905	1.43762	0.100164	0.165097	0.0809636	1890	tags=58%, list=25%, signal=44%	MMP9/NFKB1/CYP11A1/PIK3CB/PRKCA/PIK3CD/AKT2
REACTOME_INWARDLY_RECTIFYING_K_CHANNELS	REACTOME_INWARDLY_RECTIFYING_K_CHANNELS	18	0.364504	1.41784	0.101246	0.16671	0.0817546	2359	tags=61%, list=31%, signal=42%	GNB1/ABCC9/GNG12/KCNJ15/KCNJ12/KCNJ6/KCNJ1/KCNJ5/GNB4/KCNJ8/GNG2
WP_PURINERGIC_SIGNALING	WP_PURINERGIC_SIGNALING	12	0.4295	1.43294	0.101806	0.167432	0.0821086	2842	tags=67%, list=37%, signal=42%	PANX1/ADORA1/GNAI2/P2RY2/LPAR4/P2RX6/P2RY6/GNAI1
WP_NONSMALL_CELL_LUNG_CANCER	WP_NONSMALL_CELL_LUNG_CANCER	34	0.29409	1.40953	0.101892	0.167432	0.0821086	3794	tags=76%, list=50%, signal=39%	CRABP2/STAT3/EGFR/PIK3R1/CDK6/TGFA/CDKN1A/PIK3CB/JAK3/PRKCA/PIK3CD/CCND1/RXRA/AKT2/GADD45A/ARAF/STAT5A/RARB/FOXO3/AKT3/EML4/MAP2K1/PLCG1/ERBB2/STK4/BAK1
REACTOME_PIWI_INTERACTING_RNA_PIRNA_BIOGENESIS	REACTOME_PIWI_INTERACTING_RNA_PIRNA_BIOGENESIS	14	-0.348943	-1.39161	0.102094	0.167593	0.0821876	2194	tags=71%, list=29%, signal=51%	POLR2E/POLR2C/TDRD1/HSP90AA1/PLD6/POLR2G/POLR2J/POLR2F/POLR2H/POLR2D
PID_PI3K_PLC_TRK_PATHWAY	PID_PI3K_PLC_TRK_PATHWAY	15	0.393274	1.44246	0.102524	0.168126	0.0824493	3515	tags=80%, list=46%, signal=43%	CAMK2A/SHC1/PIK3R1/SRC/CCND1/NTRK1/SFN/PDPK1/STAT5A/FOXO3/GSK3B/PLCG1
WP_STRUCTURAL_PATHWAY_OF_INTERLEUKIN_1_IL1	WP_STRUCTURAL_PATHWAY_OF_INTERLEUKIN_1_IL1	23	0.335621	1.40475	0.102761	0.168331	0.0825495	1089	tags=30%, list=14%, signal=26%	IL1RAP/MAPKAPK2/IL1R1/TAB2/IL1A/NFKB1/MAPK11
REACTOME_STIMULI_SENSING_CHANNELS	REACTOME_STIMULI_SENSING_CHANNELS	38	0.287152	1.41248	0.102857	0.168331	0.0825495	2534	tags=50%, list=33%, signal=34%	TTYH3/ANO6/CLCN4/RYR3/OSTM1/ANO1/NALCN/RIPK1/SCNN1G/CLCA4/ANO4/TRPC6/TPCN1/CLCN1/WNK1/WWP1/ANO3/CLCNKA/TRPA1
PID_CDC42_REG_PATHWAY	PID_CDC42_REG_PATHWAY	14	0.40576	1.43226	0.103226	0.168763	0.0827614	739	tags=36%, list=10%, signal=32%	ITSN1/VAV3/ARHGAP1/BCAR3/VAV2
WP_SUDDEN_INFANT_DEATH_SYNDROME_SIDS_SUSCEPTIBILITY_PATHWAYS	WP_SUDDEN_INFANT_DEATH_SYNDROME_SIDS_SUSCEPTIBILITY_PATHWAYS	67	0.23684	1.37971	0.103675	0.169325	0.0830369	3672	tags=64%, list=48%, signal=34%	ECE1/HSP90B1/SLC1A3/TNF/GJA1/GATA3/BHLHE40/NFKB2/TP73/IL1A/CEBPB/IL6R/NFKB1/POU2F2/JUN/IL1B/AR/PPARGC1A/KCNQ1/RET/SNAP25/NFYA/KCNJ8/NKX3-1/GATA2/HTR2A/SPTBN1/PBX1/EP300/C4A/SCN4B/PRKAR1A/RUNX3/GABRA1/SSTR2/ADCYAP1R1/POU5F1/REST/IL10/HIF1A/IL1RN/VIPR2/SCN3B
REACTOME_MYD88_INDEPENDENT_TLR4_CASCADE_	REACTOME_MYD88_INDEPENDENT_TLR4_CASCADE_	47	0.260719	1.37085	0.103878	0.169485	0.0831158	2787	tags=51%, list=36%, signal=33%	APP/MAPKAPK2/NFKB2/TAB2/NFKB1/MAPK11/SAA1/JUN/RIPK1/MAP3K7/PPP2R1A/IRAK2/MAP2K3/RPS6KA2/DUSP6/CD14/BTRC/IRF3/DUSP7/NOD2/TNIP2/RPS6KA1/MAPK7/S100B
REACTOME_SIGNALING_BY_WNT	REACTOME_SIGNALING_BY_WNT	125	0.201407	1.33564	0.104551	0.170312	0.083521	2677	tags=44%, list=35%, signal=29%	CAMK2A/BCL9L/PRICKLE1/WNT7A/KREMEN2/WNT10A/DACT1/FZD1/WNT4/LGR4/SFRP2/ROR2/GNB1/PORCN/AP2A1/HECW1/GNG12/WNT6/BCL9/TCF7L1/FZD2/LGR5/CAV1/WNT5B/TLE3/TCF7L2/ROR1/WNT3A/FZD4/PRKCA/MAP3K7/RSPO3/ITPR2/WNT2/SOX7/WNT7B/FZD8/GNB4/AKT2/RAC2/PPP2R1A/NFATC1/CSNK1E/ITPR1/GNG2/WNT9A/WLS/BTRC/LRP5/MOV10/PSMD1/SOX9/PRKG1/EP300/ITPR3
WP_MELATONIN_METABOLISM_AND_EFFECTS	WP_MELATONIN_METABOLISM_AND_EFFECTS	16	0.378455	1.40911	0.104596	0.170312	0.083521	1727	tags=44%, list=23%, signal=34%	ECE1/CAMK2A/FOXO1/CYP1B1/NFKB1/PRKCA/ACHE
PID_RETINOIC_ACID_PATHWAY	PID_RETINOIC_ACID_PATHWAY	14	0.405351	1.43082	0.104839	0.170535	0.0836304	2786	tags=71%, list=36%, signal=45%	VDR/NCOR2/PRKCA/RARA/NRIP1/RXRA/RBP1/RARG/EP300/RARB
REACTOME_EPHA_MEDIATED_GROWTH_CONE_COLLAPSE	REACTOME_EPHA_MEDIATED_GROWTH_CONE_COLLAPSE	12	0.424955	1.41777	0.10509	0.170772	0.0837466	1979	tags=50%, list=26%, signal=37%	MYH9/MYL9/MYH10/EPHA2/SRC/EPHA3
REACTOME_SIGNALING_BY_NOTCH3	REACTOME_SIGNALING_BY_NOTCH3	26	0.323014	1.40804	0.105263	0.170828	0.0837744	3353	tags=73%, list=44%, signal=41%	NCSTN/PLXND1/MAML2/JAG2/EGFR/HEYL/MIB2/NEURL1B/PSEN2/ADAM10/DLL1/PBX1/EP300/MAMLD1/NOTCH1/DLL4/MAML1/HEY2/JAG1
REACTOME_INTEGRATION_OF_ENERGY_METABOLISM	REACTOME_INTEGRATION_OF_ENERGY_METABOLISM	45	0.265662	1.37603	0.105337	0.170828	0.0837744	3339	tags=67%, list=44%, signal=38%	CACNA1C/GNB1/GNG12/ADCY7/GNAI2/RAPGEF3/ADCY9/PRKCA/GNA15/SLC2A1/ITPR2/GNB4/SNAP25/PPP2R1A/AGPAT1/ADRA2A/ITPR1/GNG2/ITPR3/ADCY2/IQGAP1/GNAI1/MARCKS/PLCB3/PRKAR1A/CACNA1A/ADIPOR1/ACSL3/GNGT1/ADCY6
WP_ATM_SIGNALING_PATHWAY	WP_ATM_SIGNALING_PATHWAY	18	-0.307505	-1.38527	0.105556	0.170928	0.0838232	2021	tags=61%, list=26%, signal=45%	CHEK1/MDM2/FANCD2/CCNB1/CDC25C/CRADD/CHEK2/CDK1/CDC25A/RAD51/CDK2
KEGG_ALLOGRAFT_REJECTION	KEGG_ALLOGRAFT_REJECTION	10	0.447501	1.40914	0.105611	0.170928	0.0838232	3730	tags=90%, list=49%, signal=46%	TNF/CD40/FAS/HLA-B/IL10/HLA-C/HLA-E/HLA-F/HLA-A
PID_CD8_TCR_DOWNSTREAM_PATHWAY	PID_CD8_TCR_DOWNSTREAM_PATHWAY	19	0.352711	1.40637	0.10687	0.172793	0.0847379	4322	tags=89%, list=56%, signal=39%	TNF/JUN/PRKCA/IFNAR2/NFATC1/STAT4/IFNAR1/PPP3CA/TNFRSF4/TNFRSF9/TNFRSF18/IL2RB/MAP2K1/HLA-A/JUNB/NFATC2/MAPK8
PID_TCR_PATHWAY	PID_TCR_PATHWAY	15	0.390383	1.43186	0.107256	0.173242	0.0849582	4321	tags=93%, list=56%, signal=41%	FLNA/SHC1/PRKCA/SH3BP2/PDPK1/FYN/PAG1/PTEN/MALT1/PLCG1/CD4/LCP2/MAP3K14/RASSF5
WP_SIGNALING_PATHWAYS_IN_GLIOBLASTOMA	WP_SIGNALING_PATHWAYS_IN_GLIOBLASTOMA	39	0.27895	1.38363	0.108757	0.175266	0.0859508	2173	tags=46%, list=28%, signal=33%	IRS1/PDGFRB/IGF1R/FOXO1/PDGFRA/EGFR/PIK3R1/CDK6/CDKN1A/PIK3CB/PRKCA/SRC/PIK3CD/CCND1/ERRFI1/AKT2/MET/MAP2K3
KEGG_PEROXISOME	KEGG_PEROXISOME	27	-0.261033	-1.354	0.108761	0.175266	0.0859508	3137	tags=67%, list=41%, signal=39%	PEX11B/PEX7/PEX11A/PEX3/PEX19/PHYH/PEX12/PECR/PXMP2/ACSL1/PRDX1/IDH1/DHRS4/PEX1/NUDT12/SOD1/HACL1/SLC27A2
REACTOME_NEUROTRANSMITTER_RECEPTORS_AND_POSTSYNAPTIC_SIGNAL_TRANSMISSION	REACTOME_NEUROTRANSMITTER_RECEPTORS_AND_POSTSYNAPTIC_SIGNAL_TRANSMISSION	81	0.22517	1.37311	0.108835	0.175266	0.0859508	3058	tags=53%, list=40%, signal=32%	CAMK2A/GRIN2A/GRIA3/GNB1/AP2A1/GNG12/KCNJ15/ADCY7/RASGRF2/GRIN3B/GNAI2/KCNJ12/TUBB3/CHRNA6/ADCY9/PRKCA/KCNJ6/NCALD/SRC/TUBB6/GRIP1/KCNJ5/RASGRF1/GNB4/RPS6KA2/GRIK2/DLG2/GNG2/CHRNA9/GRIA1/DLG4/PDPK1/RPS6KA1/NPTN/ADCY2/GRIP2/GABRG2/GNAI1/KCNJ16/PLCB3/PRKAR1A/NEFL/GABRA1
PID_MET_PATHWAY	PID_MET_PATHWAY	36	0.284326	1.38428	0.109039	0.17542	0.0860259	2987	tags=61%, list=39%, signal=37%	PXN/SHC1/BCAR1/NCK2/ETS1/PIK3R1/JUN/PTPN1/SRC/MTOR/AKT1S1/AKT2/MET/HGF/RIN2/CTNNA1/SH3KBP1/PDPK1/RAPGEF1/PTK2/RANBP10/PAK4
PID_CDC42_PATHWAY	PID_CDC42_PATHWAY	30	0.3014	1.37898	0.109467	0.175934	0.0862781	2192	tags=47%, list=29%, signal=33%	ENAH/LIMK2/BCAR1/VAV2/PIK3R1/JUN/ARPC2/SRC/MTOR/RASGRF1/CDC42BPA/CTNNA1/MAP2K3/MAP3K11
ST_MYOCYTE_AD_PATHWAY	ST_MYOCYTE_AD_PATHWAY	14	0.403255	1.42342	0.109677	0.176096	0.0863575	2957	tags=71%, list=39%, signal=44%	EPHB2/PTX3/CFB/ITPR2/KCNJ5/ITPR1/DLG4/ITPR3/GNAI1/DAG1
REACTOME_HEDGEHOG_LIGAND_BIOGENESIS	REACTOME_HEDGEHOG_LIGAND_BIOGENESIS	28	-0.259867	-1.36861	0.111111	0.178043	0.0873124	2706	tags=64%, list=35%, signal=42%	PSMD9/PSMB5/PSMA2/PSMC5/PSME1/PSMD14/PSMA6/PSMC2/PSMB7/PSMC6/PSMD12/PSMD11/PSMA4/UBA52/PSMB3/PSMD6/PSMA3/RPS27A
REACTOME_MITOPHAGY	REACTOME_MITOPHAGY	10	-0.392088	-1.3649	0.111111	0.178043	0.0873124	1761	tags=60%, list=23%, signal=46%	PGAM5/TOMM6/TOMM22/UBA52/RPS27A/TOMM5
PID_INSULIN_PATHWAY	PID_INSULIN_PATHWAY	21	0.336403	1.3889	0.11128	0.178137	0.0873586	1890	tags=48%, list=25%, signal=36%	IRS1/SHC1/NCK2/PIK3R1/EXOC3/CAV1/EXOC2/PTPN1/SORBS1/AKT2
KEGG_PRION_DISEASES	KEGG_PRION_DISEASES	15	0.386855	1.41892	0.111987	0.179091	0.0878264	1382	tags=40%, list=18%, signal=33%	LAMC1/PRNP/HSPA5/IL1A/NCAM2/IL1B
REACTOME_DNA_DOUBLE_STRAND_BREAK_RESPONSE	REACTOME_DNA_DOUBLE_STRAND_BREAK_RESPONSE	14	-0.341778	-1.36304	0.112565	0.179837	0.0881922	1015	tags=43%, list=13%, signal=37%	KPNA2/BRCC3/CHEK2/UBA52/UBE2N/RPS27A
REACTOME_VEGFR2_MEDIATED_CELL_PROLIFERATION	REACTOME_VEGFR2_MEDIATED_CELL_PROLIFERATION	11	0.430816	1.38614	0.113145	0.180405	0.0884707	4359	tags=100%, list=57%, signal=43%	PRKCA/SRC/ITPR2/SPHK1/ITPR1/PDPK1/ITPR3/PLCG1/KDR/PRKCZ/VEGFA
WP_BLOOD_CLOTTING_CASCADE	WP_BLOOD_CLOTTING_CASCADE	11	0.430154	1.38401	0.113145	0.180405	0.0884707	476	tags=27%, list=6%, signal=26%	SERPINE1/PLAU/PLAT
PID_GMCSF_PATHWAY	PID_GMCSF_PATHWAY	12	0.421272	1.40548	0.1133	0.180475	0.088505	1850	tags=50%, list=24%, signal=38%	SHC1/STAT3/PIK3R1/CSF2/CISH/CCL2
PID_RHOA_PATHWAY	PID_RHOA_PATHWAY	25	0.32099	1.37817	0.114286	0.181864	0.0891864	347	tags=20%, list=5%, signal=19%	VCL/ITGB1/SLC9A1/MSN/LIMK2
REACTOME_CREB1_PHOSPHORYLATION_THROUGH_NMDA_RECEPTOR_MEDIATED_ACTIVATION_OF_RAS_SIGNALING	REACTOME_CREB1_PHOSPHORYLATION_THROUGH_NMDA_RECEPTOR_MEDIATED_ACTIVATION_OF_RAS_SIGNALING	12	0.420307	1.40227	0.114943	0.182729	0.0896105	3056	tags=75%, list=40%, signal=45%	CAMK2A/RASGRF2/RASGRF1/RPS6KA2/DLG2/DLG4/PDPK1/RPS6KA1/NEFL
PID_P73PATHWAY	PID_P73PATHWAY	52	0.254143	1.37018	0.117812	0.187106	0.0917572	2413	tags=46%, list=32%, signal=32%	IL4R/SERPINE1/IL1RAP/GRAMD4/JAK1/TP73/PML/JAG2/CDK6/MAPK11/S100A2/CDKN1A/ABL1/PLK3/TP53AIP1/WT1/UBE4B/BIN1/SERPINA1/YAP1/NTRK1/FAS/PEA15/SFN
SIG_REGULATION_OF_THE_ACTIN_CYTOSKELETON_BY_RHO_GTPASES	SIG_REGULATION_OF_THE_ACTIN_CYTOSKELETON_BY_RHO_GTPASES	18	0.356879	1.38818	0.11838	0.187768	0.0920815	1024	tags=33%, list=13%, signal=29%	FLNA/ANGPTL2/FSCN1/MYLK/FLNC/ACTG2
KEGG_TIGHT_JUNCTION	KEGG_TIGHT_JUNCTION	66	0.232194	1.34858	0.118577	0.187768	0.0920815	2653	tags=47%, list=35%, signal=31%	MYH9/ACTN1/RRAS/ACTN4/MYL9/CLDN14/ACTB/MRAS/MYH10/GNAI2/EXOC3/AMOTL1/MYH13/RAB13/LLGL1/PRKCA/JAM3/SRC/CLDN9/CLDN10/JAM2/AKT2/MPDZ/PPP2R1A/CTNNA1/CLDN19/SYMPK/ASH1L/CLDN1/CLDN11/CLDN2
REACTOME_SIGNALING_BY_FGFR2_IN_DISEASE	REACTOME_SIGNALING_BY_FGFR2_IN_DISEASE	16	-0.31335	-1.32668	0.118598	0.187768	0.0920815	1305	tags=44%, list=17%, signal=36%	POLR2G/POLR2J/POLR2F/POLR2H/FGF8/POLR2D/NCBP1
REACTOME_TP53_REGULATES_TRANSCRIPTION_OF_CELL_CYCLE_GENES	REACTOME_TP53_REGULATES_TRANSCRIPTION_OF_CELL_CYCLE_GENES	25	-0.273062	-1.37343	0.118694	0.187768	0.0920815	1643	tags=44%, list=21%, signal=35%	CCNB1/CDC25C/CDKN1B/CNOT7/CCNA2/CDK1/CCNE2/CDK2/E2F1/PCNA/CNOT10
PID_NFKAPPAB_CANONICAL_PATHWAY	PID_NFKAPPAB_CANONICAL_PATHWAY	13	0.407508	1.4129	0.119237	0.188441	0.0924117	1539	tags=46%, list=20%, signal=37%	TNFRSF1A/TNF/TNFAIP3/NFKB1/PRKCA/ERC1
KEGG_TYPE_I_DIABETES_MELLITUS	KEGG_TYPE_I_DIABETES_MELLITUS	14	0.399198	1.4091	0.119355	0.188443	0.0924125	3730	tags=86%, list=49%, signal=44%	PTPRN/TNF/CPE/IL1A/IL1B/FAS/GAD1/HLA-B/HLA-C/HLA-E/HLA-F/HLA-A
WP_HEART_DEVELOPMENT	WP_HEART_DEVELOPMENT	22	0.329015	1.36592	0.119816	0.188985	0.0926785	1444	tags=36%, list=19%, signal=30%	BMP2/FOXC2/BHLHE40/FOXC1/VEGFC/GATA6/BMPR2/TBX5
PID_HNF3A_PATHWAY	PID_HNF3A_PATHWAY	18	0.35629	1.38589	0.119938	0.188993	0.0926822	2698	tags=61%, list=35%, signal=40%	COL18A1/ESR1/CEBPB/JUN/AR/NFIA/NRIP1/NKX3-1/SERPINA1/EP300/NR2F2
REACTOME_ROS_AND_RNS_PRODUCTION_IN_PHAGOCYTES	REACTOME_ROS_AND_RNS_PRODUCTION_IN_PHAGOCYTES	10	-0.387518	-1.34899	0.121212	0.190769	0.0935534	1053	tags=40%, list=14%, signal=35%	ATP6V1G1/ATP6V0E2/ATP6V0A2/ATP6V1F
PID_AR_PATHWAY	PID_AR_PATHWAY	30	0.295623	1.35254	0.121302	0.190769	0.0935534	2317	tags=50%, list=30%, signal=35%	FHL2/TGFB1I1/LATS2/VAV3/CDK6/CTDSP2/PTK2B/AR/NRIP1/CCND1/ZMIZ1/PIAS3/NKX3-1/CTDSP1/CDK11B
REACTOME_TRAF6_MEDIATED_NF_KB_ACTIVATION	REACTOME_TRAF6_MEDIATED_NF_KB_ACTIVATION	11	0.425128	1.36784	0.121464	0.190839	0.0935874	1143	tags=36%, list=15%, signal=31%	APP/NFKB2/NFKB1/SAA1
WP_WNT_SIGNALING_PATHWAY_NETPATH	WP_WNT_SIGNALING_PATHWAY_NETPATH	26	0.308683	1.34557	0.121805	0.191187	0.0937582	1789	tags=42%, list=23%, signal=33%	GJA1/ROR2/PI4K2A/BCL9/CDK6/TCF7L2/ROR1/PRKCA/MAP3K7/MTOR/CCND1
WP_VITAMIN_D_IN_INFLAMMATORY_DISEASES	WP_VITAMIN_D_IN_INFLAMMATORY_DISEASES	12	0.41632	1.38896	0.123153	0.193115	0.0947038	2921	tags=67%, list=38%, signal=41%	VDR/TNF/NFKB1/RXRA/NFATC1/MAP2K3/PPP3CA/MED14
REACTOME_SIALIC_ACID_METABOLISM	REACTOME_SIALIC_ACID_METABOLISM	16	0.371257	1.38231	0.123613	0.193649	0.0949656	2940	tags=69%, list=38%, signal=42%	ST3GAL2/CTSA/ST6GALNAC5/ST6GAL1/ST8SIA1/ST3GAL1/ST3GAL4/GLB1/ST6GALNAC2/ST3GAL5/ST3GAL6
BIOCARTA_EFP_PATHWAY	BIOCARTA_EFP_PATHWAY	10	-0.385603	-1.34232	0.123737	0.193655	0.0949686	1643	tags=60%, list=21%, signal=47%	CCNB1/CDK5/CCNB2/CDK1/CDK2/CDK4
REACTOME_ONCOGENIC_MAPK_SIGNALING	REACTOME_ONCOGENIC_MAPK_SIGNALING	38	0.273441	1.34504	0.124286	0.194251	0.0952607	1655	tags=34%, list=22%, signal=27%	VCL/FN1/CAMK2A/ITGB3/ACTB/AGTRAP/DUSP10/MRAS/FAM131B/MPRIP/LMNA/SRC/SPRED3
KEGG_ENDOCYTOSIS	KEGG_ENDOCYTOSIS	93	0.214322	1.34508	0.124359	0.194251	0.0952607	2309	tags=41%, list=30%, signal=29%	EHD2/DAB2/IGF1R/RAB11FIP5/NEDD4/AP2A1/LDLRAP1/CBLB/EHD1/PDGFRA/RAB31/EGFR/IQSEC1/PSD/ARAP3/DNM3/PIP5K1C/IQSEC3/EHD3/F2R/SRC/EPN1/ARFGAP1/AGAP1/RET/FLT1/CSF1R/ARAP1/HSPA2/ADRB2/MET/PLD2/CXCR1/PSD3/NTRK1/RAB22A/SH3KBP1/ARAP2
REACTOME_PRE_NOTCH_EXPRESSION_AND_PROCESSING	REACTOME_PRE_NOTCH_EXPRESSION_AND_PROCESSING	27	0.308858	1.36557	0.125186	0.195354	0.0958016	3259	tags=67%, list=43%, signal=38%	FURIN/MAML2/RUNX1/B4GALT1/JUN/NOTCH2/POFUT1/NOTCH4/CCND1/ST3GAL4/SEL1L/MOV10/EP300/MAMLD1/ATP2A2/ST3GAL6/NOTCH1/MAML1
REACTOME_THROMBIN_SIGNALLING_THROUGH_PROTEINASE_ACTIVATED_RECEPTORS_PARS_	REACTOME_THROMBIN_SIGNALLING_THROUGH_PROTEINASE_ACTIVATED_RECEPTORS_PARS_	14	0.395457	1.39589	0.125806	0.196132	0.0961831	1864	tags=50%, list=24%, signal=38%	GNA12/GNB1/GNG12/F2R/GNA15/SRC/GNB4
WP_HISTONE_MODIFICATIONS	WP_HISTONE_MODIFICATIONS	13	-0.344654	-1.33187	0.126005	0.196252	0.0962421	2187	tags=54%, list=29%, signal=39%	EED/SETD4/SETD6/SUV39H1/SUV39H2/SET/EZH2
REACTOME_ACTIVATED_NOTCH1_TRANSMITS_SIGNAL_TO_THE_NUCLEUS	REACTOME_ACTIVATED_NOTCH1_TRANSMITS_SIGNAL_TO_THE_NUCLEUS	15	0.382536	1.40307	0.126183	0.196339	0.0962847	3490	tags=87%, list=46%, signal=47%	NCSTN/JAG2/DTX4/MIB2/NEURL1B/PSEN2/ADAM10/DLL1/DTX1/NOTCH1/DLL4/JAG1/DTX2
BIOCARTA_TOLL_PATHWAY	BIOCARTA_TOLL_PATHWAY	10	0.435602	1.37167	0.127063	0.197327	0.0967692	4322	tags=100%, list=56%, signal=44%	NFKB1/JUN/MAP3K7/MAP2K3/PPARA/TLR3/MAP3K1/RELA/MAP3K14/MAPK8
WP_MAMMALIAN_DISORDER_OF_SEXUAL_DEVELOPMENT	WP_MAMMALIAN_DISORDER_OF_SEXUAL_DEVELOPMENT	10	0.435346	1.37086	0.127063	0.197327	0.0967692	3119	tags=80%, list=41%, signal=47%	WNT4/MAPK11/WT1/SOX9/PBX1/SRD5A1/SOX8/RSPO1
PID_FOXM1_PATHWAY	PID_FOXM1_PATHWAY	25	-0.263588	-1.32578	0.127596	0.197965	0.0970821	1643	tags=56%, list=21%, signal=44%	BRCA2/CCNB1/ONECUT1/MYC/CENPA/BIRC5/AURKB/CKS1B/CCNA2/CHEK2/CCNB2/CDK1/CDK2/CDK4
REACTOME_DISORDERS_OF_TRANSMEMBRANE_TRANSPORTERS	REACTOME_DISORDERS_OF_TRANSMEMBRANE_TRANSPORTERS	78	-0.173193	-1.28781	0.12931	0.200431	0.0982916	2611	tags=49%, list=34%, signal=32%	NUP54/PSMB5/PSMA2/NUP188/NUP43/PSMC5/SLCO1B3/PSME1/ABCC8/PSMD14/PSMA6/PSMC2/RAE1/SLC9A9/PSMB7/NUP210/PSMC6/NUP107/PSMD12/PSMD11/NUP93/PSMA4/SLC12A6/SLC35A3/AAAS/NUP205/SLC11A2/UBA52/PSMB3/PSMD6/PSMA3/RPS27A/NUP85/NUP37/NUP35/NUP88/KCNJ11/SEH1L
ST_GA12_PATHWAY	ST_GA12_PATHWAY	14	0.391606	1.3823	0.130645	0.202269	0.0991929	2757	tags=64%, list=36%, signal=41%	EPHB2/PLD3/CFB/JUN/SRC/PLD2/DLG4/MAPK7/PTK2
WP_CHROMOSOMAL_AND_MICROSATELLITE_INSTABILITY_IN_COLORECTAL_CANCER	WP_CHROMOSOMAL_AND_MICROSATELLITE_INSTABILITY_IN_COLORECTAL_CANCER	37	0.270508	1.31935	0.130747	0.202269	0.0991929	2279	tags=43%, list=30%, signal=31%	TGFB3/TGFB2/TGFB1/TGFBR2/TCF7L1/PTGS2/JUN/NTN1/EXOC2/CDKN1A/TCF7L2/CCND1/AKT2/RAC2/REL/GADD45A
PID_IL3_PATHWAY	PID_IL3_PATHWAY	12	0.410609	1.36991	0.131363	0.203027	0.0995645	3222	tags=75%, list=42%, signal=43%	SHC1/CEBPB/PIK3R1/CISH/STAT5A/ID1/CSF2RB/CNKSR1/IL3
PID_PRL_SIGNALING_EVENTS_PATHWAY	PID_PRL_SIGNALING_EVENTS_PATHWAY	12	0.409809	1.36724	0.133005	0.205368	0.100713	2125	tags=58%, list=28%, signal=42%	ITGB1/BCAR1/ITGA1/CDKN1A/SRC/PTP4A2/PTP4A3
REACTOME_GLUCAGON_SIGNALING_IN_METABOLIC_REGULATION	REACTOME_GLUCAGON_SIGNALING_IN_METABOLIC_REGULATION	12	0.408059	1.3614	0.134647	0.207506	0.101761	3538	tags=83%, list=46%, signal=45%	GNB1/GNG12/ADCY7/ADCY9/GNB4/GNG2/ADCY2/PRKAR1A/ADCY6/ADCY4
REACTOME_PLATELET_CALCIUM_HOMEOSTASIS	REACTOME_PLATELET_CALCIUM_HOMEOSTASIS	12	0.408542	1.36301	0.134647	0.207506	0.101761	2903	tags=75%, list=38%, signal=47%	ATP2B4/ORAI2/ITPR2/TRPC6/P2RX6/ITPR1/ITPR3/SLC8A3/ATP2A2
REACTOME_METAL_ION_SLC_TRANSPORTERS	REACTOME_METAL_ION_SLC_TRANSPORTERS	15	0.376773	1.38194	0.137224	0.211275	0.10361	2344	tags=60%, list=31%, signal=42%	SLC39A1/HEPH/SLC39A7/SLC41A2/SLC39A14/SLC41A1/SLC11A1/SLC39A10/SLC30A1
PID_P38_ALPHA_BETA_PATHWAY	PID_P38_ALPHA_BETA_PATHWAY	11	0.412714	1.3279	0.138103	0.212426	0.104174	2658	tags=73%, list=35%, signal=48%	DUSP10/CCM2/MAPK11/RIPK1/SRC/MAP2K3/PAK3/FYN
REACTOME_SENESCENCE_ASSOCIATED_SECRETORY_PHENOTYPE_SASP_	REACTOME_SENESCENCE_ASSOCIATED_SECRETORY_PHENOTYPE_SASP_	27	-0.250143	-1.29751	0.138973	0.21356	0.10473	1385	tags=41%, list=18%, signal=33%	UBE2E1/CDKN1B/CCNA2/CDC26/UBA52/ANAPC5/ANAPC11/CDK2/RPS27A/CDK4/ANAPC7
WP_SIMPLIFIED_INTERACTION_MAP_BETWEEN_LOXL4_AND_OXIDATIVE_STRESS_PATHWAY	WP_SIMPLIFIED_INTERACTION_MAP_BETWEEN_LOXL4_AND_OXIDATIVE_STRESS_PATHWAY	16	0.365559	1.3611	0.141046	0.216539	0.106191	1675	tags=50%, list=22%, signal=39%	FN1/BMP2/TGFB1/LOXL4/COL2A1/IGFBP7/ANXA5/DDR1
PID_EPO_PATHWAY	PID_EPO_PATHWAY	13	0.394216	1.36681	0.141494	0.217021	0.106427	2630	tags=62%, list=34%, signal=40%	SHC1/VAV2/PIK3R1/NFKB1/TRPC6/SH2B3/RAPGEF1/STAT5A
ST_T_CELL_SIGNAL_TRANSDUCTION	ST_T_CELL_SIGNAL_TRANSDUCTION	17	0.353092	1.33957	0.142631	0.218556	0.10718	3956	tags=88%, list=52%, signal=43%	EPHB2/NFKB2/NFKB1/RASGRP4/NFAT5/PAK3/NFKBIE/PAG1/DAG1/PAK4/RASGRP3/PLCG1/NFKBIB/SOS2/LCP2
REACTOME_POSITIVE_EPIGENETIC_REGULATION_OF_RRNA_EXPRESSION	REACTOME_POSITIVE_EPIGENETIC_REGULATION_OF_RRNA_EXPRESSION	21	-0.277243	-1.30387	0.144509	0.221223	0.108488	1771	tags=71%, list=23%, signal=55%	POLR2E/HDAC2/MTA3/POLR1D/CBX3/POLR1B/DEK/ZNRD1/TAF1D/KAT2A/POLR2F/TTF1/POLR2H/POLR1E/POLR1C
WP_RETT_SYNDROME_CAUSING_GENES	WP_RETT_SYNDROME_CAUSING_GENES	20	0.329173	1.34035	0.145675	0.222797	0.10926	2565	tags=55%, list=34%, signal=37%	NCOR2/GRIN2A/CDKL5/KDM5B/RHOBTB2/HIVEP2/HTT/SMARCA1/SHANK3/CHD4/GABRD
WP_SPLICING_FACTOR_NOVA_REGULATED_SYNAPTIC_PROTEINS	WP_SPLICING_FACTOR_NOVA_REGULATED_SYNAPTIC_PROTEINS	25	0.308657	1.32521	0.145865	0.222876	0.109298	3803	tags=76%, list=50%, signal=38%	AGRN/CLSTN1/MAP4/NTNG1/APLP2/KCNJ6/CDH2/CAV2/GRIK2/NEO1/CHL1/MAPK4/GABRG2/STX2/NCDN/CLASP1/CSN3/EFNA5/CADM3
REACTOME_ROLE_OF_LAT2_NTAL_LAB_ON_CALCIUM_MOBILIZATION	REACTOME_ROLE_OF_LAT2_NTAL_LAB_ON_CALCIUM_MOBILIZATION	11	0.408819	1.31537	0.146423	0.223516	0.109613	2722	tags=64%, list=36%, signal=41%	SHC1/PIK3R1/PIK3CB/FCER1A/PDPK1/FYN/MS4A2
BIOCARTA_ARAP_PATHWAY	BIOCARTA_ARAP_PATHWAY	15	0.369479	1.35518	0.146688	0.223709	0.109707	4330	tags=93%, list=57%, signal=41%	GBF1/COPA/ARFGAP1/ARAP1/CYTH3/ARAP2/ASAP1/ARFGAP3/CYTH4/ARF1/ASAP2/CLTB/CYTH2/ARFGEF2
WP_HEAD_AND_NECK_SQUAMOUS_CELL_CARCINOMA	WP_HEAD_AND_NECK_SQUAMOUS_CELL_CARCINOMA	44	0.253739	1.30657	0.146853	0.22375	0.109727	2245	tags=43%, list=29%, signal=31%	FAT1/IRF6/TGFBR2/IGF1R/NFKB2/DDIT4/EGFR/PIK3R1/CDK6/NFKB1/CDKN1A/PIK3CB/MTOR/NOTCH2/CCND1/AKT2/RICTOR/SESN2/REL
KEGG_ALDOSTERONE_REGULATED_SODIUM_REABSORPTION	KEGG_ALDOSTERONE_REGULATED_SODIUM_REABSORPTION	17	0.351615	1.33396	0.147385	0.224259	0.109977	1589	tags=41%, list=21%, signal=33%	IRS1/PIK3R1/SCNN1G/PIK3CB/PRKCA/KCNJ1/PIK3CD
REACTOME_METABOLISM_OF_VITAMINS_AND_COFACTORS	REACTOME_METABOLISM_OF_VITAMINS_AND_COFACTORS	90	-0.159655	-1.22196	0.147465	0.224259	0.109977	2034	tags=41%, list=27%, signal=31%	SHMT2/SLC25A16/PDZD11/AKR1C4/AKR1C3/TTPA/COQ6/NADSYN1/SLC19A2/HSP90AA1/DHFR/RFK/NAMPT/AMN/GCHFR/FLAD1/GCH1/CYB5A/PTS/THTPA/AKR1C1/IDH1/COQ3/MCCC1/MMAB/APOM/NUDT12/VKORC1L1/SHMT1/PPCDC/PCCB/MTHFD2/COQ5/COQ2/MTHFD2L/PDSS1/SLC25A19
REACTOME_ER_QUALITY_CONTROL_COMPARTMENT_ERQC_	REACTOME_ER_QUALITY_CONTROL_COMPARTMENT_ERQC_	12	0.404591	1.34983	0.147783	0.224444	0.110068	2463	tags=67%, list=32%, signal=45%	OS9/EDEM1/UGGT1/EDEM3/UGGT2/SYVN1/SEL1L/MAN1B1
KEGG_RIG_I_LIKE_RECEPTOR_SIGNALING_PATHWAY	KEGG_RIG_I_LIKE_RECEPTOR_SIGNALING_PATHWAY	21	0.321175	1.32603	0.147866	0.224444	0.110068	4460	tags=90%, list=58%, signal=38%	TNF/NFKB1/MAPK11/RIPK1/IFNE/MAP3K7/IRF3/CYLD/TRADD/IFNK/IFNA13/NFKBIB/MAP3K1/RELA/CASP10/MAPK8/IFIH1/IL12B/MAPK10
PID_P53_REGULATION_PATHWAY	PID_P53_REGULATION_PATHWAY	26	-0.253006	-1.28885	0.148368	0.224994	0.110338	2021	tags=46%, list=26%, signal=34%	CHEK1/MDM2/FBXO11/PIN1/TTC5/CCNA2/CHEK2/PRMT5/CDK2/RPL23/RPL5/PPM1D
REACTOME_INTERLEUKIN_15_SIGNALING	REACTOME_INTERLEUKIN_15_SIGNALING	10	0.42483	1.33775	0.148515	0.225006	0.110343	3946	tags=90%, list=52%, signal=44%	SHC1/STAT3/JAK1/JAK3/STAT5A/IL15RA/IL2RB/IL15/SOS2
SIG_PIP3_SIGNALING_IN_B_LYMPHOCYTES	SIG_PIP3_SIGNALING_IN_B_LYMPHOCYTES	17	0.350817	1.33093	0.14897	0.225483	0.110577	3817	tags=82%, list=50%, signal=41%	BCR/ITPR2/AKT2/CYTH3/RPS6KA2/ITPR1/PDPK1/ITPR3/RPS6KA1/FOXO3/PTEN/AKT3/FLOT2/PIK3R5
REACTOME_EPHB_MEDIATED_FORWARD_SIGNALING	REACTOME_EPHB_MEDIATED_FORWARD_SIGNALING	21	0.320676	1.32397	0.14939	0.225907	0.110785	495	tags=24%, list=6%, signal=22%	EPHB2/ACTB/LIMK2/EFNB1/ITSN1
WP_THE_INFLUENCE_OF_LAMINOPATHIES_ON_WNT_SIGNALING	WP_THE_INFLUENCE_OF_LAMINOPATHIES_ON_WNT_SIGNALING	18	0.342251	1.33128	0.149533	0.225911	0.110787	1789	tags=44%, list=23%, signal=34%	RUNX2/TCF7L1/CEBPB/CDK6/ICMT/TCF7L2/LMNA/CCND1
REACTOME_TRANSMISSION_ACROSS_CHEMICAL_SYNAPSES	REACTOME_TRANSMISSION_ACROSS_CHEMICAL_SYNAPSES	111	0.196602	1.27812	0.149752	0.226031	0.110846	3985	tags=68%, list=52%, signal=33%	CAMK2A/SLC1A3/GRIN2A/GRIA3/GNB1/AP2A1/GNG12/KCNJ15/ADCY7/RASGRF2/GRIN3B/GNAI2/KCNJ12/SLC22A2/TUBB3/CHRNA6/ADCY9/PRKCA/KCNJ6/NCALD/DNAJC5/SRC/TUBB6/ACHE/GRIP1/PPFIA2/KCNJ5/RASGRF1/GNB4/SNAP25/SLC18A2/RPS6KA2/GRIK2/DLG2/GNG2/CHRNA9/GRIA1/GAD1/DLG4/SLC22A1/PDPK1/SLC6A1/RPS6KA1/NPTN/ADCY2/GRIP2/GABRG2/SLC17A7/GNAI1/KCNJ16/PLCB3/PRKAR1A/CACNA1A/ARL6IP5/NEFL/GABRA1/GNGT1/SLC18A3/ADCY6/ABAT/AP2A2/GRIN2D…
BIOCARTA_P53_PATHWAY	BIOCARTA_P53_PATHWAY	10	-0.371245	-1.29234	0.151515	0.228411	0.112013	588	tags=40%, list=8%, signal=37%	CDK2/CDK4/E2F1/PCNA
REACTOME_SIGNAL_AMPLIFICATION	REACTOME_SIGNAL_AMPLIFICATION	14	0.381476	1.34654	0.151613	0.228411	0.112013	1864	tags=50%, list=24%, signal=38%	GNB1/GNG12/TBXA2R/GNAI2/GNA15/SRC/GNB4
WP_NOTCH_SIGNALING	WP_NOTCH_SIGNALING	25	0.307886	1.3219	0.15188	0.2286	0.112105	3841	tags=76%, list=50%, signal=38%	NCOR2/NCSTN/JAG2/DTX4/NOTCH2/NOTCH4/KCNJ5/PSEN2/DLL1/DVL1/DTX1/NOTCH1/DLL4/MAML1/JAG1/DTX3L/DTX2/CTBP1/CREBBP
WP_NRF2_PATHWAY	WP_NRF2_PATHWAY	82	-0.164066	-1.24318	0.152838	0.229642	0.112617	1748	tags=37%, list=23%, signal=29%	HSP90AA1/GSTA3/GSTP1/KEAP1/SLC7A11/SRXN1/ALDH3A1/MGST2/MAFG/PTGR1/PRDX1/NFE2L2/SLC6A4/GSR/PGD/GSTA2/NQO1/GSTA1/GPX2/UGT1A7/GSTM2/GCLC/CBR1/ME1/TXN/FGF13/GSTM3/GSTM4/TXNRD1/GSTA4
WP_FOLATE_METABOLISM	WP_FOLATE_METABOLISM	38	0.26069	1.28232	0.152857	0.229642	0.112617	1850	tags=37%, list=24%, signal=28%	SERPINE1/TNF/ICAM1/SERPINA3/CSF1/PLAT/NFKB2/NFKB1/FOLR3/SAA1/IL1B/SAA2/MTHFR/CCL2
REACTOME_CELLULAR_RESPONSE_TO_HYPOXIA	REACTOME_CELLULAR_RESPONSE_TO_HYPOXIA	37	-0.222819	-1.29484	0.153595	0.230535	0.113055	3337	tags=70%, list=44%, signal=40%	EGLN1/VEGFA/PSMD10/CUL2/PSME2/UBE2D2/PSMD9/PSMB5/PSMA2/PSMC5/PSME1/PSMD14/LIMD1/PSMA6/PSMC2/PSMB7/PSMC6/PSMD12/PSMD11/PSMA4/UBA52/PSMB3/PSMD6/PSMA3/HIGD1A/RPS27A
WP_RESISTIN_AS_A_REGULATOR_OF_INFLAMMATION	WP_RESISTIN_AS_A_REGULATOR_OF_INFLAMMATION	15	0.364641	1.33744	0.154574	0.231633	0.113593	4099	tags=87%, list=54%, signal=40%	TNF/NFKB1/PIK3CB/PIK3CD/AKT2/PLCD3/RETN/ITPR1/PLCB3/AKT3/PLCG1/RELA/PLCD4
REACTOME_PEROXISOMAL_LIPID_METABOLISM	REACTOME_PEROXISOMAL_LIPID_METABOLISM	11	-0.356959	-1.30298	0.154613	0.231633	0.113593	1127	tags=36%, list=15%, signal=31%	ALDH3A2/ACBD5/HACL1/SLC27A2
WP_WHITE_FAT_CELL_DIFFERENTIATION	WP_WHITE_FAT_CELL_DIFFERENTIATION	22	0.315393	1.30937	0.155146	0.232215	0.113878	2698	tags=59%, list=35%, signal=38%	ZNF423/GATA3/FOXO1/TCF7L1/CEBPB/MECOM/TLE3/RARA/GATA2/CTNNA1/IRF3/STAT5A/NR2F2
BIOCARTA_TCR_PATHWAY	BIOCARTA_TCR_PATHWAY	16	0.356703	1.32812	0.155309	0.232243	0.113892	4322	tags=94%, list=56%, signal=41%	SHC1/PIK3R1/NFKB1/JUN/PRKCA/NFATC1/FYN/PPP3CA/MAP2K1/PLCG1/CALM3/MAP3K1/RELA/NFATC2/MAPK8
REACTOME_TP53_REGULATES_TRANSCRIPTION_OF_CELL_DEATH_GENES	REACTOME_TP53_REGULATES_TRANSCRIPTION_OF_CELL_DEATH_GENES	18	0.338616	1.31714	0.155763	0.232707	0.114119	2283	tags=50%, list=30%, signal=35%	TNFRSF10D/TNFRSF10B/TP73/STEAP3/NDRG1/TP53AIP1/TP53BP2/TNFRSF10C/FAS
REACTOME_NUCLEOBASE_CATABOLISM	REACTOME_NUCLEOBASE_CATABOLISM	12	0.398823	1.33059	0.155993	0.232835	0.114182	1608	tags=42%, list=21%, signal=33%	XDH/ENTPD7/DPYD/NT5E/TYMP
REACTOME_CONSTITUTIVE_SIGNALING_BY_AKT1_E17K_IN_CANCER	REACTOME_CONSTITUTIVE_SIGNALING_BY_AKT1_E17K_IN_CANCER	14	0.379717	1.34033	0.156452	0.233302	0.114412	3346	tags=79%, list=44%, signal=44%	FOXO1/CDKN1A/MTOR/AKT1S1/AKT2/RICTOR/PDPK1/FOXO3/AKT3/TSC2/GSK3B
REACTOME_RETROGRADE_TRANSPORT_AT_THE_TRANS_GOLGI_NETWORK	REACTOME_RETROGRADE_TRANSPORT_AT_THE_TRANS_GOLGI_NETWORK	25	-0.249016	-1.25248	0.15727	0.234306	0.114904	752	tags=28%, list=10%, signal=25%	NAA38/NSF/NAA35/USP6NL/NAPG/RABEPK/RAB6B
PID_HIF2PATHWAY	PID_HIF2PATHWAY	24	0.307439	1.31108	0.157895	0.23502	0.115254	1862	tags=42%, list=24%, signal=32%	MMP14/SERPINE1/BHLHE40/ETS1/TWIST1/EPAS1/EGLN3/SLC2A1/HIF1AN/FLT1
REACTOME_CARDIAC_CONDUCTION	REACTOME_CARDIAC_CONDUCTION	52	0.24096	1.29911	0.159888	0.237767	0.116601	1703	tags=33%, list=22%, signal=26%	CAMK2A/SCN1B/ATP2B4/CACNA1C/SCN2B/RYR3/ORAI2/ABCC9/KCNIP3/KCNJ12/FGF11/KCND3/KCND2/TBX5/KCNQ1/ITPR2/KCND1
REACTOME_OXIDATIVE_STRESS_INDUCED_SENESCENCE	REACTOME_OXIDATIVE_STRESS_INDUCED_SENESCENCE	29	-0.240268	-1.28754	0.160991	0.239186	0.117297	1030	tags=31%, list=13%, signal=27%	E2F2/UBA52/MAPKAPK5/TXN/SUZ12/RPS27A/CDK4/E2F1/EZH2
REACTOME_CGMP_EFFECTS	REACTOME_CGMP_EFFECTS	10	0.418553	1.31798	0.161716	0.239395	0.117399	3314	tags=80%, list=43%, signal=45%	MRVI1/PDE2A/KCNMB4/KCNMB1/ITPR1/PRKG1/PDE1B/PDE10A
REACTOME_DOWNREGULATION_OF_SMAD2_3_SMAD4_TRANSCRIPTIONAL_ACTIVITY	REACTOME_DOWNREGULATION_OF_SMAD2_3_SMAD4_TRANSCRIPTIONAL_ACTIVITY	10	0.418398	1.31749	0.161716	0.239395	0.117399	412	tags=30%, list=5%, signal=28%	NCOR2/SKI/SKIL
REACTOME_UNBLOCKING_OF_NMDA_RECEPTORS_GLUTAMATE_BINDING_AND_ACTIVATION	REACTOME_UNBLOCKING_OF_NMDA_RECEPTORS_GLUTAMATE_BINDING_AND_ACTIVATION	10	0.418152	1.31672	0.161716	0.239395	0.117399	509	tags=30%, list=7%, signal=28%	CAMK2A/GRIN2A/GRIA3
REACTOME_PYRUVATE_METABOLISM	REACTOME_PYRUVATE_METABOLISM	16	-0.301064	-1.27467	0.161725	0.239395	0.117399	1723	tags=50%, list=23%, signal=39%	PDHB/HAGH/PDP2/DLAT/DLD/GSTZ1/ME1/GLO1
REACTOME_UPTAKE_AND_ACTIONS_OF_BACTERIAL_TOXINS	REACTOME_UPTAKE_AND_ACTIONS_OF_BACTERIAL_TOXINS	11	0.399131	1.2842	0.163062	0.241152	0.118261	369	tags=27%, list=5%, signal=26%	ANTXR2/ANTXR1/FURIN
WP_PHOTODYNAMIC_THERAPYINDUCED_UNFOLDED_PROTEIN_RESPONSE	WP_PHOTODYNAMIC_THERAPYINDUCED_UNFOLDED_PROTEIN_RESPONSE	18	0.33641	1.30856	0.163551	0.241508	0.118436	929	tags=33%, list=12%, signal=29%	HSP90B1/CALR/PDIA6/HSPA5/DNAJC3/EDEM1
BIOCARTA_DEATH_PATHWAY	BIOCARTA_DEATH_PATHWAY	13	0.38216	1.32501	0.163752	0.241508	0.118436	4247	tags=92%, list=56%, signal=41%	NFKB1/RIPK1/LMNA/TNFSF10/SPTAN1/TRADD/BIRC2/GAS2/RELA/MAP3K14/BIRC3/CASP10
WP_MAPK_CASCADE	WP_MAPK_CASCADE	13	0.382157	1.325	0.163752	0.241508	0.118436	3946	tags=85%, list=52%, signal=41%	RRAS/RASA3/JUN/MAP3K2/MAP2K3/SIPA1/ARAF/PLCB3/MAP2K1/MAP3K1/SOS2
WP_CHOLESTEROL_METABOLISM_INCLUDES_BOTH_BLOCH_AND_KANDUTSCHRUSSELL_PATHWAYS	WP_CHOLESTEROL_METABOLISM_INCLUDES_BOTH_BLOCH_AND_KANDUTSCHRUSSELL_PATHWAYS	19	-0.284497	-1.30222	0.164265	0.242043	0.118698	5480	tags=100%, list=72%, signal=28%	NR1H2/ELOVL3/ABCA1/ACSL3/CYP27A1/DHCR24/CYP51A1/ACOT2/NSDHL/FDPS/IDI1/EBP/FDFT1/NR1H3/ACSL1/HSD17B7/MYLIP/TM7SF2
KEGG_FC_GAMMA_R_MEDIATED_PHAGOCYTOSIS	KEGG_FC_GAMMA_R_MEDIATED_PHAGOCYTOSIS	44	0.250113	1.28791	0.165035	0.242956	0.119146	4096	tags=75%, list=54%, signal=35%	MYO10/LIMK2/VAV3/VAV2/PIK3R1/DNM3/PIP5K1C/PIK3CB/ARPC2/PRKCA/WASF2/PIK3CD/AKT2/RAC2/SPHK1/PLD2/FCGR2A/VASP/ARPC1B/ASAP1/MARCKS/AMPH/AKT3/CFL1/LIMK1/MAP2K1/PLCG1/FCGR2C/PLD1/PIK3R5/ASAP2/DOCK2/FCGR2B
REACTOME_PHASE_0_RAPID_DEPOLARISATION	REACTOME_PHASE_0_RAPID_DEPOLARISATION	16	0.352368	1.31198	0.166403	0.244745	0.120023	515	tags=25%, list=7%, signal=23%	CAMK2A/SCN1B/CACNA1C/SCN2B
WP_IL2_SIGNALING_PATHWAY	WP_IL2_SIGNALING_PATHWAY	18	0.334357	1.30058	0.166667	0.24491	0.120104	1779	tags=44%, list=23%, signal=34%	SHC1/STAT3/JAK1/PIK3R1/JUN/JAK3/PTK2B/CISH
REACTOME_TNF_SIGNALING	REACTOME_TNF_SIGNALING	20	0.316444	1.28851	0.168437	0.247286	0.121269	1482	tags=35%, list=19%, signal=28%	TNFRSF1A/TNF/TAB2/TNFAIP3/CLIP3/RIPK1/MAP3K7
REACTOME_NUCLEAR_EVENTS_KINASE_AND_TRANSCRIPTION_FACTOR_ACTIVATION_	REACTOME_NUCLEAR_EVENTS_KINASE_AND_TRANSCRIPTION_FACTOR_ACTIVATION_	30	0.276123	1.26333	0.170118	0.249528	0.122369	3352	tags=63%, list=44%, signal=36%	MAPKAPK2/CDK5R2/MEF2D/MAPK11/TRIB1/PPP2R1A/F3/RPS6KA2/DUSP6/CHD4/DUSP7/EP300/RPS6KA1/TCF12/MAPK7/ID1/REST/EGR3/MEF2A
PID_TAP63_PATHWAY	PID_TAP63_PATHWAY	31	0.272773	1.26483	0.170306	0.249575	0.122392	2673	tags=48%, list=35%, signal=32%	ITGA3/MFGE8/VDR/ITGB4/PML/DST/S100A2/CDKN1A/ABL1/SPATA18/GADD45A/FAS/WWP1/SERPINB5/EP300
REACTOME_PHASE_II_CONJUGATION_OF_COMPOUNDS	REACTOME_PHASE_II_CONJUGATION_OF_COMPOUNDS	53	-0.185282	-1.23275	0.171429	0.250993	0.123087	1256	tags=57%, list=16%, signal=48%	UGT1A3/UGT2B11/GCLM/GLYATL2/TPMT/UGT1A5/SULT2B1/MAT2A/UGP2/UGT2B28/GSTO1/GSS/GSTA3/GSTP1/MGST2/GGCT/ABHD10/UGDH/GSTZ1/GSTA2/GSTA1/UGT1A7/AHCY/GSTM2/GCLC/ABHD14B/GSTM3/GSTM4/CHAC2/GSTA4
REACTOME_STRIATED_MUSCLE_CONTRACTION	REACTOME_STRIATED_MUSCLE_CONTRACTION	12	0.39352	1.31289	0.172414	0.252206	0.123682	2809	tags=67%, list=37%, signal=42%	TPM1/TPM2/VIM/MYBPC2/DMD/TPM4/ACTA1/TNNI1
KEGG_OOCYTE_MEIOSIS	KEGG_OOCYTE_MEIOSIS	55	-0.183616	-1.22101	0.172662	0.25234	0.123748	957	tags=24%, list=13%, signal=21%	CDC26/SPDYA/CCNB2/CDK1/ANAPC5/MAD2L1/CALM2/ANAPC11/CCNE2/FBXO5/CDK2/PPP1CC/ANAPC7
WP_TRYPTOPHAN_METABOLISM	WP_TRYPTOPHAN_METABOLISM	22	-0.267595	-1.27722	0.173789	0.253757	0.124443	2150	tags=50%, list=28%, signal=36%	DDC/CYP2C18/TPH1/HSD17B10/HADH/AADAT/ALDH3A2/ACAT1/AFMID/GCDH/ALDH1A1
WP_AMPACTIVATED_PROTEIN_KINASE_AMPK_SIGNALING	WP_AMPACTIVATED_PROTEIN_KINASE_AMPK_SIGNALING	26	0.291157	1.26917	0.174436	0.254471	0.124793	1890	tags=42%, list=25%, signal=32%	CAB39/SLC2A4RG/PIK3R1/PFKFB3/CDKN1A/GYS1/PIK3CB/MTOR/PIK3CD/ADRA1B/AKT2
REACTOME_THE_ROLE_OF_NEF_IN_HIV_1_REPLICATION_AND_DISEASE_PATHOGENESIS	REACTOME_THE_ROLE_OF_NEF_IN_HIV_1_REPLICATION_AND_DISEASE_PATHOGENESIS	11	0.391217	1.25874	0.174709	0.254639	0.124875	4044	tags=91%, list=53%, signal=43%	AP2A1/PACS1/FYN/ARF1/AP1M1/AP2A2/CD4/HLA-A/AP2M1/DOCK2
WP_HIPPOYAP_SIGNALING_PATHWAY	WP_HIPPOYAP_SIGNALING_PATHWAY	13	0.375879	1.30323	0.174881	0.254659	0.124885	2436	tags=62%, list=32%, signal=42%	LATS2/NDRG1/TEAD3/TNIK/MAP4K4/TEAD2/MINK1/STK38L
REACTOME_INTERACTION_BETWEEN_L1_AND_ANKYRINS	REACTOME_INTERACTION_BETWEEN_L1_AND_ANKYRINS	15	0.355994	1.30572	0.175079	0.254718	0.124914	549	tags=27%, list=7%, signal=25%	SCN1B/ACTB/SCN2B/L1CAM
REACTOME_METABOLIC_DISORDERS_OF_BIOLOGICAL_OXIDATION_ENZYMES	REACTOME_METABOLIC_DISORDERS_OF_BIOLOGICAL_OXIDATION_ENZYMES	19	0.323535	1.29004	0.178626	0.259644	0.12733	1401	tags=37%, list=18%, signal=30%	SLC35D1/GGT1/CYP26B1/CYP7B1/CYP1B1/CYP11A1/CYP24A1
REACTOME_NOTCH4_INTRACELLULAR_DOMAIN_REGULATES_TRANSCRIPTION	REACTOME_NOTCH4_INTRACELLULAR_DOMAIN_REGULATES_TRANSCRIPTION	13	0.372491	1.29149	0.17965	0.260897	0.127944	3313	tags=77%, list=43%, signal=44%	MAML2/ACTA2/NOTCH2/NOTCH4/FLT4/EP300/MAMLD1/NOTCH1/MAML1/HEY2
KEGG_TRYPTOPHAN_METABOLISM	KEGG_TRYPTOPHAN_METABOLISM	18	-0.280901	-1.26542	0.180556	0.261976	0.128473	1765	tags=44%, list=23%, signal=34%	TPH1/HADH/ACAT2/AADAT/ALDH3A2/ACAT1/AFMID/GCDH
REACTOME_RUNX1_REGULATES_TRANSCRIPTION_OF_GENES_INVOLVED_IN_DIFFERENTIATION_OF_HSCS	REACTOME_RUNX1_REGULATES_TRANSCRIPTION_OF_GENES_INVOLVED_IN_DIFFERENTIATION_OF_HSCS	34	-0.222505	-1.2505	0.180952	0.262316	0.12864	2706	tags=59%, list=35%, signal=38%	PSMD9/PSMB5/PSMA2/PSMC5/PSME1/PSMD14/PSMA6/PSMC2/PSMB7/PSMC6/PSMD12/PSMD11/PSMA4/UBA52/PSMB3/MYB/PSMD6/PSMA3/CCNH/RPS27A
WP_TUMOR_SUPPRESSOR_ACTIVITY_OF_SMARCB1	WP_TUMOR_SUPPRESSOR_ACTIVITY_OF_SMARCB1	16	-0.294991	-1.24895	0.183288	0.265319	0.130113	531	tags=25%, list=7%, signal=23%	SUZ12/CDK4/SMARCD2/EZH2
REACTOME_INTRACELLULAR_SIGNALING_BY_SECOND_MESSENGERS	REACTOME_INTRACELLULAR_SIGNALING_BY_SECOND_MESSENGERS	131	0.183225	1.23226	0.183353	0.265319	0.130113	3363	tags=55%, list=44%, signal=31%	PDGFA/IL1RAP/CAMK2A/IRS1/PDGFRB/PDGFB/FGF1/FGF5/SNAI2/FOXO1/NEDD4/ESR1/PML/PDGFRA/HDAC7/ADCY7/EGFR/PHC2/PIK3R1/TGFA/MECOM/JUN/PIP5K1C/CDKN1A/SALL4/PIK3CB/ADCY9/CHD3/IER3/PRKCA/SRC/MTOR/AKT1S1/PIK3CD/ITPR2/EPGN/AKT2/RAC2/RICTOR/NRG4/PPP2R1A/MET/HGF/ATN1/EREG/ITPR1/RRAGC/CHD4/MOV10/PDPK1/PSMD1/FGFR3/FYN/ITPR3/PDE1C/ADCY2/PDE1B/KITLG/PPP2R5B/SCMH1/PRKAR1A/FOXO3/PTEN/IL1RL1/SNAI1/AKT3/FGF16/TSC2/REST…
REACTOME_IRS_MEDIATED_SIGNALLING	REACTOME_IRS_MEDIATED_SIGNALLING	16	0.343745	1.27988	0.18542	0.268069	0.131461	3297	tags=69%, list=43%, signal=39%	IRS1/FGF1/FGF5/PIK3R1/PIK3CB/AKT2/PDPK1/FGFR3/TLR9/FGF16/PIK3R4
WP_OXIDATION_BY_CYTOCHROME_P450	WP_OXIDATION_BY_CYTOCHROME_P450	27	0.287059	1.26919	0.186289	0.269084	0.131959	1401	tags=33%, list=18%, signal=27%	CYP27C1/CYB5R3/CYP26B1/CYP7B1/CYB5R1/CYP1B1/CYP39A1/CYP11A1/CYP24A1
REACTOME_SYNTHESIS_OF_BILE_ACIDS_AND_BILE_SALTS_VIA_24_HYDROXYCHOLESTEROL	REACTOME_SYNTHESIS_OF_BILE_ACIDS_AND_BILE_SALTS_VIA_24_HYDROXYCHOLESTEROL	11	-0.345479	-1.26108	0.187032	0.269685	0.132254	1958	tags=55%, list=26%, signal=41%	AKR1C4/AKR1C3/AKR1C2/AKR1C1/SLC27A5/SLC27A2
WP_22Q112_DELETION_SYNDROME	WP_22Q112_DELETION_SYNDROME	29	0.279512	1.2743	0.18704	0.269685	0.132254	1758	tags=38%, list=23%, signal=29%	SCARF2/FOXC2/DGCR2/CYP26B1/FOXC1/ACTA2/EGFR/MED15/ZDHHC8/DGCR11/CHRD
REACTOME_ION_HOMEOSTASIS	REACTOME_ION_HOMEOSTASIS	20	0.309969	1.26215	0.188164	0.271064	0.13293	724	tags=25%, list=9%, signal=23%	CAMK2A/ATP2B4/RYR3/ORAI2/ABCC9
REACTOME_SPHINGOLIPID_METABOLISM	REACTOME_SPHINGOLIPID_METABOLISM	43	0.241868	1.23293	0.189802	0.273179	0.133967	1988	tags=40%, list=26%, signal=29%	ARSI/SMPD1/ARSB/ARSJ/ARSA/CTSA/PSAP/SGMS2/SPTLC3/CERK/GLB1L/GALC/ARSF/SUMF1/PRKD2/ARSK/SPHK1
WP_COPPER_HOMEOSTASIS	WP_COPPER_HOMEOSTASIS	27	0.285651	1.26297	0.19076	0.274313	0.134524	1789	tags=41%, list=23%, signal=31%	APP/PRNP/FOXO1/STEAP3/MT2A/MT1L/JUN/ADAM9/MTF1/BACE1/CCND1
KEGG_PENTOSE_PHOSPHATE_PATHWAY	KEGG_PENTOSE_PHOSPHATE_PATHWAY	10	-0.351345	-1.22307	0.191919	0.275734	0.13522	1036	tags=40%, list=14%, signal=35%	PGD/TKT/TALDO1/RPIA
REACTOME_ANTIMICROBIAL_PEPTIDES	REACTOME_ANTIMICROBIAL_PEPTIDES	19	0.319849	1.27534	0.192366	0.275975	0.135338	3318	tags=74%, list=43%, signal=42%	HTN1/SLC11A1/S100A9/TLR2/S100A8/RNASE7/RNASE3/LTF/CCR6/PGLYRP4/S100A7A/S100A7/HTN3/BPI
REACTOME_REGULATION_OF_TNFR1_SIGNALING	REACTOME_REGULATION_OF_TNFR1_SIGNALING	15	0.349975	1.28365	0.192429	0.275975	0.135338	1158	tags=33%, list=15%, signal=28%	TNFRSF1A/TNF/TNFAIP3/CLIP3/RIPK1
REACTOME_VEGFR2_MEDIATED_VASCULAR_PERMEABILITY	REACTOME_VEGFR2_MEDIATED_VASCULAR_PERMEABILITY	14	0.3607	1.27321	0.193548	0.277333	0.136005	2536	tags=64%, list=33%, signal=43%	VAV3/VAV2/CAV1/MTOR/AKT2/RICTOR/CTNNA1/PAK3/PDPK1
KEGG_NON_SMALL_CELL_LUNG_CANCER	KEGG_NON_SMALL_CELL_LUNG_CANCER	26	0.284061	1.23824	0.193985	0.277712	0.13619	3946	tags=81%, list=52%, signal=39%	EGFR/PIK3R1/CDK6/TGFA/PIK3CB/PRKCA/PIK3CD/CCND1/RXRA/AKT2/ARAF/PDPK1/RARB/FOXO3/AKT3/MAP2K1/PLCG1/ERBB2/STK4/PIK3R5/SOS2
REACTOME_TRANSFERRIN_ENDOCYTOSIS_AND_RECYCLING	REACTOME_TRANSFERRIN_ENDOCYTOSIS_AND_RECYCLING	11	-0.339445	-1.23905	0.194514	0.278222	0.13644	1053	tags=36%, list=14%, signal=31%	ATP6V1G1/ATP6V0E2/ATP6V0A2/ATP6V1F
REACTOME_MAPK_TARGETS_NUCLEAR_EVENTS_MEDIATED_BY_MAP_KINASES	REACTOME_MAPK_TARGETS_NUCLEAR_EVENTS_MEDIATED_BY_MAP_KINASES	16	0.340396	1.26741	0.196513	0.280833	0.137721	2735	tags=56%, list=36%, signal=36%	MAPKAPK2/MAPK11/JUN/PPP2R1A/RPS6KA2/DUSP6/DUSP7/RPS6KA1/MAPK7
REACTOME_RHO_GTPASES_ACTIVATE_ROCKS	REACTOME_RHO_GTPASES_ACTIVATE_ROCKS	12	0.38273	1.2769	0.197044	0.281342	0.137971	1060	tags=33%, list=14%, signal=29%	MYH9/MYL9/LIMK2/MYH10
KEGG_ANTIGEN_PROCESSING_AND_PRESENTATION	KEGG_ANTIGEN_PROCESSING_AND_PRESENTATION	23	0.297237	1.2441	0.197853	0.282247	0.138414	3730	tags=74%, list=49%, signal=38%	TAPBP/CALR/PDIA3/CTSB/HSPA5/NFYA/HSPA2/TAP2/CANX/CIITA/HLA-B/IFNA13/HLA-C/HLA-E/HLA-F/CD4/HLA-A
KEGG_ALANINE_ASPARTATE_AND_GLUTAMATE_METABOLISM	KEGG_ALANINE_ASPARTATE_AND_GLUTAMATE_METABOLISM	14	-0.307824	-1.22763	0.198953	0.283565	0.139061	2616	tags=64%, list=34%, signal=42%	GOT2/ADSL/GLUD1/GOT1/GPT2/PPAT/ALDH5A1/ASNS/GLS2
REACTOME_TRANSLATION_OF_STRUCTURAL_PROTEINS	REACTOME_TRANSLATION_OF_STRUCTURAL_PROTEINS	16	0.33851	1.26039	0.199683	0.284354	0.139448	3007	tags=69%, list=39%, signal=42%	ST3GAL2/MGAT1/GANAB/ST6GAL1/PRKCSH/ST3GAL1/GALNT1/ST3GAL4/ST6GALNAC2/PARP8/CANX
PID_HIV_NEF_PATHWAY	PID_HIV_NEF_PATHWAY	16	0.337221	1.25558	0.201268	0.285685	0.1401	1158	tags=31%, list=15%, signal=27%	TNFRSF1A/TNF/MAP3K5/NFKB1/RIPK1
REACTOME_ADP_SIGNALLING_THROUGH_P2Y_PURINOCEPTOR_1	REACTOME_ADP_SIGNALLING_THROUGH_P2Y_PURINOCEPTOR_1	10	0.403255	1.26981	0.20132	0.285685	0.1401	2359	tags=60%, list=31%, signal=42%	GNB1/GNG12/GNA15/SRC/GNB4/GNG2
REACTOME_LONG_TERM_POTENTIATION	REACTOME_LONG_TERM_POTENTIATION	10	0.403517	1.27063	0.20132	0.285685	0.1401	2437	tags=60%, list=32%, signal=41%	CAMK2A/GRIN2A/SRC/DLG2/GRIA1/DLG4
KEGG_PATHOGENIC_ESCHERICHIA_COLI_INFECTION	KEGG_PATHOGENIC_ESCHERICHIA_COLI_INFECTION	24	0.296397	1.26399	0.201504	0.285685	0.1401	2707	tags=54%, list=35%, signal=35%	ITGB1/ACTB/NCK2/TUBB3/ARPC2/ABL1/PRKCA/TUBB6/CD14/TLR5/CLDN1/FYN/ARPC1B
WP_PATHOGENIC_ESCHERICHIA_COLI_INFECTION	WP_PATHOGENIC_ESCHERICHIA_COLI_INFECTION	24	0.296397	1.26399	0.201504	0.285685	0.1401	2707	tags=54%, list=35%, signal=35%	ITGB1/ACTB/NCK2/TUBB3/ARPC2/ABL1/PRKCA/TUBB6/CD14/TLR5/CLDN1/FYN/ARPC1B
REACTOME_FATTY_ACYL_COA_BIOSYNTHESIS	REACTOME_FATTY_ACYL_COA_BIOSYNTHESIS	14	-0.305453	-1.21817	0.204188	0.289096	0.141773	1780	tags=43%, list=23%, signal=33%	TECR/CBR4/ACSL1/HSD17B8/ELOVL6/ELOVL7
REACTOME_INTERLEUKIN_3_INTERLEUKIN_5_AND_GM_CSF_SIGNALING	REACTOME_INTERLEUKIN_3_INTERLEUKIN_5_AND_GM_CSF_SIGNALING	21	0.299989	1.23856	0.204268	0.289096	0.141773	1589	tags=38%, list=21%, signal=30%	SHC1/JAK1/BLNK/PIK3R1/PIK3CB/CSF2/JAK3/PIK3CD
SIG_CD40PATHWAYMAP	SIG_CD40PATHWAYMAP	13	0.366494	1.2707	0.205087	0.290001	0.142217	1767	tags=46%, list=23%, signal=36%	NFKB2/PIK3R1/NFKB1/MAPK11/PIK3CD/CD40
PID_IL2_STAT5_PATHWAY	PID_IL2_STAT5_PATHWAY	12	0.379856	1.26731	0.208539	0.294622	0.144483	1399	tags=42%, list=18%, signal=34%	SHC1/JAK1/PIK3R1/CDK6/JAK3
REACTOME_FACTORS_INVOLVED_IN_MEGAKARYOCYTE_DEVELOPMENT_AND_PLATELET_PRODUCTION	REACTOME_FACTORS_INVOLVED_IN_MEGAKARYOCYTE_DEVELOPMENT_AND_PLATELET_PRODUCTION	64	0.213687	1.23362	0.208995	0.295008	0.144672	2198	tags=39%, list=29%, signal=28%	EHD2/KIF26B/DOCK1/ACTB/DOCK5/GATA3/EHD1/CAPZB/GATA6/PHF21A/ZFPM2/TUBB3/MFN2/DOCK7/EHD3/ABL1/KIFAP3/TUBB6/MAFK/KIF12/DOCK9/NFE2/KIF13B/GATA2/SH2B3
REACTOME_FCERI_MEDIATED_CA_2_MOBILIZATION	REACTOME_FCERI_MEDIATED_CA_2_MOBILIZATION	17	0.334714	1.26984	0.209192	0.295028	0.144682	2878	tags=59%, list=38%, signal=37%	SHC1/VAV3/VAV2/ITPR2/FCER1A/NFATC1/ITPR1/ITPR3/MS4A2/PPP3CA
REACTOME_G_BETA_GAMMA_SIGNALLING_THROUGH_PI3KGAMMA	REACTOME_G_BETA_GAMMA_SIGNALLING_THROUGH_PI3KGAMMA	12	0.37802	1.26118	0.210181	0.296164	0.145239	3268	tags=75%, list=43%, signal=43%	GNB1/GNG12/GNB4/AKT2/GNG2/PDPK1/PIK3R6/AKT3/GNGT1
BIOCARTA_PDZS_PATHWAY	BIOCARTA_PDZS_PATHWAY	12	0.373919	1.2475	0.213465	0.299743	0.146994	3322	tags=75%, list=43%, signal=42%	ADD1/NFASC/ANK1/DLG2/DLG4/SPTBN1/ACTA1/SPTAN1/GUK1
PID_S1P_S1P2_PATHWAY	PID_S1P_S1P2_PATHWAY	12	0.374985	1.25106	0.213465	0.299743	0.146994	1943	tags=50%, list=25%, signal=37%	IRS1/GNA12/GNAI2/JUN/GNA15/S1PR2
REACTOME_ACTIVATION_OF_KAINATE_RECEPTORS_UPON_GLUTAMATE_BINDING	REACTOME_ACTIVATION_OF_KAINATE_RECEPTORS_UPON_GLUTAMATE_BINDING	12	0.373886	1.24739	0.213465	0.299743	0.146994	3268	tags=75%, list=43%, signal=43%	GNB1/GNG12/NCALD/GNB4/GRIK2/GNG2/DLG4/PLCB3/GNGT1
REACTOME_SEMA3A_PAK_DEPENDENT_AXON_REPULSION	REACTOME_SEMA3A_PAK_DEPENDENT_AXON_REPULSION	12	0.375988	1.2544	0.213465	0.299743	0.146994	3434	tags=83%, list=45%, signal=46%	PLXNA1/PLXNA4/NRP1/SEMA3A/PLXNA2/PAK3/FYN/PLXNA3/CFL1/LIMK1
