# Supplementary material for: The O-glycosylating enzyme GALNT2 acts as an oncogenic driver in non-small cell lung cancer
Source: Cell Mol Biol Lett. 2022 Sep 4;27:71. doi: 10.1186/s11658-022-00378-w (PMC9440866; doi:10.1186/s11658-022-00378-w)
Supplement: Supplementary file 3 — Additional file 3: Table S7. RNA-seq after GALNT2 knockdown in A549 cells. [file 11658_2022_378_MOESM3_ESM.xls]

## Sheet: Additional file 2
Table S7: RNA-seq after GALNT2 knockdown in A549 cells
Gene_ID	Gene_name	log2FoldChange	pvalue	padj	siginificant(|log2FoldChange|>=1&&padj<=0.05)	regulate
ENSG00000116711	PLA2G4A	7.53382	0	0	yes	up
ENSG00000136167	LCP1	-10.9604	0	0	yes	down
ENSG00000074410	CA12	11.7759	0	0	yes	up
ENSG00000165092	ALDH1A1	15.4716	0	0	yes	up
ENSG00000108448	TRIM16L	6.06708	0	0	yes	up
ENSG00000166963	MAP1A	-7.83715	0	0	yes	down
ENSG00000187122	SLIT1	-9.574	0	0	yes	down
ENSG00000205426	KRT81	12.8003	0	0	yes	up
ENSG00000164120	HPGD	5.61094	0	0	yes	up
ENSG00000021826	CPS1	8.23495	0	0	yes	up
ENSG00000135046	ANXA1	6.88814	0	0	yes	up
ENSG00000196975	ANXA4	7.43537	0	0	yes	up
ENSG00000155465	SLC7A7	7.91716	0	0	yes	up
ENSG00000118513	MYB	-9.50791	0	0	yes	down
ENSG00000181019	NQO1	8.50062	0	0	yes	up
ENSG00000187134	AKR1C1	10.0152	0	0	yes	up
ENSG00000141753	IGFBP4	12.7547	0	0	yes	up
ENSG00000173801	JUP	9.96079	0	0	yes	up
ENSG00000151632	AKR1C2	14.211	0	0	yes	up
ENSG00000026508	CD44	12.8491	1.86302e-304	1.56074e-301	yes	up
ENSG00000024422	EHD2	8.03333	1.34889e-302	1.07623e-299	yes	up
ENSG00000082781	ITGB5	8.7992	1.34556e-299	1.02476e-296	yes	up
ENSG00000102879	CORO1A	-8.63258	3.16235e-287	2.3037e-284	yes	down
ENSG00000112378	PERP	5.64115	5.18336e-287	3.61863e-284	yes	up
ENSG00000176153	GPX2	12.0857	7.11102e-282	4.76581e-279	yes	up
ENSG00000141756	FKBP10	7.31324	2.55882e-280	1.64896e-277	yes	up
ENSG00000106853	PTGR1	12.3188	7.958e-273	4.93838e-270	yes	up
ENSG00000115414	FN1	9.67224	8.14826e-271	4.87586e-268	yes	up
ENSG00000102024	PLS3	9.26056	1.4047e-268	8.11578e-266	yes	up
ENSG00000127616	SMARCA4	-5.08149	2.069e-266	1.15554e-263	yes	down
ENSG00000204389	HSPA1A	7.8663	9.68494e-265	5.23455e-262	yes	up
ENSG00000277443	MARCKS	4.86249	8.10913e-261	4.24589e-258	yes	up
ENSG00000204262	COL5A2	8.25043	1.41262e-260	7.17225e-258	yes	up
ENSG00000006453	BAIAP2L1	6.62486	1.02252e-258	5.03891e-256	yes	up
ENSG00000125354	2022-09-06	-4.39801	1.18818e-257	5.688e-255	yes	down
ENSG00000186517	ARHGAP30	-6.47715	9.46528e-254	4.4053e-251	yes	down
ENSG00000003436	TFPI	8.72834	2.07266e-253	9.38577e-251	yes	up
ENSG00000157483	MYO1E	6.81983	5.16147e-253	2.2758e-250	yes	up
ENSG00000111348	ARHGDIB	-10.7287	5.4891e-252	2.3582e-249	yes	down
ENSG00000047457	CP	9.98617	6.48992e-252	2.71846e-249	yes	up
ENSG00000177469	PTRF	11.0697	6.68335e-247	2.73121e-244	yes	up
ENSG00000120885	CLU	6.87642	1.17189e-245	4.67502e-243	yes	up
ENSG00000018408	WWTR1	9.06112	1.56849e-245	6.11164e-243	yes	up
ENSG00000129675	ARHGEF6	-6.99298	3.10286e-243	1.18156e-240	yes	down
ENSG00000167601	AXL	8.28342	1.9449e-242	7.24152e-240	yes	up
ENSG00000108375	RNF43	6.06461	1.14875e-239	4.18421e-237	yes	up
ENSG00000182704	TSKU	4.39483	3.08648e-239	1.1003e-236	yes	up
ENSG00000151491	EPS8	10.4299	2.08618e-237	7.28206e-235	yes	up
ENSG00000121966	CXCR4	-8.80437	1.67364e-236	5.72282e-234	yes	down
ENSG00000162909	CAPN2	8.99301	2.22982e-233	7.47212e-231	yes	up
ENSG00000106804	C5	5.73137	1.67019e-231	5.48706e-229	yes	up
ENSG00000187244	BCAM	6.15753	4.74201e-230	1.52793e-227	yes	up
ENSG00000109814	UGDH	5.0249	1.03215e-224	3.26295e-222	yes	up
ENSG00000125730	C3	11.2247	9.22668e-224	2.86283e-221	yes	up
ENSG00000145623	OSMR	9.35572	6.03344e-223	1.83801e-220	yes	up
ENSG00000079112	CDH17	9.52213	2.72586e-222	8.15567e-220	yes	up
ENSG00000023839	ABCC2	7.68956	3.35868e-222	9.87275e-220	yes	up
ENSG00000122786	CALD1	10.7156	4.00765e-221	1.15773e-218	yes	up
ENSG00000132639	SNAP25	6.54799	2.13586e-218	6.06548e-216	yes	up
ENSG00000139211	AMIGO2	7.1765	2.30108e-218	6.42576e-216	yes	up
ENSG00000163520	FBLN2	-9.20158	7.29805e-218	2.00457e-215	yes	down
ENSG00000177106	EPS8L2	7.75197	4.08689e-215	1.10445e-212	yes	up
ENSG00000111275	ALDH2	10.1889	3.88117e-213	1.03221e-210	yes	up
ENSG00000143153	ATP1B1	5.66426	6.57132e-213	1.72035e-210	yes	up
ENSG00000185215	TNFAIP2	12.8274	3.51453e-211	9.05938e-209	yes	up
ENSG00000197122	SRC	4.48307	3.97772e-211	1.0098e-208	yes	up
ENSG00000073350	LLGL2	9.55699	6.49559e-208	1.62438e-205	yes	up
ENSG00000221869	CEBPD	7.52446	1.16218e-206	2.86357e-204	yes	up
ENSG00000085733	CTTN	5.02514	5.53076e-205	1.34301e-202	yes	up
ENSG00000072210	ALDH3A2	3.94399	1.43995e-202	3.44663e-200	yes	up
ENSG00000006534	ALDH3B1	7.37874	1.06609e-199	2.51582e-197	yes	up
ENSG00000012171	SEMA3B	6.25874	4.92724e-197	1.14661e-194	yes	up
ENSG00000115232	ITGA4	-10.0232	6.29367e-195	1.44453e-192	yes	down
ENSG00000095321	CRAT	7.07342	7.61039e-195	1.72314e-192	yes	up
ENSG00000167642	SPINT2	6.51491	1.26042e-194	2.81578e-192	yes	up
ENSG00000182326	C1S	4.89666	2.85479e-194	6.29368e-192	yes	up
ENSG00000163435	ELF3	11.3903	5.01356e-194	1.09094e-191	yes	up
ENSG00000134516	DOCK2	-10.0201	1.11296e-192	2.39073e-190	yes	down
ENSG00000109113	RAB34	9.52127	3.07669e-192	6.52531e-190	yes	up
ENSG00000156510	HKDC1	5.5849	7.50399e-192	1.57162e-189	yes	up
ENSG00000127124	HIVEP3	-6.53358	9.30534e-192	1.92483e-189	yes	down
ENSG00000141934	PLPP2	8.68279	1.34296e-190	2.74407e-188	yes	up
ENSG00000122642	FKBP9	6.94774	2.61444e-189	5.2777e-187	yes	up
ENSG00000059804	SLC2A3	4.45722	8.12908e-188	1.62146e-185	yes	up
ENSG00000019505	SYT13	9.31698	1.44624e-187	2.8508e-185	yes	up
ENSG00000140284	SLC27A2	4.88657	8.77432e-187	1.70946e-184	yes	up
ENSG00000136048	DRAM1	6.77516	1.03557e-186	1.99436e-184	yes	up
ENSG00000196878	LAMB3	8.87234	1.77488e-186	3.37933e-184	yes	up
ENSG00000123130	ACOT9	8.3748	1.58677e-185	2.98722e-183	yes	up
ENSG00000148926	ADM	6.79873	1.05501e-184	1.96407e-182	yes	up
ENSG00000001036	FUCA2	7.95806	1.0709e-183	1.97176e-181	yes	up
ENSG00000131941	RHPN2	5.06917	4.35832e-183	7.93736e-181	yes	up
ENSG00000266094	RASSF5	-4.15389	4.90961e-183	8.84522e-181	yes	down
ENSG00000143850	PLEKHA6	6.68854	5.89986e-183	1.05162e-180	yes	up
ENSG00000120129	DUSP1	4.61506	2.6539e-182	4.68064e-180	yes	up
ENSG00000101160	CTSZ	10.2854	1.71473e-181	2.99274e-179	yes	up
ENSG00000275993	CH507-42P11.8	6.41023	1.70857e-179	2.95125e-177	yes	up
ENSG00000261371	PECAM1	-8.02561	2.68505e-177	4.59062e-175	yes	down
ENSG00000159403	C1R	6.65385	2.23919e-176	3.78965e-174	yes	up
ENSG00000171791	BCL2	-5.89426	3.20573e-176	5.3712e-174	yes	down
ENSG00000125841	NRSN2	8.59636	1.14698e-175	1.90274e-173	yes	up
ENSG00000138413	IDH1	4.08244	6.01807e-175	9.88556e-173	yes	up
ENSG00000083720	OXCT1	-7.79199	1.46439e-174	2.38212e-172	yes	down
ENSG00000272398	CD24	8.42884	4.40404e-173	7.09516e-171	yes	up
ENSG00000156299	TIAM1	-6.19562	2.13152e-172	3.4013e-170	yes	down
ENSG00000157110	RBPMS	5.99103	3.15328e-172	4.98426e-170	yes	up
ENSG00000162458	FBLIM1	7.35937	1.39329e-170	2.18173e-168	yes	up
ENSG00000008283	CYB561	6.44976	1.07425e-169	1.66657e-167	yes	up
ENSG00000182568	SATB1	-11.6784	4.57494e-169	7.0324e-167	yes	down
ENSG00000161011	SQSTM1	3.94146	1.47572e-167	2.24778e-165	yes	up
ENSG00000152556	PFKM	4.0514	2.58747e-167	3.90569e-165	yes	up
ENSG00000106366	SERPINE1	9.47235	2.68302e-167	4.01375e-165	yes	up
ENSG00000120875	DUSP4	8.27045	3.13951e-167	4.65509e-165	yes	up
ENSG00000188452	CERKL	-5.93376	3.20851e-167	4.71567e-165	yes	down
ENSG00000062716	VMP1	4.02878	8.35061e-167	1.21665e-164	yes	up
ENSG00000110013	SIAE	4.5494	3.95117e-165	5.70706e-163	yes	up
ENSG00000163565	IFI16	-6.20092	1.43442e-162	2.05416e-160	yes	down
ENSG00000142657	PGD	3.74453	1.49996e-162	2.12982e-160	yes	up
ENSG00000167034	NKX3-1	-5.55004	1.52225e-162	2.14331e-160	yes	down
ENSG00000057019	DCBLD2	4.81133	5.93008e-162	8.27987e-160	yes	up
ENSG00000125798	FOXA2	8.59106	6.9201e-162	9.58233e-160	yes	up
ENSG00000073756	PTGS2	11.8662	1.79947e-161	2.47132e-159	yes	up
ENSG00000242265	PEG10	8.70753	2.80349e-161	3.81891e-159	yes	up
ENSG00000102554	KLF5	4.62602	3.48253e-161	4.70563e-159	yes	up
ENSG00000260916	CCPG1	4.90079	9.49366e-159	1.27253e-156	yes	up
ENSG00000178401	DNAJC22	9.74013	1.7343e-158	2.3062e-156	yes	up
ENSG00000139178	C1RL	4.87958	1.75791e-158	2.3192e-156	yes	up
ENSG00000172602	RND1	5.41951	2.55132e-158	3.33963e-156	yes	up
ENSG00000081059	TCF7	-4.25187	3.64805e-158	4.73823e-156	yes	down
ENSG00000157214	STEAP2	8.43898	1.24769e-157	1.60808e-155	yes	up
ENSG00000078687	TNRC6C	-4.13419	2.77854e-157	3.55377e-155	yes	down
ENSG00000150760	DOCK1	7.15743	7.78682e-157	9.88395e-155	yes	up
ENSG00000132849	INADL	8.65198	1.97687e-156	2.49041e-154	yes	up
ENSG00000204128	C2orf72	6.32161	2.85399e-156	3.56856e-154	yes	up
ENSG00000006327	TNFRSF12A	4.72736	2.38284e-155	2.95736e-153	yes	up
ENSG00000106624	AEBP1	-10.1704	7.26357e-155	8.94861e-153	yes	down
ENSG00000109819	PPARGC1A	8.32801	3.54101e-154	4.33062e-152	yes	up
ENSG00000177311	ZBTB38	6.90516	1.84049e-152	2.23459e-150	yes	up
ENSG00000116016	EPAS1	5.21809	5.05452e-151	6.0927e-149	yes	up
ENSG00000175040	CHST2	-8.1122	5.54524e-151	6.63646e-149	yes	down
ENSG00000172575	RASGRP1	-6.1352	7.61522e-151	9.04915e-149	yes	down
ENSG00000137868	STRA6	4.50913	2.66092e-150	3.1397e-148	yes	up
ENSG00000113924	HGD	10.4552	2.96404e-150	3.4729e-148	yes	up
ENSG00000253368	TRNP1	5.86848	5.43205e-150	6.32042e-148	yes	up
ENSG00000072682	P4HA2	8.57007	1.30993e-149	1.51364e-147	yes	up
ENSG00000183091	NEB	4.06112	1.50763e-149	1.73016e-147	yes	up
ENSG00000143891	GALM	7.3996	1.70696e-149	1.94559e-147	yes	up
ENSG00000111907	TPD52L1	10.5851	3.64406e-149	4.12542e-147	yes	up
ENSG00000205213	LGR4	6.62506	1.59319e-148	1.79153e-146	yes	up
ENSG00000143878	RHOB	7.00118	1.62236e-148	1.81218e-146	yes	up
ENSG00000170421	KRT8	17.5587	1.78292e-147	1.97833e-145	yes	up
ENSG00000067715	SYT1	8.7943	2.40896e-147	2.6554e-145	yes	up
ENSG00000127152	BCL11B	-5.18728	6.30058e-147	6.88309e-145	yes	down
ENSG00000118849	RARRES1	10.2251	6.32645e-147	6.88309e-145	yes	up
ENSG00000165929	TC2N	5.93366	1.25209e-146	1.35347e-144	yes	up
ENSG00000152495	CAMK4	-10.1237	2.62472e-146	2.81905e-144	yes	down
ENSG00000151655	ITIH2	7.13495	3.36839e-145	3.59474e-143	yes	up
ENSG00000167600	CYP2S1	11.1663	3.90114e-145	4.13694e-143	yes	up
ENSG00000172995	ARPP21	-6.70224	5.68903e-145	5.99495e-143	yes	down
ENSG00000110719	TCIRG1	7.02789	6.53836e-145	6.84689e-143	yes	up
ENSG00000149257	SERPINH1	4.46533	1.12143e-144	1.16705e-142	yes	up
ENSG00000140297	GCNT3	11.4736	1.26138e-144	1.30459e-142	yes	up
ENSG00000198821	CD247	-8.35059	1.3645e-144	1.40259e-142	yes	down
ENSG00000150938	CRIM1	7.26941	3.57491e-144	3.6523e-142	yes	up
ENSG00000140859	KIFC3	6.6972	1.01366e-143	1.02932e-141	yes	up
ENSG00000160211	G6PD	4.62318	3.29699e-143	3.32778e-141	yes	up
ENSG00000198734	F5	6.45198	3.99266e-143	4.00581e-141	yes	up
ENSG00000169994	MYO7B	-7.28874	7.79697e-143	7.77609e-141	yes	down
ENSG00000197879	MYO1C	4.56055	1.52246e-142	1.5094e-140	yes	up
ENSG00000134107	BHLHE40	6.65211	4.72438e-142	4.65629e-140	yes	up
ENSG00000150782	IL18	10.1055	1.51535e-141	1.48477e-139	yes	up
ENSG00000166979	EVA1C	5.43546	1.68828e-141	1.6446e-139	yes	up
ENSG00000146376	ARHGAP18	9.45997	4.23335e-141	4.09999e-139	yes	up
ENSG00000151116	UEVLD	7.05538	1.51678e-140	1.46055e-138	yes	up
ENSG00000146477	SLC22A3	9.74873	1.98564e-140	1.90111e-138	yes	up
ENSG00000113645	WWC1	3.49903	2.26298e-140	2.15433e-138	yes	up
ENSG00000079257	LXN	10.9092	6.40344e-140	6.06156e-138	yes	up
ENSG00000198363	ASPH	4.68806	4.46198e-139	4.20003e-137	yes	up
ENSG00000160789	LMNA	6.59193	5.64564e-139	5.28451e-137	yes	up
ENSG00000171903	CYP4F11	10.3956	1.245e-138	1.15889e-136	yes	up
ENSG00000105369	CD79A	-6.12168	2.73982e-138	2.53622e-136	yes	down
ENSG00000164181	ELOVL7	7.60906	1.33218e-136	1.22641e-134	yes	up
ENSG00000198846	TOX	-9.54249	1.67885e-136	1.53711e-134	yes	down
ENSG00000275395	FCGBP	7.20529	2.90438e-136	2.64472e-134	yes	up
ENSG00000148175	STOM	3.88513	4.01454e-136	3.63587e-134	yes	up
ENSG00000182871	COL18A1	5.76645	5.70521e-136	5.13929e-134	yes	up
ENSG00000183508	FAM46C	-11.2201	6.69862e-136	6.00189e-134	yes	down
ENSG00000164251	F2RL1	5.03959	1.616e-135	1.44021e-133	yes	up
ENSG00000175029	CTBP2	4.45154	5.90941e-135	5.23874e-133	yes	up
ENSG00000124785	NRN1	-5.14439	7.02141e-135	6.19177e-133	yes	down
ENSG00000196411	EPHB4	5.10105	3.82674e-134	3.35691e-132	yes	up
ENSG00000130702	LAMA5	9.01438	4.99216e-134	4.35644e-132	yes	up
ENSG00000124006	OBSL1	6.38826	5.68123e-134	4.93207e-132	yes	up
ENSG00000164308	ERAP2	-4.63025	1.00192e-133	8.65315e-132	yes	down
ENSG00000145431	PDGFC	-3.77243	2.98981e-133	2.56894e-131	yes	down
ENSG00000282883	AKR1C3	8.99631	1.12165e-132	9.58839e-131	yes	up
ENSG00000014914	MTMR11	7.1341	2.13782e-132	1.81824e-130	yes	up
ENSG00000180353	HCLS1	-7.65013	4.85876e-132	4.11154e-130	yes	down
ENSG00000005884	ITGA3	5.11993	1.9379e-131	1.63164e-129	yes	up
ENSG00000124920	MYRF	3.53214	4.0491e-131	3.39213e-129	yes	up
ENSG00000131746	TNS4	7.77336	1.51931e-130	1.26647e-128	yes	up
ENSG00000170476	MZB1	-5.55126	5.66779e-130	4.70118e-128	yes	down
ENSG00000030419	IKZF2	-7.49453	7.28238e-130	6.01065e-128	yes	down
ENSG00000076641	PAG1	-5.62062	6.73351e-129	5.53039e-127	yes	down
ENSG00000198585	NUDT16	7.34515	7.86579e-129	6.42885e-127	yes	up
ENSG00000165410	CFL2	3.72091	1.44396e-128	1.17444e-126	yes	up
ENSG00000131711	MAP1B	9.00006	2.26889e-128	1.83648e-126	yes	up
ENSG00000053108	FSTL4	6.8731	2.46763e-128	1.98775e-126	yes	up
ENSG00000178695	KCTD12	-4.22621	8.31235e-128	6.6638e-126	yes	down
ENSG00000180190	TDRP	7.64818	1.1158e-127	8.90249e-126	yes	up
ENSG00000130038	CRACR2A	-6.0658	1.36838e-127	1.0866e-125	yes	down
ENSG00000149328	GLB1L2	-3.91948	1.15274e-126	9.11044e-125	yes	down
ENSG00000074416	MGLL	4.59703	1.3822e-126	1.08727e-124	yes	up
ENSG00000132470	ITGB4	6.40966	2.74472e-126	2.14896e-124	yes	up
ENSG00000013364	MVP	5.37064	4.08154e-126	3.18076e-124	yes	up
ENSG00000072422	RHOBTB1	3.81881	1.35865e-125	1.0539e-123	yes	up
ENSG00000135926	TMBIM1	4.74163	3.02199e-125	2.33334e-123	yes	up
ENSG00000144057	ST6GAL2	11.5412	3.52699e-125	2.71077e-123	yes	up
ENSG00000176014	TUBB6	8.56094	5.82336e-125	4.45527e-123	yes	up
ENSG00000021355	SERPINB1	8.96003	7.29573e-125	5.55636e-123	yes	up
ENSG00000023892	DEF6	-8.21158	1.57238e-124	1.19209e-122	yes	down
ENSG00000180891	CUEDC1	5.02218	1.01984e-123	7.69704e-122	yes	up
ENSG00000140416	TPM1	3.94793	2.25195e-123	1.69199e-121	yes	up
ENSG00000198682	PAPSS2	6.105	5.24119e-123	3.92036e-121	yes	up
ENSG00000124429	POF1B	6.78375	1.53617e-122	1.14393e-120	yes	up
ENSG00000164690	SHH	6.45939	1.55516e-122	1.15295e-120	yes	up
ENSG00000145687	SSBP2	-3.84292	2.12851e-122	1.57106e-120	yes	down
ENSG00000175832	ETV4	9.14489	2.28113e-122	1.67633e-120	yes	up
ENSG00000112182	BACH2	-5.66371	3.14263e-122	2.29933e-120	yes	down
ENSG00000177697	CD151	4.64132	4.46546e-122	3.25299e-120	yes	up
ENSG00000162645	GBP2	5.53663	1.01839e-121	7.38666e-120	yes	up
ENSG00000101665	SMAD7	5.41981	1.25249e-121	9.00887e-120	yes	up
ENSG00000134548	SPX	8.42451	1.2528e-121	9.00887e-120	yes	up
ENSG00000133131	MORC4	11.0594	1.72575e-121	1.23568e-119	yes	up
ENSG00000168421	RHOH	-9.98364	2.24483e-121	1.60052e-119	yes	down
ENSG00000129514	FOXA1	5.10554	2.91421e-121	2.06897e-119	yes	up
ENSG00000100077	ADRBK2	-5.06279	3.04536e-121	2.15296e-119	yes	down
ENSG00000117519	CNN3	11.0662	5.36663e-121	3.77806e-119	yes	up
ENSG00000186088	GSAP	7.05177	1.44365e-120	1.01206e-118	yes	up
ENSG00000198752	CDC42BPB	7.57682	1.52705e-120	1.06607e-118	yes	up
ENSG00000136161	RCBTB2	-6.47916	1.56312e-120	1.08672e-118	yes	down
ENSG00000134247	PTGFRN	10.1645	2.09515e-120	1.45059e-118	yes	up
ENSG00000101000	PROCR	7.3909	2.10975e-120	1.45469e-118	yes	up
ENSG00000128342	LIF	10.3042	2.94948e-120	2.02535e-118	yes	up
ENSG00000107249	GLIS3	8.58837	3.57833e-120	2.44714e-118	yes	up
ENSG00000164045	CDC25A	-3.81835	5.26998e-120	3.58937e-118	yes	down
ENSG00000179715	PCED1B	6.00025	1.3241e-119	8.98188e-118	yes	up
ENSG00000143819	EPHX1	4.97644	3.79514e-119	2.56402e-117	yes	up
ENSG00000164161	HHIP	-7.48171	4.49074e-119	3.02178e-117	yes	down
ENSG00000141736	ERBB2	5.10926	4.70074e-119	3.15044e-117	yes	up
ENSG00000159753	RLTPR	-6.30731	5.11574e-119	3.41491e-117	yes	down
ENSG00000170442	KRT86	9.00439	5.06837e-118	3.36986e-116	yes	up
ENSG00000112541	PDE10A	6.29621	8.38122e-118	5.55049e-116	yes	up
ENSG00000105409	ATP1A3	-4.43263	1.0234e-117	6.75081e-116	yes	down
ENSG00000050438	SLC4A8	-4.15418	1.10954e-117	7.29036e-116	yes	down
ENSG00000125170	DOK4	4.91094	3.94281e-117	2.58054e-115	yes	up
ENSG00000170571	EMB	-4.89881	4.89142e-117	3.18894e-115	yes	down
ENSG00000081237	PTPRC	-13.308	5.13005e-117	3.33155e-115	yes	down
ENSG00000104814	MAP4K1	-4.81589	5.96184e-117	3.85678e-115	yes	down
ENSG00000006282	SPATA20	4.29172	8.29483e-117	5.34538e-115	yes	up
ENSG00000196562	SULF2	8.09428	1.11224e-116	7.14009e-115	yes	up
ENSG00000162496	DHRS3	5.51616	2.25874e-116	1.44447e-114	yes	up
ENSG00000147592	LACTB2	4.45766	8.46865e-116	5.39514e-114	yes	up
ENSG00000116285	ERRFI1	4.08829	8.54136e-116	5.42085e-114	yes	up
ENSG00000077935	SMC1B	-6.33686	1.82771e-115	1.15559e-113	yes	down
ENSG00000130402	ACTN4	2.98757	2.0131e-115	1.26802e-113	yes	up
ENSG00000013725	CD6	-6.56539	2.13486e-115	1.33968e-113	yes	down
ENSG00000105699	LSR	6.24976	2.17966e-115	1.36269e-113	yes	up
ENSG00000182010	RTKN2	-3.69831	3.02489e-115	1.88409e-113	yes	down
ENSG00000198121	LPAR1	7.30618	1.03128e-114	6.39964e-113	yes	up
ENSG00000128016	ZFP36	4.07176	1.06863e-114	6.60694e-113	yes	up
ENSG00000189221	MAOA	6.5195	2.71606e-114	1.67307e-112	yes	up
ENSG00000115884	SDC1	7.7561	4.09349e-114	2.51232e-112	yes	up
ENSG00000110934	BIN2	-7.39831	6.04051e-114	3.69375e-112	yes	down
ENSG00000109686	SH3D19	5.52587	1.32362e-113	8.06445e-112	yes	up
ENSG00000075651	PLD1	9.20128	2.19756e-113	1.33406e-111	yes	up
ENSG00000153253	SCN3A	-6.5039	3.75033e-113	2.26848e-111	yes	down
ENSG00000078081	LAMP3	-5.89311	7.08306e-113	4.26895e-111	yes	down
ENSG00000089199	CHGB	5.81684	1.09237e-112	6.56011e-111	yes	up
ENSG00000175175	PPM1E	-7.25458	4.74193e-112	2.83754e-110	yes	down
ENSG00000196074	SYCP2	-4.62334	5.81736e-112	3.46868e-110	yes	down
ENSG00000278139	PIK3R3	-4.87734	1.41952e-111	8.43406e-110	yes	down
ENSG00000173482	PTPRM	8.10508	1.59269e-111	9.42954e-110	yes	up
ENSG00000159216	RUNX1	-4.28511	1.83687e-111	1.08369e-109	yes	down
ENSG00000085662	AKR1B1	3.4918	2.10318e-111	1.23645e-109	yes	up
ENSG00000185100	ADSSL1	4.76924	3.26368e-111	1.91199e-109	yes	up
ENSG00000119946	CNNM1	8.24021	5.46088e-111	3.18805e-109	yes	up
ENSG00000089876	DHX32	3.60297	6.14008e-111	3.57212e-109	yes	up
ENSG00000138119	MYOF	12.3085	7.20381e-111	4.17647e-109	yes	up
ENSG00000111859	NEDD9	6.79666	1.12271e-110	6.48657e-109	yes	up
ENSG00000162545	CAMK2N1	4.33333	1.41598e-110	8.15285e-109	yes	up
ENSG00000171435	KSR2	-5.57103	2.31998e-110	1.33121e-108	yes	down
ENSG00000136059	VILL	-6.17188	2.85639e-110	1.63341e-108	yes	down
ENSG00000177706	FAM20C	7.32707	2.93339e-110	1.67173e-108	yes	up
ENSG00000119684	MLH3	5.53359	6.66535e-110	3.78569e-108	yes	up
ENSG00000161714	PLCD3	3.62696	7.44891e-110	4.21643e-108	yes	up
ENSG00000188483	IER5L	6.58381	1.32545e-109	7.47743e-108	yes	up
ENSG00000168056	LTBP3	4.3682	1.38367e-109	7.77967e-108	yes	up
ENSG00000196586	MYO6	8.4297	2.11053e-109	1.18268e-107	yes	up
ENSG00000168679	SLC16A4	4.47875	3.29576e-109	1.84068e-107	yes	up
ENSG00000163376	KBTBD8	-7.11702	3.74578e-109	2.08507e-107	yes	down
ENSG00000136026	CKAP4	3.69496	6.82014e-109	3.78382e-107	yes	up
ENSG00000079385	CEACAM1	6.32323	7.08796e-109	3.91943e-107	yes	up
ENSG00000106484	MEST	9.15743	8.77665e-109	4.83726e-107	yes	up
ENSG00000180448	HMHA1	-3.69929	1.11941e-108	6.14941e-107	yes	down
ENSG00000127990	SGCE	10.3287	1.21313e-108	6.64248e-107	yes	up
ENSG00000170959	DCDC1	5.12052	1.44226e-108	7.87133e-107	yes	up
ENSG00000198561	CTNND1	4.55956	3.61654e-108	1.96738e-106	yes	up
ENSG00000078114	NEBL	5.3178	4.50334e-108	2.44186e-106	yes	up
ENSG00000119729	RHOQ	3.53048	6.80664e-108	3.67888e-106	yes	up
ENSG00000111319	SCNN1A	7.30116	1.07972e-107	5.81694e-106	yes	up
ENSG00000069424	KCNAB2	-3.36818	2.48904e-107	1.33666e-105	yes	down
ENSG00000197565	COL4A6	10.7676	2.5368e-107	1.35796e-105	yes	up
ENSG00000067445	TRO	-4.25639	2.78103e-107	1.48395e-105	yes	down
ENSG00000144893	MED12L	-7.69773	2.79896e-107	1.48878e-105	yes	down
ENSG00000136830	FAM129B	3.85363	4.49525e-107	2.38348e-105	yes	up
ENSG00000070404	FSTL3	4.06275	8.07991e-107	4.27063e-105	yes	up
ENSG00000108176	DNAJC12	5.51173	8.54745e-107	4.50354e-105	yes	up
ENSG00000164076	CAMKV	-6.17971	1.05355e-106	5.5336e-105	yes	down
ENSG00000242498	ARPIN	9.62045	1.07601e-106	5.63392e-105	yes	up
ENSG00000143512	HHIPL2	8.49063	1.37966e-106	7.20132e-105	yes	up
ENSG00000143119	CD53	-10.2246	1.58179e-106	8.23071e-105	yes	down
ENSG00000148411	NACC2	8.44166	1.6157e-106	8.38115e-105	yes	up
ENSG00000119986	AVPI1	5.17849	2.20893e-106	1.1423e-104	yes	up
ENSG00000180573	HIST1H2AC	5.79373	2.3037e-106	1.18765e-104	yes	up
ENSG00000186907	RTN4RL2	4.28552	3.27515e-106	1.68329e-104	yes	up
ENSG00000213965	NUDT19	9.66265	4.21664e-106	2.16054e-104	yes	up
ENSG00000163734	CXCL3	5.14719	1.56676e-105	7.98179e-104	yes	up
ENSG00000160691	SHC1	3.26709	1.5673e-105	7.98179e-104	yes	up
ENSG00000153113	CAST	4.03028	3.02189e-105	1.5343e-103	yes	up
ENSG00000121578	B4GALT4	4.06298	4.18702e-105	2.11944e-103	yes	up
ENSG00000166347	CYB5A	4.19772	2.60865e-104	1.3165e-102	yes	up
ENSG00000188677	PARVB	5.79014	2.90066e-104	1.45948e-102	yes	up
ENSG00000167972	ABCA3	4.4261	8.31246e-104	4.16992e-102	yes	up
ENSG00000010810	FYN	-3.28271	1.65086e-103	8.25675e-102	yes	down
ENSG00000100065	CARD10	9.23768	1.98888e-103	9.91777e-102	yes	up
ENSG00000133424	LARGE	3.65366	3.90407e-103	1.94103e-101	yes	up
ENSG00000118257	NRP2	7.03145	3.98111e-103	1.97347e-101	yes	up
ENSG00000000971	CFH	13.1589	4.43486e-103	2.19192e-101	yes	up
ENSG00000100097	LGALS1	6.53233	5.44658e-103	2.68404e-101	yes	up
ENSG00000165025	SYK	-9.78403	6.26424e-103	3.07793e-101	yes	down
ENSG00000050030	KIAA2022	-6.9406	6.29192e-103	3.08249e-101	yes	down
ENSG00000138162	TACC2	4.28209	6.59554e-103	3.22182e-101	yes	up
ENSG00000078596	ITM2A	-13.617	7.32803e-103	3.56922e-101	yes	down
ENSG00000095383	TBC1D2	3.4211	8.96596e-103	4.35434e-101	yes	up
ENSG00000269190	FBXO17	10.9978	1.11928e-102	5.42009e-101	yes	up
ENSG00000167281	RBFOX3	5.71027	1.24509e-102	6.01195e-101	yes	up
ENSG00000110876	SELPLG	-7.20736	1.55691e-102	7.49599e-101	yes	down
ENSG00000177508	IRX3	-4.0517	2.77075e-102	1.3302e-100	yes	down
ENSG00000196141	SPATS2L	3.27913	4.58157e-102	2.19326e-100	yes	up
ENSG00000204388	HSPA1B	4.02196	4.74285e-102	2.264e-100	yes	up
ENSG00000127948	POR	4.02179	6.08392e-102	2.89591e-100	yes	up
ENSG00000122122	SASH3	-12.4914	7.58833e-102	3.60177e-100	yes	down
ENSG00000125966	MMP24	6.80782	2.3667e-101	1.12017e-99	yes	up
ENSG00000146038	DCDC2	11.0178	6.36314e-101	3.00322e-99	yes	up
ENSG00000016391	CHDH	7.72824	1.31363e-100	6.18255e-99	yes	up
ENSG00000052802	MSMO1	3.12889	1.47508e-100	6.92295e-99	yes	up
ENSG00000125848	FLRT3	8.18064	1.59731e-100	7.47569e-99	yes	up
ENSG00000143641	GALNT2	-2.82002	1.75052e-100	8.16989e-99	yes	down
ENSG00000003249	DBNDD1	5.1488	1.78899e-100	8.32628e-99	yes	up
ENSG00000143545	RAB13	11.3454	3.84852e-100	1.7862e-98	yes	up
ENSG00000009950	MLXIPL	6.75167	4.28604e-100	1.98377e-98	yes	up
ENSG00000099250	NRP1	4.69477	7.92492e-99	3.65791e-97	yes	up
ENSG00000163110	PDLIM5	3.82156	1.29209e-98	5.94753e-97	yes	up
ENSG00000173334	TRIB1	5.33152	1.77654e-98	8.15506e-97	yes	up
ENSG00000166349	RAG1	-6.26374	1.89853e-98	8.69123e-97	yes	down
ENSG00000147862	NFIB	8.94177	2.04643e-98	9.34277e-97	yes	up
ENSG00000145920	CPLX2	15.5871	3.09039e-98	1.40705e-96	yes	up
ENSG00000158856	DMTN	4.67606	3.43058e-98	1.5577e-96	yes	up
ENSG00000147872	PLIN2	9.83739	4.00961e-98	1.8157e-96	yes	up
ENSG00000096872	IFT74	5.45336	4.96704e-98	2.2432e-96	yes	up
ENSG00000104783	KCNN4	6.93122	9.37744e-98	4.22363e-96	yes	up
ENSG00000148120	C9orf3	4.76111	1.49631e-97	6.72136e-96	yes	up
ENSG00000066468	FGFR2	6.20581	1.75265e-97	7.85177e-96	yes	up
ENSG00000198074	AKR1B10	18.0632	2.66029e-97	1.18862e-95	yes	up
ENSG00000081377	CDC14B	8.24198	4.75814e-97	2.12028e-95	yes	up
ENSG00000178163	ZNF518B	-3.37273	5.57341e-97	2.47699e-95	yes	down
ENSG00000170382	LRRN2	5.7427	9.2173e-97	4.0856e-95	yes	up
ENSG00000063660	GPC1	3.2718	9.98344e-97	4.41352e-95	yes	up
ENSG00000151892	GFRA1	-4.88848	1.09484e-96	4.82738e-95	yes	down
ENSG00000121039	RDH10	3.28319	1.54678e-96	6.80218e-95	yes	up
ENSG00000042286	AIFM2	5.14279	1.80001e-96	7.89506e-95	yes	up
ENSG00000198478	SH3BGRL2	5.00231	2.48525e-96	1.08722e-94	yes	up
ENSG00000185033	SEMA4B	3.75829	2.62369e-96	1.14479e-94	yes	up
ENSG00000160867	FGFR4	4.55798	3.57831e-96	1.55726e-94	yes	up
ENSG00000093072	CECR1	-7.77916	4.55139e-96	1.97561e-94	yes	down
ENSG00000196352	CD55	3.53456	4.5837e-96	1.98449e-94	yes	up
ENSG00000128298	BAIAP2L2	5.9044	6.10648e-96	2.63696e-94	yes	up
ENSG00000100906	NFKBIA	3.58331	6.60617e-96	2.84541e-94	yes	up
ENSG00000074370	ATP2A3	-3.31953	8.47072e-96	3.63915e-94	yes	down
ENSG00000142408	CACNG8	5.04149	9.52859e-96	4.08316e-94	yes	up
ENSG00000129422	MTUS1	4.84365	1.00892e-95	4.31235e-94	yes	up
ENSG00000162511	LAPTM5	-10.7342	1.03862e-95	4.42801e-94	yes	down
ENSG00000130958	SLC35D2	8.73026	1.92359e-95	8.18014e-94	yes	up
ENSG00000172986	GXYLT2	-4.74015	2.4511e-95	1.0397e-93	yes	down
ENSG00000151689	INPP1	7.83612	3.79225e-95	1.60452e-93	yes	up
ENSG00000187634	SAMD11	7.11679	8.46537e-95	3.57273e-93	yes	up
ENSG00000100557	C14orf105	7.09118	8.63492e-95	3.63513e-93	yes	up
ENSG00000167984	NLRC3	-4.68789	1.60833e-94	6.75377e-93	yes	down
ENSG00000163131	CTSS	8.40915	1.62188e-94	6.79364e-93	yes	up
ENSG00000077092	RARB	8.43185	1.85583e-94	7.75421e-93	yes	up
ENSG00000166086	JAM3	-3.25743	2.02983e-94	8.46017e-93	yes	down
ENSG00000134323	MYCN	-4.58237	2.21324e-94	9.20171e-93	yes	down
ENSG00000118402	ELOVL4	-4.11628	2.23339e-94	9.26251e-93	yes	down
ENSG00000181690	PLAG1	-5.52045	3.08139e-94	1.27478e-92	yes	down
ENSG00000185567	AHNAK2	7.00083	4.85971e-94	2.00553e-92	yes	up
ENSG00000125733	TRIP10	3.18309	8.94416e-94	3.68205e-92	yes	up
ENSG00000198053	SIRPA	5.50437	9.54154e-94	3.91834e-92	yes	up
ENSG00000130303	BST2	-5.80209	1.14569e-93	4.69342e-92	yes	down
ENSG00000187720	THSD4	8.4332	1.17197e-93	4.78936e-92	yes	up
ENSG00000074219	TEAD2	6.43503	1.50336e-93	6.12867e-92	yes	up
ENSG00000131069	ACSS2	4.2244	1.63398e-93	6.64499e-92	yes	up
ENSG00000198521	ZNF43	-3.8662	2.01624e-93	8.17968e-92	yes	down
ENSG00000081923	ATP8B1	6.52846	3.0476e-93	1.23339e-91	yes	up
ENSG00000123338	NCKAP1L	-11.7018	3.92469e-93	1.58453e-91	yes	down
ENSG00000061337	LZTS1	-9.96035	8.61379e-93	3.46933e-91	yes	down
ENSG00000079691	LRRC16A	3.72949	1.37205e-92	5.51289e-91	yes	up
ENSG00000109072	VTN	10.8427	1.44898e-92	5.80805e-91	yes	up
ENSG00000147642	SYBU	4.35879	4.01563e-92	1.60577e-90	yes	up
ENSG00000270885	RASL10B	-7.59468	6.01195e-92	2.39834e-90	yes	down
ENSG00000130066	SAT1	5.98965	6.56293e-92	2.61192e-90	yes	up
ENSG00000162639	HENMT1	-3.84187	6.75096e-92	2.68039e-90	yes	down
ENSG00000064787	BCAS1	8.99415	1.00013e-91	3.96151e-90	yes	up
ENSG00000174233	ADCY6	9.51922	2.07698e-91	8.20749e-90	yes	up
ENSG00000196154	S100A4	5.77358	2.65475e-91	1.0466e-89	yes	up
ENSG00000066248	NGEF	6.61639	4.48802e-91	1.76518e-89	yes	up
ENSG00000064651	SLC12A2	3.34182	7.90771e-91	3.1029e-89	yes	up
ENSG00000174099	MSRB3	7.39525	8.54903e-91	3.34671e-89	yes	up
ENSG00000154096	THY1	-6.98415	8.65478e-91	3.38021e-89	yes	down
ENSG00000118777	ABCG2	5.05428	9.5115e-91	3.70617e-89	yes	up
ENSG00000264230	ANXA8L1	7.37278	1.32471e-90	5.14977e-89	yes	up
ENSG00000185088	RPS27L	3.53026	1.77315e-90	6.87711e-89	yes	up
ENSG00000196776	CD47	-3.19277	4.25383e-90	1.64603e-88	yes	down
ENSG00000067182	TNFRSF1A	3.92028	5.62702e-90	2.17237e-88	yes	up
ENSG00000212719	C17orf51	-3.70333	6.66278e-90	2.56632e-88	yes	down
ENSG00000184156	KCNQ3	-8.15164	8.44484e-90	3.24108e-88	yes	down
ENSG00000118640	VAMP8	8.02815	8.45332e-90	3.24108e-88	yes	up
ENSG00000135549	PKIB	6.90272	1.15835e-89	4.43108e-88	yes	up
ENSG00000135144	DTX1	-6.5128	1.40617e-89	5.36683e-88	yes	down
ENSG00000154556	SORBS2	-5.62762	1.61479e-89	6.14906e-88	yes	down
ENSG00000113657	DPYSL3	7.15086	1.85885e-89	7.06238e-88	yes	up
ENSG00000134954	ETS1	-4.82725	2.8974e-89	1.09832e-87	yes	down
ENSG00000125378	BMP4	3.73537	5.15046e-89	1.94799e-87	yes	up
ENSG00000072818	ACAP1	-4.75837	6.62079e-89	2.49846e-87	yes	down
ENSG00000128918	ALDH1A2	-7.86429	7.30376e-89	2.74999e-87	yes	down
ENSG00000110092	CCND1	6.60499	7.38751e-89	2.77528e-87	yes	up
ENSG00000164465	DCBLD1	3.0521	9.59504e-89	3.59653e-87	yes	up
ENSG00000072609	CHFR	5.43787	1.78128e-88	6.66189e-87	yes	up
ENSG00000213654	GPSM3	-5.82639	1.86645e-88	6.96488e-87	yes	down
ENSG00000152270	PDE3B	-4.60349	2.2596e-88	8.41326e-87	yes	down
ENSG00000276043	UHRF1	-3.27031	7.24503e-88	2.69159e-86	yes	down
ENSG00000188404	SELL	-5.36342	7.87891e-88	2.9206e-86	yes	down
ENSG00000130513	GDF15	11.6842	1.01121e-87	3.74014e-86	yes	up
ENSG00000074211	PPP2R2C	10.194	1.06041e-87	3.91347e-86	yes	up
ENSG00000213626	LBH	3.14055	4.34216e-87	1.59897e-85	yes	up
ENSG00000135776	ABCB10	-3.68668	4.6087e-87	1.69339e-85	yes	down
ENSG00000198113	TOR4A	6.76267	6.01997e-87	2.2071e-85	yes	up
ENSG00000181007	ZFP82	-5.38309	6.38242e-87	2.33488e-85	yes	down
ENSG00000204611	ZNF616	-4.74155	7.79885e-87	2.84684e-85	yes	down
ENSG00000149380	P4HA3	6.14771	8.15813e-87	2.97151e-85	yes	up
ENSG00000127947	PTPN12	5.16296	1.00918e-86	3.66787e-85	yes	up
ENSG00000101955	SRPX	9.52284	1.37481e-86	4.98592e-85	yes	up
ENSG00000197961	ZNF121	-3.35961	1.44035e-86	5.21232e-85	yes	down
ENSG00000167969	ECI1	5.61788	1.45916e-86	5.26903e-85	yes	up
ENSG00000070778	PTPN21	5.57099	1.82044e-86	6.55945e-85	yes	up
ENSG00000085999	RAD54L	-3.24704	1.98349e-86	7.13162e-85	yes	down
ENSG00000100167	2022-09-03	-4.03488	2.20256e-86	7.90234e-85	yes	down
ENSG00000100027	YPEL1	-4.20997	2.66354e-86	9.53582e-85	yes	down
ENSG00000073417	PDE8A	2.55393	3.00652e-86	1.07408e-84	yes	up
ENSG00000187498	COL4A1	7.11852	4.69496e-86	1.6737e-84	yes	up
ENSG00000126882	FAM78A	-4.47917	5.18221e-86	1.84348e-84	yes	down
ENSG00000164023	SGMS2	7.31784	5.48187e-86	1.94595e-84	yes	up
ENSG00000156853	ZNF689	-3.17834	7.8492e-86	2.78041e-84	yes	down
ENSG00000129625	REEP5	2.77656	8.67125e-86	3.06512e-84	yes	up
ENSG00000136717	BIN1	4.69392	8.7074e-86	3.07142e-84	yes	up
ENSG00000118515	SGK1	4.45028	1.34976e-85	4.7511e-84	yes	up
ENSG00000116771	AGMAT	6.79566	1.5977e-85	5.61205e-84	yes	up
ENSG00000075618	FSCN1	5.82099	1.84807e-85	6.47765e-84	yes	up
ENSG00000105429	MEGF8	2.60887	1.85186e-85	6.47765e-84	yes	up
ENSG00000187837	HIST1H1C	4.92322	1.86772e-85	6.51952e-84	yes	up
ENSG00000161642	ZNF385A	5.24394	2.3929e-85	8.33536e-84	yes	up
ENSG00000015133	CCDC88C	-3.73845	2.57379e-85	8.94687e-84	yes	down
ENSG00000131781	FMO5	4.5354	4.20167e-85	1.45754e-83	yes	up
ENSG00000179862	CITED4	5.84626	5.08386e-85	1.75992e-83	yes	up
ENSG00000140538	NTRK3	2.79648	5.28997e-85	1.82749e-83	yes	up
ENSG00000167549	CORO6	5.80159	6.53412e-85	2.25266e-83	yes	up
ENSG00000067606	PRKCZ	5.9836	8.5359e-85	2.93673e-83	yes	up
ENSG00000134013	LOXL2	3.68648	9.28965e-85	3.18951e-83	yes	up
ENSG00000136881	BAAT	5.42978	1.21056e-84	4.14784e-83	yes	up
ENSG00000123358	NR4A1	4.04651	1.40814e-84	4.81499e-83	yes	up
ENSG00000022556	NLRP2	10.6566	2.65118e-84	9.04695e-83	yes	up
ENSG00000135678	CPM	6.4121	3.8305e-84	1.30447e-82	yes	up
ENSG00000178467	P4HTM	9.88178	4.48374e-84	1.52384e-82	yes	up
ENSG00000130202	PVRL2	4.2727	4.60555e-84	1.56206e-82	yes	up
ENSG00000126803	HSPA2	5.02749	8.83454e-84	2.99036e-82	yes	up
ENSG00000015285	WAS	-5.34765	1.03579e-83	3.49893e-82	yes	down
ENSG00000214063	TSPAN4	3.93121	1.14681e-83	3.86615e-82	yes	up
ENSG00000132965	ALOX5AP	-6.33611	1.85305e-83	6.23449e-82	yes	down
ENSG00000182557	SPNS3	-5.79113	5.37927e-83	1.80621e-81	yes	down
ENSG00000109079	TNFAIP1	2.62981	6.93081e-83	2.32251e-81	yes	up
ENSG00000124762	CDKN1A	6.34206	7.30369e-83	2.44258e-81	yes	up
ENSG00000168077	SCARA3	3.20993	1.03206e-82	3.44465e-81	yes	up
ENSG00000140682	TGFB1I1	6.49436	1.29512e-82	4.31406e-81	yes	up
ENSG00000087086	FTL	5.21788	1.38054e-82	4.58948e-81	yes	up
ENSG00000152969	JAKMIP1	-9.48936	1.42564e-82	4.73001e-81	yes	down
ENSG00000092068	SLC7A8	-6.43129	1.52893e-82	5.06269e-81	yes	down
ENSG00000007384	RHBDF1	5.56475	1.63912e-82	5.41685e-81	yes	up
ENSG00000144802	NFKBIZ	6.42137	2.23496e-82	7.37139e-81	yes	up
ENSG00000128833	MYO5C	5.16333	2.24439e-82	7.38797e-81	yes	up
ENSG00000120318	ARAP3	7.43747	2.88515e-82	9.47857e-81	yes	up
ENSG00000134326	CMPK2	-5.54462	2.93564e-82	9.62557e-81	yes	down
ENSG00000113448	PDE4D	4.14089	3.54687e-82	1.1607e-80	yes	up
ENSG00000119866	BCL11A	-8.86913	4.23271e-82	1.38244e-80	yes	down
ENSG00000182472	CAPN12	7.86931	4.62742e-82	1.50841e-80	yes	up
ENSG00000213390	ARHGAP19	-2.99714	5.21832e-82	1.69773e-80	yes	down
ENSG00000106089	STX1A	4.33174	6.882e-82	2.23465e-80	yes	up
ENSG00000168743	NPNT	10.9387	6.92191e-82	2.24326e-80	yes	up
ENSG00000128340	RAC2	-10.4842	1.14158e-81	3.69252e-80	yes	down
ENSG00000136205	TNS3	13.5671	1.20662e-81	3.89537e-80	yes	up
ENSG00000171766	GATM	3.32756	1.61434e-81	5.2016e-80	yes	up
ENSG00000106560	GIMAP2	-6.88197	2.27029e-81	7.30109e-80	yes	down
ENSG00000160209	PDXK	2.55969	2.27812e-81	7.31223e-80	yes	up
ENSG00000106483	SFRP4	6.84002	2.37024e-81	7.59338e-80	yes	up
ENSG00000196839	ADA	-3.52547	2.83618e-81	9.06873e-80	yes	down
ENSG00000244242	IFITM10	5.13224	2.94003e-81	9.38289e-80	yes	up
ENSG00000135821	GLUL	-2.83839	3.02808e-81	9.64554e-80	yes	down
ENSG00000150637	CD226	-5.8611	4.22258e-81	1.34249e-79	yes	down
ENSG00000119681	LTBP2	5.37577	5.46488e-81	1.73417e-79	yes	up
ENSG00000163931	TKT	3.20346	6.11303e-81	1.93618e-79	yes	up
ENSG00000135525	MAP7	4.82181	7.03887e-81	2.22521e-79	yes	up
ENSG00000171747	LGALS4	7.43185	7.13312e-81	2.25076e-79	yes	up
ENSG00000180096	2022-09-01	-4.20312	8.00873e-81	2.5223e-79	yes	down
ENSG00000114270	COL7A1	5.59635	9.15869e-81	2.87906e-79	yes	up
ENSG00000175793	SFN	11.6646	9.24577e-81	2.90099e-79	yes	up
ENSG00000101076	HNF4A	11.8303	9.72948e-81	3.04705e-79	yes	up
ENSG00000171873	ADRA1D	8.23871	1.39834e-80	4.37113e-79	yes	up
ENSG00000179820	MYADM	2.58946	1.57341e-80	4.9092e-79	yes	up
ENSG00000106211	HSPB1	4.60727	1.74084e-80	5.42151e-79	yes	up
ENSG00000178685	PARP10	-4.32968	2.28621e-80	7.10676e-79	yes	down
ENSG00000109956	B3GAT1	-9.95662	2.39554e-80	7.43284e-79	yes	down
ENSG00000103034	NDRG4	4.27241	2.57332e-80	7.96969e-79	yes	up
ENSG00000133256	PDE6B	-7.20582	2.65453e-80	8.20602e-79	yes	down
ENSG00000122861	PLAU	6.56192	2.86237e-80	8.83222e-79	yes	up
ENSG00000116667	C1orf21	-4.05996	3.39591e-80	1.04593e-78	yes	down
ENSG00000100031	GGT1	4.01447	4.66836e-80	1.4352e-78	yes	up
ENSG00000144712	CAND2	-5.45307	5.27657e-80	1.61921e-78	yes	down
ENSG00000048052	HDAC9	-4.44019	5.85811e-80	1.79438e-78	yes	down
ENSG00000175482	POLD4	4.23031	7.00145e-80	2.14068e-78	yes	up
ENSG00000071073	MGAT4A	-3.80993	8.53186e-80	2.60385e-78	yes	down
ENSG00000185404	SP140L	-3.26591	1.02685e-79	3.12815e-78	yes	down
ENSG00000086062	B4GALT1	2.78887	1.04271e-79	3.1707e-78	yes	up
ENSG00000064042	LIMCH1	6.73529	1.61242e-79	4.89421e-78	yes	up
ENSG00000069667	RORA	-4.92347	2.16932e-79	6.57269e-78	yes	down
ENSG00000171867	PRNP	2.77128	2.3562e-79	7.12603e-78	yes	up
ENSG00000206538	VGLL3	6.16511	2.71902e-79	8.20849e-78	yes	up
ENSG00000120708	TGFBI	15.995	2.96667e-79	8.94003e-78	yes	up
ENSG00000105223	PLD3	3.52038	5.42109e-79	1.63071e-77	yes	up
ENSG00000221926	TRIM16	3.7569	6.6339e-79	1.99195e-77	yes	up
ENSG00000177426	TGIF1	2.95065	1.08432e-78	3.25004e-77	yes	up
ENSG00000187239	FNBP1	-2.54079	1.81909e-78	5.44265e-77	yes	down
ENSG00000183780	SLC35F3	7.39932	2.21438e-78	6.61353e-77	yes	up
ENSG00000218336	TENM3	8.94521	3.28247e-78	9.78609e-77	yes	up
ENSG00000131981	LGALS3	5.12512	4.37556e-78	1.30218e-76	yes	up
ENSG00000145506	NKD2	-4.02406	5.61279e-78	1.66742e-76	yes	down
ENSG00000120068	HOXB8	6.48339	6.09789e-78	1.80832e-76	yes	up
ENSG00000134242	PTPN22	-6.2236	6.7014e-78	1.98378e-76	yes	down
ENSG00000080031	PTPRH	8.57173	7.90668e-78	2.33645e-76	yes	up
ENSG00000132170	PPARG	5.6526	9.61982e-78	2.83768e-76	yes	up
ENSG00000163702	IL17RC	4.47117	9.66355e-78	2.84557e-76	yes	up
ENSG00000065675	PRKCQ	-2.835	9.80934e-78	2.88343e-76	yes	down
ENSG00000175322	ZNF519	-3.64632	2.20243e-77	6.46264e-76	yes	down
ENSG00000161835	GRASP	-4.39122	2.58394e-77	7.56887e-76	yes	down
ENSG00000087258	GNAO1	-7.89957	4.02059e-77	1.17565e-75	yes	down
ENSG00000131845	ZNF304	-3.79382	6.07976e-77	1.77468e-75	yes	down
ENSG00000196757	ZNF700	-7.60519	6.66941e-77	1.94341e-75	yes	down
ENSG00000179604	CDC42EP4	5.38642	1.05117e-76	3.05771e-75	yes	up
ENSG00000114107	CEP70	-3.01854	1.11445e-76	3.23615e-75	yes	down
ENSG00000112297	AIM1	-6.12171	1.77417e-76	5.14293e-75	yes	down
ENSG00000101082	SLA2	-8.28353	2.31489e-76	6.69878e-75	yes	down
ENSG00000117983	MUC5B	7.56198	2.39842e-76	6.92853e-75	yes	up
ENSG00000124615	MOCS1	-4.01029	2.4839e-76	7.16312e-75	yes	down
ENSG00000075426	FOSL2	3.87728	3.29878e-76	9.49675e-75	yes	up
ENSG00000198892	SHISA4	4.99126	4.52115e-76	1.29935e-74	yes	up
ENSG00000182541	LIMK2	-3.17916	8.5439e-76	2.45125e-74	yes	down
ENSG00000140391	TSPAN3	2.52977	1.22228e-75	3.50074e-74	yes	up
ENSG00000164040	PGRMC2	2.40793	1.82636e-75	5.22196e-74	yes	up
ENSG00000111816	FRK	6.61631	2.41904e-75	6.90478e-74	yes	up
ENSG00000148498	PARD3	2.91425	2.67697e-75	7.62799e-74	yes	up
ENSG00000126822	PLEKHG3	5.59357	2.88139e-75	8.19656e-74	yes	up
ENSG00000109738	GLRB	-3.08326	4.27789e-75	1.21485e-73	yes	down
ENSG00000170989	S1PR1	-6.15367	4.54896e-75	1.28964e-73	yes	down
ENSG00000164659	KIAA1324L	-7.78314	5.1815e-75	1.46649e-73	yes	down
ENSG00000186469	GNG2	-6.10361	5.81754e-75	1.64373e-73	yes	down
ENSG00000198598	MMP17	6.44096	5.99537e-75	1.69112e-73	yes	up
ENSG00000109321	AREG	9.10204	6.16447e-75	1.73589e-73	yes	up
ENSG00000173530	TNFRSF10D	9.28837	7.5338e-75	2.11793e-73	yes	up
ENSG00000177181	RIMKLA	-3.11243	1.24559e-74	3.49579e-73	yes	down
ENSG00000163814	CDCP1	7.73826	1.32862e-74	3.72258e-73	yes	up
ENSG00000142765	SYTL1	-5.16685	1.49432e-74	4.17985e-73	yes	down
ENSG00000182718	ANXA2	4.53372	1.52749e-74	4.26553e-73	yes	up
ENSG00000196371	FUT4	-2.88493	1.79555e-74	5.00572e-73	yes	down
ENSG00000121210	KIAA0922	-3.67631	1.94261e-74	5.40672e-73	yes	down
ENSG00000224940	PRRT4	-4.51162	2.16e-74	6.00179e-73	yes	down
ENSG00000122870	BICC1	4.10642	2.73887e-74	7.59765e-73	yes	up
ENSG00000134709	HOOK1	7.4769	3.04972e-74	8.44595e-73	yes	up
ENSG00000101384	JAG1	3.94902	5.02017e-74	1.388e-72	yes	up
ENSG00000131016	AKAP12	6.67991	9.15516e-74	2.5271e-72	yes	up
ENSG00000137700	SLC37A4	5.64388	1.57567e-73	4.34217e-72	yes	up
ENSG00000118785	SPP1	15.7369	1.99773e-73	5.49621e-72	yes	up
ENSG00000105928	DFNA5	3.85485	2.02579e-73	5.56429e-72	yes	up
ENSG00000176406	RIMS2	-7.59107	2.21067e-73	6.06216e-72	yes	down
ENSG00000168874	ATOH8	6.45564	3.10949e-73	8.513e-72	yes	up
ENSG00000101363	MANBAL	3.16009	3.13955e-73	8.58125e-72	yes	up
ENSG00000197948	FCHSD1	4.0754	3.8675e-73	1.05538e-71	yes	up
ENSG00000128604	IRF5	5.1412	4.12404e-73	1.12355e-71	yes	up
ENSG00000197903	HIST1H2BK	3.72813	5.27846e-73	1.43573e-71	yes	up
ENSG00000165124	SVEP1	4.90906	6.41425e-73	1.74183e-71	yes	up
ENSG00000111077	TNS2	4.64555	8.40832e-73	2.27963e-71	yes	up
ENSG00000101098	RIMS4	-3.62004	1.1111e-72	3.0075e-71	yes	down
ENSG00000091986	CCDC80	12.0186	1.81924e-72	4.91635e-71	yes	up
ENSG00000139531	SUOX	4.76099	1.89079e-72	5.10148e-71	yes	up
ENSG00000123983	ACSL3	2.39879	2.66614e-72	7.18186e-71	yes	up
ENSG00000136104	RNASEH2B	-2.81471	3.07539e-72	8.27097e-71	yes	down
ENSG00000106070	GRB10	3.76948	3.28483e-72	8.82009e-71	yes	up
ENSG00000173918	C1QTNF1	3.87322	4.59642e-72	1.23221e-70	yes	up
ENSG00000144736	SHQ1	-2.7524	4.89637e-72	1.31052e-70	yes	down
ENSG00000152939	MARVELD2	7.26012	5.50449e-72	1.47094e-70	yes	up
ENSG00000181896	ZNF101	-3.70864	5.75589e-72	1.53567e-70	yes	down
ENSG00000149485	FADS1	2.6824	8.60886e-72	2.29319e-70	yes	up
ENSG00000103534	TMC5	8.69478	9.66937e-72	2.57159e-70	yes	up
ENSG00000179546	HTR1D	7.08817	1.29871e-71	3.44848e-70	yes	up
ENSG00000156381	ANKRD9	2.89447	1.35374e-71	3.58891e-70	yes	up
ENSG00000102265	TIMP1	5.09428	1.37695e-71	3.64466e-70	yes	up
ENSG00000112218	GPR63	-4.44314	1.86961e-71	4.9409e-70	yes	down
ENSG00000101856	PGRMC1	2.71106	2.74758e-71	7.24973e-70	yes	up
ENSG00000196368	NUDT11	-3.63454	4.52868e-71	1.19305e-69	yes	down
ENSG00000167106	FAM102A	3.18061	4.99289e-71	1.31328e-69	yes	up
ENSG00000122862	SRGN	3.32591	5.33914e-71	1.40215e-69	yes	up
ENSG00000141526	SLC16A3	3.88362	5.64941e-71	1.48131e-69	yes	up
ENSG00000211445	GPX3	6.46515	7.06424e-71	1.8494e-69	yes	up
ENSG00000125868	DSTN	2.95312	7.12156e-71	1.86149e-69	yes	up
ENSG00000108679	LGALS3BP	3.36082	1.03563e-70	2.70279e-69	yes	up
ENSG00000165802	NSMF	3.79459	1.96287e-70	5.11475e-69	yes	up
ENSG00000172403	SYNPO2	7.52344	2.00082e-70	5.20555e-69	yes	up
ENSG00000179913	B3GNT3	10.3231	2.47949e-70	6.44091e-69	yes	up
ENSG00000106258	CYP3A5	4.48152	4.04122e-70	1.04815e-68	yes	up
ENSG00000154237	LRRK1	5.06915	4.19512e-70	1.08639e-68	yes	up
ENSG00000008277	ADAM22	-3.97295	4.46979e-70	1.15573e-68	yes	down
ENSG00000130755	GMFG	-9.84718	4.50598e-70	1.16237e-68	yes	down
ENSG00000154760	SLFN13	4.18824	4.50935e-70	1.16237e-68	yes	up
ENSG00000088826	SMOX	3.40708	4.87544e-70	1.25481e-68	yes	up
ENSG00000103024	NME3	5.03176	7.09144e-70	1.82235e-68	yes	up
ENSG00000023171	GRAMD1B	3.29713	8.36341e-70	2.14592e-68	yes	up
ENSG00000087077	TRIP6	4.35423	9.86402e-70	2.52709e-68	yes	up
ENSG00000162676	GFI1	-4.72892	1.08041e-69	2.7637e-68	yes	down
ENSG00000171295	ZNF440	-7.05971	1.09968e-69	2.8087e-68	yes	down
ENSG00000114993	RTKN	6.94012	1.1582e-69	2.95367e-68	yes	up
ENSG00000017483	SLC38A5	-7.56715	1.45868e-69	3.7143e-68	yes	down
ENSG00000137501	SYTL2	6.53381	1.62236e-69	4.12482e-68	yes	up
ENSG00000169855	ROBO1	3.5941	1.68167e-69	4.26914e-68	yes	up
ENSG00000142192	APP	3.78692	2.1301e-69	5.39938e-68	yes	up
ENSG00000163808	KIF15	-2.94157	3.26691e-69	8.26845e-68	yes	down
ENSG00000177283	FZD8	4.32778	4.23727e-69	1.07082e-67	yes	up
ENSG00000188322	SBK1	-3.36505	4.29106e-69	1.08278e-67	yes	down
ENSG00000155760	FZD7	3.39474	6.90906e-69	1.74077e-67	yes	up
ENSG00000158406	HIST1H4H	6.65151	7.52916e-69	1.89416e-67	yes	up
ENSG00000109832	DDX25	-7.50045	8.7409e-69	2.19571e-67	yes	down
ENSG00000130545	CRB3	5.5017	1.1592e-68	2.90755e-67	yes	up
ENSG00000115112	TFCP2L1	5.81092	2.32731e-68	5.8287e-67	yes	up
ENSG00000104856	RELB	3.77917	2.65991e-68	6.65177e-67	yes	up
ENSG00000085982	USP40	2.93851	3.00622e-68	7.50658e-67	yes	up
ENSG00000170275	CRTAP	3.08913	3.14852e-68	7.85021e-67	yes	up
ENSG00000205413	SAMD9	-4.18902	3.86946e-68	9.63341e-67	yes	down
ENSG00000136052	SLC41A2	2.92405	4.99162e-68	1.24087e-66	yes	up
ENSG00000171522	PTGER4	-3.4263	6.42571e-68	1.595e-66	yes	down
ENSG00000042445	RETSAT	2.56327	7.4051e-68	1.83539e-66	yes	up
ENSG00000121310	ECHDC2	5.81689	7.87453e-68	1.94886e-66	yes	up
ENSG00000141738	GRB7	10.8437	8.00736e-68	1.97881e-66	yes	up
ENSG00000184486	POU3F2	-7.15115	1.11955e-67	2.7626e-66	yes	down
ENSG00000100196	KDELR3	7.8529	1.1729e-67	2.88998e-66	yes	up
ENSG00000184500	PROS1	2.93359	1.37908e-67	3.39303e-66	yes	up
ENSG00000067840	PDZD4	-3.69848	1.47856e-67	3.63245e-66	yes	down
ENSG00000159176	CSRP1	2.39702	1.50652e-67	3.69572e-66	yes	up
ENSG00000158050	DUSP2	-6.42421	1.61634e-67	3.95932e-66	yes	down
ENSG00000185565	LSAMP	-4.20064	1.96506e-67	4.80651e-66	yes	down
ENSG00000099139	PCSK5	3.41739	2.11145e-67	5.15706e-66	yes	up
ENSG00000099284	H2AFY2	3.94552	2.29532e-67	5.59797e-66	yes	up
ENSG00000115107	STEAP3	10.6614	3.70139e-67	9.01408e-66	yes	up
ENSG00000172543	CTSW	-6.50019	3.9346e-67	9.56811e-66	yes	down
ENSG00000129993	CBFA2T3	-5.78003	5.30762e-67	1.28883e-65	yes	down
ENSG00000167895	TMC8	-3.65968	7.02756e-67	1.704e-65	yes	down
ENSG00000149084	HSD17B12	2.66266	7.08786e-67	1.71614e-65	yes	up
ENSG00000145604	SKP2	-2.65182	8.39829e-67	2.0305e-65	yes	down
ENSG00000198732	SMOC1	4.9537	9.35724e-67	2.25909e-65	yes	up
ENSG00000090238	YPEL3	5.93641	9.78847e-67	2.3598e-65	yes	up
ENSG00000076351	SLC46A1	6.81791	1.01439e-66	2.44197e-65	yes	up
ENSG00000177606	JUN	2.92162	1.03296e-66	2.4831e-65	yes	up
ENSG00000120832	MTERF2	4.53033	1.16183e-66	2.78889e-65	yes	up
ENSG00000154822	PLCL2	-2.70066	1.4252e-66	3.41619e-65	yes	down
ENSG00000027697	IFNGR1	2.57458	2.53522e-66	6.06824e-65	yes	up
ENSG00000138772	ANXA3	4.22608	3.23232e-66	7.72575e-65	yes	up
ENSG00000176842	IRX5	-3.13617	3.51486e-66	8.3891e-65	yes	down
ENSG00000169814	BTD	3.25803	4.89032e-66	1.16554e-64	yes	up
ENSG00000172037	LAMB2	12.7611	5.28593e-66	1.25804e-64	yes	up
ENSG00000177034	MTX3	8.13567	5.58488e-66	1.3273e-64	yes	up
ENSG00000104687	GSR	2.23783	6.10818e-66	1.44961e-64	yes	up
ENSG00000066629	EML1	3.594	8.20526e-66	1.94454e-64	yes	up
ENSG00000179750	APOBEC3B	5.68295	1.14607e-65	2.71219e-64	yes	up
ENSG00000243566	UPK3B	5.59476	2.28398e-65	5.39747e-64	yes	up
ENSG00000105810	CDK6	-4.38655	2.35194e-65	5.55026e-64	yes	down
ENSG00000169764	UGP2	2.92842	2.64483e-65	6.23265e-64	yes	up
ENSG00000163898	LIPH	10.1839	3.02377e-65	7.11563e-64	yes	up
ENSG00000117707	PROX1	-5.3703	3.19483e-65	7.50763e-64	yes	down
ENSG00000142279	WTIP	4.29142	3.27208e-65	7.67839e-64	yes	up
ENSG00000167815	PRDX2	-10.5044	3.31836e-65	7.7761e-64	yes	down
ENSG00000037280	FLT4	-3.13429	3.69322e-65	8.64245e-64	yes	down
ENSG00000145287	PLAC8	-4.67542	3.88653e-65	9.08213e-64	yes	down
ENSG00000104369	JPH1	-9.82428	4.31538e-65	1.00702e-63	yes	down
ENSG00000116661	FBXO2	6.21035	4.51762e-65	1.05275e-63	yes	up
ENSG00000114480	GBE1	3.20572	5.29984e-65	1.23332e-63	yes	up
ENSG00000130522	JUND	2.94086	6.1725e-65	1.4344e-63	yes	up
ENSG00000182795	C1orf116	6.24964	6.58398e-65	1.5279e-63	yes	up
ENSG00000171055	FEZ2	3.16223	8.38547e-65	1.94327e-63	yes	up
ENSG00000175505	CLCF1	4.84486	9.09892e-65	2.1057e-63	yes	up
ENSG00000132429	POPDC3	6.64365	9.47614e-65	2.18997e-63	yes	up
ENSG00000139083	ETV6	-2.92059	1.15526e-64	2.66618e-63	yes	down
ENSG00000196954	CASP4	8.15579	1.1987e-64	2.76263e-63	yes	up
ENSG00000132793	LPIN3	9.79547	1.27756e-64	2.94033e-63	yes	up
ENSG00000143367	TUFT1	3.44453	1.35473e-64	3.11364e-63	yes	up
ENSG00000162607	USP1	-3.44837	1.50384e-64	3.45162e-63	yes	down
ENSG00000134775	FHOD3	4.63501	2.25463e-64	5.16776e-63	yes	up
ENSG00000149970	CNKSR2	9.53365	2.31281e-64	5.29386e-63	yes	up
ENSG00000125844	RRBP1	2.43696	3.15562e-64	7.21316e-63	yes	up
ENSG00000129824	RPS4Y1	3.54398	3.3375e-64	7.61851e-63	yes	up
ENSG00000002834	LASP1	2.23307	3.58487e-64	8.17204e-63	yes	up
ENSG00000163362	C1orf106	11.4306	3.92111e-64	8.92639e-63	yes	up
ENSG00000105419	MEIS3	5.87405	5.41124e-64	1.23019e-62	yes	up
ENSG00000121743	GJA3	-8.83524	5.83412e-64	1.32454e-62	yes	down
ENSG00000008083	JARID2	-3.71663	6.1642e-64	1.39758e-62	yes	down
ENSG00000171798	KNDC1	6.84606	6.38696e-64	1.44613e-62	yes	up
ENSG00000204682	CASC10	3.31415	7.64721e-64	1.72914e-62	yes	up
ENSG00000164398	ACSL6	-7.26938	1.20299e-63	2.71647e-62	yes	down
ENSG00000111052	LIN7A	8.05371	1.4018e-63	3.16112e-62	yes	up
ENSG00000173175	ADCY5	4.98972	1.476e-63	3.32397e-62	yes	up
ENSG00000116741	RGS2	3.1314	1.60314e-63	3.60544e-62	yes	up
ENSG00000173402	DAG1	2.67325	1.68793e-63	3.79105e-62	yes	up
ENSG00000055732	MCOLN3	6.18987	2.17015e-63	4.86758e-62	yes	up
ENSG00000137819	PAQR5	4.73969	2.21211e-63	4.95506e-62	yes	up
ENSG00000144645	OSBPL10	5.61878	2.85932e-63	6.39624e-62	yes	up
ENSG00000174307	PHLDA3	3.29003	2.91809e-63	6.51901e-62	yes	up
ENSG00000147799	ARHGAP39	3.38772	3.07505e-63	6.86051e-62	yes	up
ENSG00000172830	SSH3	5.5237	3.71325e-63	8.27335e-62	yes	up
ENSG00000130147	SH3BP4	5.33959	4.04469e-63	8.99983e-62	yes	up
ENSG00000170190	SLC16A5	11.2366	6.48054e-63	1.44007e-61	yes	up
ENSG00000125772	GPCPD1	3.80582	6.81958e-63	1.5134e-61	yes	up
ENSG00000184368	MAP7D2	7	7.10308e-63	1.57423e-61	yes	up
ENSG00000174827	PDZK1	4.20284	7.24979e-63	1.60463e-61	yes	up
ENSG00000067048	DDX3Y	5.54442	7.34736e-63	1.62408e-61	yes	up
ENSG00000141968	VAV1	-2.80932	7.66967e-63	1.69309e-61	yes	down
ENSG00000159399	HK2	-4.06929	7.71e-63	1.69975e-61	yes	down
ENSG00000005020	SKAP2	11.2342	7.82437e-63	1.7227e-61	yes	up
ENSG00000166105	GLB1L3	-12.3823	8.56247e-63	1.88273e-61	yes	down
ENSG00000163993	S100P	7.24662	9.25402e-63	2.03212e-61	yes	up
ENSG00000162139	NEU3	-3.05966	9.39812e-63	2.06107e-61	yes	down
ENSG00000166313	APBB1	3.34377	9.62011e-63	2.10699e-61	yes	up
ENSG00000099256	PRTFDC1	5.8724	1.00337e-62	2.19471e-61	yes	up
ENSG00000166352	C11orf74	4.69928	1.1568e-62	2.52702e-61	yes	up
ENSG00000074590	NUAK1	6.9855	1.26059e-62	2.75017e-61	yes	up
ENSG00000161298	ZNF382	-8.26788	1.32701e-62	2.8913e-61	yes	down
ENSG00000100426	ZBED4	-3.2945	1.44834e-62	3.15155e-61	yes	down
ENSG00000184574	LPAR5	-5.43826	1.46519e-62	3.18407e-61	yes	down
ENSG00000143772	ITPKB	-3.03867	1.85757e-62	4.03154e-61	yes	down
ENSG00000168675	LDLRAD4	-3.6332	2.35086e-62	5.09555e-61	yes	down
ENSG00000176720	BOK	3.83553	2.49201e-62	5.39454e-61	yes	up
ENSG00000159164	SV2A	-11.1109	2.51732e-62	5.44228e-61	yes	down
ENSG00000104689	TNFRSF10A	7.37461	2.87717e-62	6.21224e-61	yes	up
ENSG00000091136	LAMB1	3.53714	2.92739e-62	6.31255e-61	yes	up
ENSG00000185561	TLCD2	9.57282	3.70553e-62	7.98023e-61	yes	up
ENSG00000002746	HECW1	6.4151	3.80897e-62	8.19246e-61	yes	up
ENSG00000075643	MOCOS	7.98821	4.01345e-62	8.6212e-61	yes	up
ENSG00000145901	TNIP1	2.8952	5.1166e-62	1.09768e-60	yes	up
ENSG00000113369	ARRDC3	2.79765	5.5303e-62	1.18491e-60	yes	up
ENSG00000185950	IRS2	3.07942	7.16542e-62	1.53329e-60	yes	up
ENSG00000027075	PRKCH	-3.06403	8.87837e-62	1.89741e-60	yes	down
ENSG00000101871	MID1	3.64391	9.03558e-62	1.92855e-60	yes	up
ENSG00000108771	DHX58	-4.62738	9.82577e-62	2.09454e-60	yes	down
ENSG00000138069	RAB1A	2.1909	1.05727e-61	2.2509e-60	yes	up
ENSG00000127920	GNG11	11.1051	1.2774e-61	2.7161e-60	yes	up
ENSG00000115616	SLC9A2	8.52877	1.56226e-61	3.31758e-60	yes	up
ENSG00000099282	TSPAN15	3.04659	1.69463e-61	3.59411e-60	yes	up
ENSG00000149781	FERMT3	-5.65914	1.93644e-61	4.10177e-60	yes	down
ENSG00000168209	DDIT4	3.17005	2.47938e-61	5.24521e-60	yes	up
ENSG00000151702	FLI1	-11.0992	2.86124e-61	6.04542e-60	yes	down
ENSG00000120675	DNAJC15	-3.6648	3.51387e-61	7.41497e-60	yes	down
ENSG00000105464	GRIN2D	3.53741	3.8457e-61	8.105e-60	yes	up
ENSG00000197977	ELOVL2	6.47184	4.56627e-61	9.61154e-60	yes	up
ENSG00000204991	SPIRE2	3.16824	6.78941e-61	1.42731e-59	yes	up
ENSG00000010295	IFFO1	-5.9939	6.99117e-61	1.46788e-59	yes	down
ENSG00000162337	LRP5	3.12076	7.21156e-61	1.51226e-59	yes	up
ENSG00000124664	SPDEF	8.71296	1.23434e-60	2.58516e-59	yes	up
ENSG00000153162	BMP6	5.01512	1.33912e-60	2.80112e-59	yes	up
ENSG00000101347	SAMHD1	6.86567	1.72311e-60	3.59955e-59	yes	up
ENSG00000171992	SYNPO	6.33678	1.72512e-60	3.59955e-59	yes	up
ENSG00000136240	KDELR2	2.20214	1.80136e-60	3.75395e-59	yes	up
ENSG00000110400	PVRL1	-2.20835	2.09679e-60	4.36419e-59	yes	down
ENSG00000083814	ZNF671	-4.4414	3.1029e-60	6.45026e-59	yes	down
ENSG00000181634	TNFSF15	11.5469	3.85658e-60	8.00707e-59	yes	up
ENSG00000112319	EYA4	8.84394	4.03204e-60	8.361e-59	yes	up
ENSG00000118579	MED28	-2.68233	4.04125e-60	8.36974e-59	yes	down
ENSG00000186806	VSIG10L	3.76774	5.06905e-60	1.04854e-58	yes	up
ENSG00000157514	TSC22D3	6.06384	6.55909e-60	1.35509e-58	yes	up
ENSG00000070081	NUCB2	-2.56098	7.04905e-60	1.45452e-58	yes	down
ENSG00000167191	GPRC5B	2.70726	7.86723e-60	1.62135e-58	yes	up
ENSG00000120075	HOXB5	7.55762	7.91171e-60	1.62851e-58	yes	up
ENSG00000151287	TEX30	-2.87418	8.83371e-60	1.81606e-58	yes	down
ENSG00000172955	ADH6	6.60184	9.64047e-60	1.97949e-58	yes	up
ENSG00000166407	LMO1	-4.95865	1.10742e-59	2.27108e-58	yes	down
ENSG00000174939	ASPHD1	3.95573	1.16625e-59	2.38882e-58	yes	up
ENSG00000125968	ID1	5.45126	1.30032e-59	2.66017e-58	yes	up
ENSG00000171310	CHST11	-3.57438	1.73674e-59	3.54867e-58	yes	down
ENSG00000182220	ATP6AP2	2.11913	2.37436e-59	4.8456e-58	yes	up
ENSG00000164855	TMEM184A	4.14659	2.47533e-59	5.04552e-58	yes	up
ENSG00000136826	KLF4	3.32165	2.50806e-59	5.10601e-58	yes	up
ENSG00000103852	TTC23	2.8189	2.58261e-59	5.25141e-58	yes	up
ENSG00000108219	TSPAN14	2.28469	2.59842e-59	5.27716e-58	yes	up
ENSG00000183696	UPP1	3.53607	2.94163e-59	5.96695e-58	yes	up
ENSG00000118308	LRMP	-8.38579	4.85812e-59	9.84254e-58	yes	down
ENSG00000076770	MBNL3	-10.8412	4.8746e-59	9.86401e-58	yes	down
ENSG00000165359	DDX26B	-3.59819	4.9285e-59	9.96105e-58	yes	down
ENSG00000111335	OAS2	-7.03479	5.52812e-59	1.11595e-57	yes	down
ENSG00000052723	SIKE1	-2.95755	6.14522e-59	1.23903e-57	yes	down
ENSG00000164989	CCDC171	-3.65297	7.99637e-59	1.61033e-57	yes	down
ENSG00000019186	CYP24A1	19.4696	8.09112e-59	1.62745e-57	yes	up
ENSG00000138835	RGS3	3.42561	1.03852e-58	2.08637e-57	yes	up
ENSG00000086548	CEACAM6	19.2153	1.17026e-58	2.34824e-57	yes	up
ENSG00000136014	USP44	-6.41437	1.30192e-58	2.6093e-57	yes	down
ENSG00000242574	HLA-DMB	4.83683	1.95865e-58	3.92081e-57	yes	up
ENSG00000115297	TLX2	-3.85472	2.4396e-58	4.87775e-57	yes	down
ENSG00000196220	SRGAP3	-3.22964	2.49063e-58	4.97384e-57	yes	down
ENSG00000163629	PTPN13	6.41783	2.68347e-58	5.35256e-57	yes	up
ENSG00000171757	LRRC34	-5.98052	2.89026e-58	5.75818e-57	yes	down
ENSG00000167232	ZNF91	-8.85174	3.23024e-58	6.42786e-57	yes	down
ENSG00000108602	ALDH3A1	19.1343	3.39793e-58	6.75353e-57	yes	up
ENSG00000154134	ROBO3	-2.99987	3.53581e-58	7.01925e-57	yes	down
ENSG00000156453	PCDH1	6.8445	4.92624e-58	9.76795e-57	yes	up
ENSG00000181031	RPH3AL	3.05875	5.29514e-58	1.0487e-56	yes	up
ENSG00000125462	C1orf61	-3.75255	5.61866e-58	1.11146e-56	yes	down
ENSG00000148935	GAS2	-3.44021	5.80978e-58	1.14791e-56	yes	down
ENSG00000142871	CYR61	9.93606	6.20193e-58	1.22395e-56	yes	up
ENSG00000204580	DDR1	3.04601	6.51411e-58	1.28405e-56	yes	up
ENSG00000132016	C19orf57	-4.868	7.58118e-58	1.49263e-56	yes	down
ENSG00000166401	SERPINB8	-3.24889	7.98148e-58	1.5696e-56	yes	down
ENSG00000161681	SHANK1	-4.92852	1.07147e-57	2.10463e-56	yes	down
ENSG00000153391	INO80C	2.69688	1.08747e-57	2.13356e-56	yes	up
ENSG00000103089	FA2H	5.06175	1.13149e-57	2.21732e-56	yes	up
ENSG00000113140	SPARC	-4.60293	1.24075e-57	2.4286e-56	yes	down
ENSG00000189060	H1F0	2.75588	1.54944e-57	3.02928e-56	yes	up
ENSG00000105137	SYDE1	7.20796	1.78639e-57	3.48845e-56	yes	up
ENSG00000105255	FSD1	-3.00279	2.06668e-57	4.0311e-56	yes	down
ENSG00000055118	KCNH2	-3.52411	2.07476e-57	4.04217e-56	yes	down
ENSG00000174080	CTSF	3.51457	2.20362e-57	4.28822e-56	yes	up
ENSG00000142731	PLK4	-2.43847	2.28366e-57	4.43882e-56	yes	down
ENSG00000156026	MCU	2.79963	2.67841e-57	5.2001e-56	yes	up
ENSG00000128596	CCDC136	-3.69401	3.25455e-57	6.31134e-56	yes	down
ENSG00000132334	PTPRE	-2.95201	3.70683e-57	7.18011e-56	yes	down
ENSG00000130818	ZNF426	-3.07222	5.01936e-57	9.71124e-56	yes	down
ENSG00000158716	DUSP23	9.18654	6.83981e-57	1.32181e-55	yes	up
ENSG00000138685	FGF2	7.42838	7.01522e-57	1.35415e-55	yes	up
ENSG00000064886	CHI3L2	-13.8633	7.21328e-57	1.39078e-55	yes	down
ENSG00000166446	CDYL2	-5.09653	8.4528e-57	1.62789e-55	yes	down
ENSG00000068697	LAPTM4A	2.92999	9.13972e-57	1.75816e-55	yes	up
ENSG00000165389	SPTSSA	3.46944	9.7475e-57	1.87293e-55	yes	up
ENSG00000130529	TRPM4	3.25725	1.07476e-56	2.06274e-55	yes	up
ENSG00000132970	WASF3	-6.43679	1.19417e-56	2.28927e-55	yes	down
ENSG00000072858	SIDT1	3.29747	1.92902e-56	3.6938e-55	yes	up
ENSG00000090013	BLVRB	5.47312	2.10714e-56	4.03026e-55	yes	up
ENSGR0000182162	P2RY8	-11.7162	3.17549e-56	6.06675e-55	yes	down
ENSG00000152804	HHEX	5.25643	3.29498e-56	6.28785e-55	yes	up
ENSG00000077420	APBB1IP	-2.40962	3.63894e-56	6.93634e-55	yes	down
ENSG00000203867	RBM20	7.72001	4.35637e-56	8.29444e-55	yes	up
ENSG00000162366	PDZK1IP1	10.1109	4.82157e-56	9.16973e-55	yes	up
ENSG00000085831	TTC39A	6.62333	5.65317e-56	1.07391e-54	yes	up
ENSG00000173548	SNX33	2.56785	5.71374e-56	1.08419e-54	yes	up
ENSG00000197324	LRP10	2.7434	5.91474e-56	1.12106e-54	yes	up
ENSG00000010278	CD9	4.35439	6.83912e-56	1.2948e-54	yes	up
ENSG00000108784	NAGLU	3.71421	6.95067e-56	1.31443e-54	yes	up
ENSG00000143502	SUSD4	-6.11905	7.18493e-56	1.3572e-54	yes	down
ENSG00000166165	CKB	3.73591	7.63574e-56	1.44073e-54	yes	up
ENSG00000130881	LRP3	11.8782	7.90177e-56	1.48925e-54	yes	up
ENSG00000156642	NPTN	2.17676	9.12284e-56	1.71745e-54	yes	up
ENSG00000181649	PHLDA2	8.11509	1.00098e-55	1.88231e-54	yes	up
ENSG00000145555	MYO10	13.5583	1.0609e-55	1.99275e-54	yes	up
ENSG00000135766	EGLN1	2.28787	1.35933e-55	2.55045e-54	yes	up
ENSG00000149115	TNKS1BP1	2.29807	1.4218e-55	2.66469e-54	yes	up
ENSG00000107295	SH3GL2	-8.2012	1.52592e-55	2.85663e-54	yes	down
ENSG00000169242	EFNA1	3.32226	1.63604e-55	3.05936e-54	yes	up
ENSG00000140600	SH3GL3	-6.92596	1.84197e-55	3.4406e-54	yes	down
ENSG00000060982	BCAT1	-5.86685	1.9981e-55	3.72808e-54	yes	down
ENSG00000176890	TYMS	-2.91772	2.36401e-55	4.40589e-54	yes	down
ENSG00000114126	TFDP2	-2.56557	2.41608e-55	4.49794e-54	yes	down
ENSG00000102053	ZC3H12B	-4.02478	5.11616e-55	9.51401e-54	yes	down
ENSG00000073331	ALPK1	3.32024	5.25085e-55	9.75366e-54	yes	up
ENSG00000076356	PLXNA2	5.82463	5.56231e-55	1.03208e-53	yes	up
ENSG00000181045	SLC26A11	3.72269	6.36265e-55	1.17927e-53	yes	up
ENSG00000172716	SLFN11	-2.67579	6.79543e-55	1.25809e-53	yes	down
ENSG00000143933	CALM2	2.97124	6.80328e-55	1.25816e-53	yes	up
ENSG00000091262	ABCC6	5.50391	6.99959e-55	1.29303e-53	yes	up
ENSG00000106948	AKNA	-3.28991	7.81935e-55	1.44288e-53	yes	down
ENSG00000149582	TMEM25	-6.53273	9.83335e-55	1.81252e-53	yes	down
ENSG00000115738	ID2	4.57582	1.11905e-54	2.06041e-53	yes	up
ENSG00000129473	BCL2L2	3.24985	1.14186e-54	2.1001e-53	yes	up
ENSG00000146263	MMS22L	-2.92455	1.25802e-54	2.31119e-53	yes	down
ENSG00000100994	PYGB	2.04276	1.33577e-54	2.44909e-53	yes	up
ENSG00000134531	EMP1	5.41202	1.336e-54	2.44909e-53	yes	up
ENSG00000164647	STEAP1	3.778	1.53985e-54	2.81969e-53	yes	up
ENSG00000071575	TRIB2	-4.31915	2.07101e-54	3.78818e-53	yes	down
ENSG00000067167	TRAM1	3.0316	2.15887e-54	3.94459e-53	yes	up
ENSG00000175592	FOSL1	6.01179	2.2277e-54	4.06591e-53	yes	up
ENSG00000101460	MAP1LC3A	8.46592	2.44141e-54	4.45112e-53	yes	up
ENSG00000069188	SDK2	6.88475	2.45695e-54	4.47459e-53	yes	up
ENSG00000080854	IGSF9B	-4.68339	2.61263e-54	4.75294e-53	yes	down
ENSG00000102934	PLLP	3.65242	2.7154e-54	4.93455e-53	yes	up
ENSG00000089351	GRAMD1A	2.3502	2.7386e-54	4.97132e-53	yes	up
ENSG00000137821	LRRC49	7.48096	2.85624e-54	5.17925e-53	yes	up
ENSG00000141696	P3H4	3.34508	2.87836e-54	5.21372e-53	yes	up
ENSG00000138658	ZGRF1	-3.51016	2.92899e-54	5.29969e-53	yes	down
ENSG00000162814	SPATA17	5.19998	2.96753e-54	5.36364e-53	yes	up
ENSG00000151883	PARP8	-5.6144	3.09908e-54	5.59538e-53	yes	down
ENSG00000136603	SKIL	3.36298	3.35356e-54	6.04832e-53	yes	up
ENSG00000123737	EXOSC9	-2.45775	4.89798e-54	8.82427e-53	yes	down
ENSG00000130720	FIBCD1	3.87873	4.98914e-54	8.97884e-53	yes	up
ENSG00000126878	AIF1L	-4.40539	5.13048e-54	9.22331e-53	yes	down
ENSG00000119397	CNTRL	-2.10025	5.70166e-54	1.02392e-52	yes	down
ENSG00000105290	APLP1	2.7837	7.1632e-54	1.285e-52	yes	up
ENSG00000187764	SEMA4D	-2.16503	7.43439e-54	1.33223e-52	yes	down
ENSG00000183087	GAS6	3.94763	8.99147e-54	1.60953e-52	yes	up
ENSG00000165512	ZNF22	-2.92942	9.1348e-54	1.63344e-52	yes	down
ENSG00000167779	IGFBP6	4.20696	9.64972e-54	1.72368e-52	yes	up
ENSG00000196227	FAM217B	-3.18992	9.73262e-54	1.73664e-52	yes	down
ENSG00000136878	USP20	-2.31201	9.85719e-54	1.75699e-52	yes	down
ENSG00000054179	ENTPD2	10.2071	1.12847e-53	2.0093e-52	yes	up
ENSG00000107968	MAP3K8	3.54582	1.39951e-53	2.48926e-52	yes	up
ENSG00000130669	PAK4	2.38834	1.48655e-53	2.64126e-52	yes	up
ENSG00000141293	SKAP1	-5.74048	1.54746e-53	2.74658e-52	yes	down
ENSG00000105438	KDELR1	2.79117	1.84746e-53	3.27558e-52	yes	up
ENSG00000149548	CCDC15	-3.80811	2.14333e-53	3.79613e-52	yes	down
ENSG00000064205	WISP2	5.59886	2.22881e-53	3.94337e-52	yes	up
ENSG00000188994	ZNF292	-3.03202	3.64843e-53	6.44824e-52	yes	down
ENSG00000135919	SERPINE2	3.36975	3.87603e-53	6.8433e-52	yes	up
ENSG00000167183	PRR15L	5.27722	4.70953e-53	8.30613e-52	yes	up
ENSG00000158373	HIST1H2BD	3.45907	5.12006e-53	9.02068e-52	yes	up
ENSG00000165810	BTNL9	-2.56971	5.22328e-53	9.19286e-52	yes	down
ENSG00000104763	ASAH1	2.17803	5.95283e-53	1.04659e-51	yes	up
ENSG00000135480	KRT7	18.2645	6.12824e-53	1.0763e-51	yes	up
ENSG00000152503	TRIM36	-3.15165	7.0302e-53	1.23341e-51	yes	down
ENSG00000169914	OTUD3	-3.01876	7.79642e-53	1.36641e-51	yes	down
ENSG00000234465	PINLYP	-7.17401	8.65849e-53	1.51591e-51	yes	down
ENSG00000099822	HCN2	3.30136	8.91169e-53	1.55862e-51	yes	up
ENSG00000170412	GPRC5C	11.4878	9.2383e-53	1.61405e-51	yes	up
ENSG00000226742	HSBP1L1	3.69825	9.3199e-53	1.62661e-51	yes	up
ENSG00000111057	KRT18	18.4736	1.03188e-52	1.79907e-51	yes	up
ENSG00000137812	CASC5	-2.96156	1.04795e-52	1.8252e-51	yes	down
ENSG00000161921	CXCL16	3.22808	1.05919e-52	1.84285e-51	yes	up
ENSG00000095539	SEMA4G	2.35534	1.08469e-52	1.88527e-51	yes	up
ENSG00000099814	CEP170B	2.17283	1.09966e-52	1.9093e-51	yes	up
ENSG00000080644	CHRNA3	-4.4226	1.31836e-52	2.28666e-51	yes	down
ENSG00000049449	RCN1	2.43976	1.32362e-52	2.2934e-51	yes	up
ENSG00000165376	CLDN2	18.3004	1.40321e-52	2.42881e-51	yes	up
ENSG00000139289	PHLDA1	5.5713	1.46827e-52	2.53879e-51	yes	up
ENSG00000132854	KANK4	-7.47537	1.72181e-52	2.97412e-51	yes	down
ENSG00000153531	ADPRHL1	3.57228	1.7566e-52	3.03108e-51	yes	up
ENSG00000135404	CD63	3.58854	2.09899e-52	3.61816e-51	yes	up
ENSG00000137936	BCAR3	3.69693	2.10172e-52	3.61914e-51	yes	up
ENSG00000103018	CYB5B	2.01057	2.56677e-52	4.41543e-51	yes	up
ENSG00000100504	PYGL	3.61417	2.6717e-52	4.59121e-51	yes	up
ENSG00000158473	CD1D	-8.8537	2.77888e-52	4.7705e-51	yes	down
ENSG00000176244	ACBD7	-3.85795	2.87174e-52	4.92488e-51	yes	down
ENSG00000001460	STPG1	5.32434	3.0872e-52	5.28896e-51	yes	up
ENSG00000129354	AP1M2	10.2196	3.29727e-52	5.64307e-51	yes	up
ENSG00000110628	SLC22A18	4.04708	3.65954e-52	6.25669e-51	yes	up
ENSG00000131773	KHDRBS3	-3.40134	4.01585e-52	6.85887e-51	yes	down
ENSG00000171388	APLN	-5.65099	4.3942e-52	7.49744e-51	yes	down
ENSG00000152767	FARP1	3.48491	4.58486e-52	7.81479e-51	yes	up
ENSG00000101049	SGK2	4.5075	4.81227e-52	8.19407e-51	yes	up
ENSG00000154642	C21orf91	-2.63259	4.99828e-52	8.50215e-51	yes	down
ENSG00000161791	FMNL3	-3.73995	5.67714e-52	9.6471e-51	yes	down
ENSG00000128714	HOXD13	-4.51987	5.69732e-52	9.6716e-51	yes	down
ENSG00000008394	MGST1	18.2007	6.08167e-52	1.03136e-50	yes	up
ENSG00000096696	DSP	4.32796	6.35689e-52	1.07694e-50	yes	up
ENSG00000154040	CABYR	4.78297	6.66568e-52	1.12812e-50	yes	up
ENSG00000172340	SUCLG2	2.4696	7.21945e-52	1.2206e-50	yes	up
ENSG00000185304	RGPD2	-7.23543	7.29184e-52	1.2316e-50	yes	down
ENSG00000166173	LARP6	2.92355	7.68567e-52	1.29681e-50	yes	up
ENSG00000069702	TGFBR3	6.16778	7.96467e-52	1.34254e-50	yes	up
ENSG00000001167	NFYA	-2.08702	8.37094e-52	1.4096e-50	yes	down
ENSG00000174013	FBXO45	-2.35294	9.37905e-52	1.57777e-50	yes	down
ENSG00000143816	WNT9A	6.56075	9.5953e-52	1.61253e-50	yes	up
ENSG00000171298	GAA	2.80086	1.01506e-51	1.70415e-50	yes	up
ENSG00000172216	CEBPB	3.54772	1.09068e-51	1.82927e-50	yes	up
ENSG00000105048	TNNT1	3.98139	1.1365e-51	1.9042e-50	yes	up
ENSG00000172159	FRMD3	5.19617	1.16178e-51	1.94461e-50	yes	up
ENSG00000163818	LZTFL1	-3.34344	1.22172e-51	2.0429e-50	yes	down
ENSG00000169908	TM4SF1	17.9995	1.24277e-51	2.07604e-50	yes	up
ENSG00000170525	PFKFB3	2.96107	1.37288e-51	2.2911e-50	yes	up
ENSG00000105722	ERF	2.08788	1.37685e-51	2.29544e-50	yes	up
ENSG00000154734	ADAMTS1	-9.4386	1.41812e-51	2.36189e-50	yes	down
ENSG00000180287	PLD5	8.80604	1.50693e-51	2.50731e-50	yes	up
ENSG00000188313	PLSCR1	2.28312	1.54152e-51	2.56232e-50	yes	up
ENSG00000136636	KCTD3	2.18975	2.21447e-51	3.67725e-50	yes	up
ENSG00000111261	MANSC1	4.59589	2.24959e-51	3.73187e-50	yes	up
ENSG00000164111	ANXA5	2.895	2.44575e-51	4.05327e-50	yes	up
ENSG00000166816	LDHD	4.98332	2.47628e-51	4.09981e-50	yes	up
ENSG00000063322	MED29	1.97784	2.60272e-51	4.30489e-50	yes	up
ENSG00000135362	PRR5L	4.24044	2.63015e-51	4.34597e-50	yes	up
ENSG00000106976	DNM1	2.54699	2.87146e-51	4.74004e-50	yes	up
ENSG00000203326	ZNF525	-5.4754	2.98981e-51	4.93053e-50	yes	down
ENSG00000120549	KIAA1217	3.53062	3.3501e-51	5.51926e-50	yes	up
ENSG00000151414	NEK7	-3.12873	3.83647e-51	6.31434e-50	yes	down
ENSG00000063127	SLC6A16	6.00141	3.97348e-51	6.53344e-50	yes	up
ENSG00000103811	CTSH	4.25699	4.80537e-51	7.89352e-50	yes	up
ENSG00000139687	RB1	-2.89978	4.87975e-51	8.00785e-50	yes	down
ENSG00000117016	RIMS3	-3.23282	5.10941e-51	8.37653e-50	yes	down
ENSG00000241945	PWP2	-5.21475	5.26329e-51	8.62038e-50	yes	down
ENSG00000203950	FAM127B	3.22249	5.66451e-51	9.26844e-50	yes	up
ENSG00000164086	DUSP7	-2.71756	5.91807e-51	9.67389e-50	yes	down
ENSG00000128487	SPECC1	2.41668	7.57631e-51	1.23724e-49	yes	up
ENSG00000188158	NHS	7.20869	7.79456e-51	1.27164e-49	yes	up
ENSG00000079134	THOC1	-2.20172	7.91046e-51	1.2893e-49	yes	down
ENSG00000188848	BEND4	-11.198	9.10274e-51	1.48218e-49	yes	down
ENSG00000104067	TJP1	13.0896	9.3074e-51	1.51403e-49	yes	up
ENSG00000138964	PARVG	-10.0262	1.27619e-50	2.07396e-49	yes	down
ENSG00000133739	LRRCC1	-2.60208	1.31385e-50	2.13309e-49	yes	down
ENSG00000137101	CD72	-3.73746	1.51042e-50	2.44986e-49	yes	down
ENSG00000151640	DPYSL4	7.33385	1.5612e-50	2.52978e-49	yes	up
ENSG00000166473	PKD1L2	7.47234	1.57788e-50	2.55433e-49	yes	up
ENSG00000178719	GRINA	3.15851	1.62313e-50	2.62505e-49	yes	up
ENSG00000105854	PON2	17.7655	1.75608e-50	2.83734e-49	yes	up
ENSG00000137831	UACA	2.7917	1.79734e-50	2.9012e-49	yes	up
ENSG00000196576	PLXNB2	2.92469	1.80272e-50	2.90709e-49	yes	up
ENSG00000109099	PMP22	2.809	1.90687e-50	3.07208e-49	yes	up
ENSG00000187862	TTC24	-7.77013	1.98298e-50	3.19162e-49	yes	down
ENSG00000106992	AK1	5.37797	2.23022e-50	3.58611e-49	yes	up
ENSG00000071242	RPS6KA2	-4.46096	2.38103e-50	3.82494e-49	yes	down
ENSG00000135100	HNF1A	6.41346	2.61494e-50	4.19668e-49	yes	up
ENSG00000095002	MSH2	2.82801	2.90848e-50	4.66331e-49	yes	up
ENSG00000005187	ACSM3	4.61201	3.09097e-50	4.95117e-49	yes	up
ENSG00000004799	PDK4	17.7808	3.32881e-50	5.32705e-49	yes	up
ENSG00000165891	E2F7	-3.58542	3.59428e-50	5.7464e-49	yes	down
ENSG00000275183	LENG9	4.99758	3.63302e-50	5.80279e-49	yes	up
ENSG00000034053	APBA2	-1.93871	3.84307e-50	6.13244e-49	yes	down
ENSG00000137177	KIF13A	5.00979	4.54928e-50	7.25244e-49	yes	up
ENSG00000175352	NRIP3	-3.53962	5.27512e-50	8.40159e-49	yes	down
ENSG00000164403	SHROOM1	5.95342	5.58613e-50	8.88847e-49	yes	up
ENSG00000139835	GRTP1	4.21055	5.76703e-50	9.16761e-49	yes	up
ENSG00000092969	TGFB2	7.89081	6.71414e-50	1.06631e-48	yes	up
ENSG00000135439	AGAP2	-3.20081	7.00594e-50	1.1116e-48	yes	down
ENSG00000171067	C11orf24	2.40357	8.41871e-50	1.33449e-48	yes	up
ENSG00000163491	NEK10	-5.0604	9.68281e-50	1.53342e-48	yes	down
ENSG00000166228	PCBD1	3.6335	1.18979e-49	1.88243e-48	yes	up
ENSG00000003989	SLC7A2	12.8373	1.26439e-49	1.99856e-48	yes	up
ENSG00000102007	PLP2	3.14917	1.27227e-49	2.00913e-48	yes	up
ENSG00000108669	CYTH1	-2.33605	1.34615e-49	2.1238e-48	yes	down
ENSG00000126458	RRAS	4.17862	1.5955e-49	2.51482e-48	yes	up
ENSG00000087076	HSD17B14	3.55979	1.74255e-49	2.74402e-48	yes	up
ENSG00000178038	ALS2CL	5.77376	1.84711e-49	2.90595e-48	yes	up
ENSG00000154277	UCHL1	17.7154	1.97075e-49	3.09755e-48	yes	up
ENSG00000147813	NAPRT	-2.98632	2.03126e-49	3.18967e-48	yes	down
ENSG00000158220	ESYT3	-4.10311	2.15292e-49	3.37755e-48	yes	down
ENSG00000107954	NEURL1	-5.0618	2.2286e-49	3.493e-48	yes	down
ENSG00000035664	DAPK2	4.23646	2.56647e-49	4.01881e-48	yes	up
ENSG00000163874	ZC3H12A	3.52253	2.69248e-49	4.21218e-48	yes	up
ENSG00000091592	NLRP1	-3.34847	3.01584e-49	4.71365e-48	yes	down
ENSG00000146674	IGFBP3	17.6405	3.16831e-49	4.94735e-48	yes	up
ENSG00000127831	VIL1	12.5752	3.21046e-49	5.0085e-48	yes	up
ENSG00000168955	TM4SF20	17.6779	5.07177e-49	7.90488e-48	yes	up
ENSG00000035403	VCL	3.57872	5.2192e-49	8.12711e-48	yes	up
ENSG00000138640	FAM13A	2.683	5.2938e-49	8.23561e-48	yes	up
ENSG00000173218	VANGL1	-2.55442	5.8668e-49	9.11857e-48	yes	down
ENSG00000126603	GLIS2	3.11052	6.13934e-49	9.53333e-48	yes	up
ENSG00000186567	CEACAM19	3.36189	7.06104e-49	1.09544e-47	yes	up
ENSG00000164976	KIAA1161	3.1887	7.1343e-49	1.10578e-47	yes	up
ENSG00000151503	NCAPD3	-2.51118	7.76084e-49	1.20178e-47	yes	down
ENSG00000197956	S100A6	17.7671	7.86325e-49	1.21652e-47	yes	up
ENSG00000187288	CIDEC	8.71849	8.4234e-49	1.30197e-47	yes	up
ENSG00000074527	NTN4	4.53647	1.02228e-48	1.57864e-47	yes	up
ENSG00000160606	TLCD1	6.98171	1.21429e-48	1.87343e-47	yes	up
ENSG00000005243	COPZ2	5.80716	1.32269e-48	2.0388e-47	yes	up
ENSG00000180537	RNF182	-6.24703	1.37593e-48	2.11791e-47	yes	down
ENSG00000118276	B4GALT6	-3.15564	1.37655e-48	2.11791e-47	yes	down
ENSG00000101096	NFATC2	-4.1183	1.59126e-48	2.44602e-47	yes	down
ENSG00000115290	GRB14	9.84945	1.62465e-48	2.49505e-47	yes	up
ENSG00000065361	ERBB3	5.21023	1.66691e-48	2.55761e-47	yes	up
ENSG00000182749	PAQR7	3.6246	1.80111e-48	2.76099e-47	yes	up
ENSG00000175906	ARL4D	3.47367	2.01166e-48	3.08093e-47	yes	up
ENSG00000184557	SOCS3	2.56837	2.02433e-48	3.0975e-47	yes	up
ENSG00000140612	SEC11A	2.86965	2.0887e-48	3.19308e-47	yes	up
ENSG00000186297	GABRA5	10.9205	2.10548e-48	3.2158e-47	yes	up
ENSG00000124613	ZNF391	-4.46949	2.1416e-48	3.26798e-47	yes	down
ENSG00000110218	PANX1	-2.28064	2.20035e-48	3.35458e-47	yes	down
ENSG00000186815	TPCN1	2.40721	2.50552e-48	3.81636e-47	yes	up
ENSG00000108846	ABCC3	17.3782	3.76057e-48	5.72283e-47	yes	up
ENSG00000185684	EP400NL	-2.39555	4.03968e-48	6.142e-47	yes	down
ENSG00000180340	FZD2	2.19264	4.55826e-48	6.92418e-47	yes	up
ENSG00000175938	ORAI3	4.98193	4.80679e-48	7.29509e-47	yes	up
ENSG00000161270	NPHS1	6.36033	5.37892e-48	8.15599e-47	yes	up
ENSG00000186020	ZNF529	-3.22894	5.43604e-48	8.23516e-47	yes	down
ENSG00000106927	AMBP	9.24828	5.93778e-48	8.98712e-47	yes	up
ENSG00000250799	PRODH2	9.95021	6.02911e-48	9.11713e-47	yes	up
ENSG00000174343	CHRNA9	-6.52448	6.68698e-48	1.01028e-46	yes	down
ENSG00000184678	HIST2H2BE	4.46798	7.00418e-48	1.05725e-46	yes	up
ENSG00000018236	CNTN1	17.4878	7.11605e-48	1.07317e-46	yes	up
ENSG00000189143	CLDN4	4.213	7.43124e-48	1.1197e-46	yes	up
ENSG00000176697	BDNF	9.32372	8.69017e-48	1.30821e-46	yes	up
ENSG00000138756	BMP2K	-3.47393	1.01405e-47	1.52517e-46	yes	down
ENSG00000189319	FAM53B	-1.97358	1.0596e-47	1.59226e-46	yes	down
ENSG00000107537	PHYH	3.34783	1.15469e-47	1.73358e-46	yes	up
ENSG00000244414	CFHR1	5.28457	1.21319e-47	1.81979e-46	yes	up
ENSG00000186716	BCR	-1.92022	1.23483e-47	1.85059e-46	yes	down
ENSG00000163939	PBRM1	-3.2652	1.34188e-47	2.00923e-46	yes	down
ENSG00000139117	CPNE8	8.63572	1.3974e-47	2.09048e-46	yes	up
ENSG00000163735	CXCL5	17.2657	1.45116e-47	2.16898e-46	yes	up
ENSG00000174579	MSL2	-3.20348	1.52751e-47	2.28105e-46	yes	down
ENSG00000138771	SHROOM3	3.19269	1.61196e-47	2.40503e-46	yes	up
ENSG00000168237	GLYCTK	3.42862	1.69363e-47	2.52462e-46	yes	up
ENSG00000168918	INPP5D	-5.71975	1.71149e-47	2.54898e-46	yes	down
ENSG00000197457	STMN3	-3.82435	1.79168e-47	2.66604e-46	yes	down
ENSG00000156052	GNAQ	-2.18212	1.88582e-47	2.80363e-46	yes	down
ENSG00000168140	VASN	5.03303	1.98354e-47	2.94629e-46	yes	up
ENSG00000074047	GLI2	4.35664	2.24965e-47	3.33861e-46	yes	up
ENSG00000169031	COL4A3	4.7776	2.86424e-47	4.24694e-46	yes	up
ENSG00000007968	E2F2	-3.06384	3.15748e-47	4.67759e-46	yes	down
ENSG00000164362	TERT	-3.23876	3.22036e-47	4.76653e-46	yes	down
ENSG00000267041	ZNF850	-5.54451	3.63443e-47	5.37465e-46	yes	down
ENSG00000068831	RASGRP2	-4.05495	3.70969e-47	5.48112e-46	yes	down
ENSG00000134802	SLC43A3	-5.84443	3.92357e-47	5.79202e-46	yes	down
ENSG00000128655	PDE11A	3.68387	4.62532e-47	6.82194e-46	yes	up
ENSG00000196646	ZNF136	-4.70289	4.66807e-47	6.87893e-46	yes	down
ENSG00000170439	METTL7B	9.47359	5.57251e-47	8.20452e-46	yes	up
ENSG00000134986	NREP	-2.33614	5.63237e-47	8.28537e-46	yes	down
ENSG00000072832	CRMP1	6.98984	6.58907e-47	9.6842e-46	yes	up
ENSG00000170153	RNF150	-4.84802	7.68479e-47	1.12847e-45	yes	down
ENSG00000076864	RAP1GAP	2.73552	7.79655e-47	1.14388e-45	yes	up
ENSG00000158186	MRAS	8.10706	8.38336e-47	1.2289e-45	yes	up
ENSG00000135956	TMEM127	2.04334	8.6248e-47	1.26319e-45	yes	up
ENSG00000140379	BCL2A1	8.1693	8.64009e-47	1.26432e-45	yes	up
ENSG00000139618	BRCA2	-4.4081	8.76336e-47	1.28124e-45	yes	down
ENSG00000152454	ZNF256	-4.9788	8.81923e-47	1.28828e-45	yes	down
ENSG00000129493	HEATR5A	2.4779	8.92996e-47	1.30332e-45	yes	up
ENSG00000243649	CFB	4.06937	9.27097e-47	1.35192e-45	yes	up
ENSG00000168890	TMEM150A	3.61845	9.9101e-47	1.44386e-45	yes	up
ENSG00000106415	GLCCI1	-4.08122	1.03654e-46	1.50889e-45	yes	down
ENSG00000205683	DPF3	-8.94161	1.04889e-46	1.52554e-45	yes	down
ENSG00000126522	ASL	3.11174	1.08689e-46	1.57943e-45	yes	up
ENSG00000123329	ARHGAP9	-7.37965	1.15944e-46	1.6834e-45	yes	down
ENSG00000087111	PIGS	2.07642	1.18636e-46	1.72099e-45	yes	up
ENSG00000205795	CYS1	8.30352	1.36519e-46	1.97871e-45	yes	up
ENSG00000089127	OAS1	3.04754	1.50129e-46	2.17408e-45	yes	up
ENSG00000130816	DNMT1	-2.4291	1.51281e-46	2.18888e-45	yes	down
ENSG00000254726	MEX3A	-3.24732	1.51784e-46	2.19426e-45	yes	down
ENSG00000100342	APOL1	4.55641	1.59578e-46	2.30494e-45	yes	up
ENSG00000153551	CMTM7	8.38608	1.61454e-46	2.33003e-45	yes	up
ENSG00000196557	CACNA1H	2.72787	1.64854e-46	2.37704e-45	yes	up
ENSG00000169903	TM4SF4	17.1232	1.65509e-46	2.38444e-45	yes	up
ENSG00000135269	TES	12.1948	1.72729e-46	2.48631e-45	yes	up
ENSG00000213625	LEPROT	1.88943	2.05391e-46	2.95393e-45	yes	up
ENSG00000173702	MUC13	17.0552	2.13305e-46	3.06511e-45	yes	up
ENSG00000166801	FAM111A	-2.55679	2.38046e-46	3.4177e-45	yes	down
ENSG00000130052	STARD8	6.9801	2.39506e-46	3.43572e-45	yes	up
ENSG00000112812	PRSS16	2.79115	2.61391e-46	3.74646e-45	yes	up
ENSG00000115525	ST3GAL5	3.27936	2.68343e-46	3.8428e-45	yes	up
ENSG00000214274	ANG	5.09107	2.96239e-46	4.23867e-45	yes	up
ENSG00000156463	SH3RF2	3.54954	3.06989e-46	4.38874e-45	yes	up
ENSG00000167123	CERCAM	2.4041	3.12022e-46	4.45688e-45	yes	up
ENSG00000112394	SLC16A10	-3.44059	3.16781e-46	4.52101e-45	yes	down
ENSG00000106541	AGR2	17.1003	3.3562e-46	4.7858e-45	yes	up
ENSG00000108511	HOXB6	7.49629	3.41209e-46	4.86136e-45	yes	up
ENSG00000151498	ACAD8	-2.32636	3.74527e-46	5.33152e-45	yes	down
ENSG00000189057	FAM111B	-3.06114	3.92389e-46	5.58105e-45	yes	down
ENSG00000160201	U2AF1	-2.87828	4.03891e-46	5.73978e-45	yes	down
ENSG00000117984	CTSD	3.93607	5.12932e-46	7.2832e-45	yes	up
ENSG00000204869	IGFL4	4.21785	5.45458e-46	7.73848e-45	yes	up
ENSG00000089820	ARHGAP4	-3.3342	5.55911e-46	7.88011e-45	yes	down
ENSG00000115561	CHMP3	2.39056	5.70061e-46	8.07386e-45	yes	up
ENSG00000124299	PEPD	2.55546	5.71466e-46	8.08692e-45	yes	up
ENSG00000150687	PRSS23	14.8368	5.8621e-46	8.28856e-45	yes	up
ENSG00000142149	HUNK	-2.58407	6.13453e-46	8.66645e-45	yes	down
ENSG00000123700	KCNJ2	8.04236	6.41779e-46	9.05898e-45	yes	up
ENSG00000166206	GABRB3	2.3824	7.69549e-46	1.08534e-44	yes	up
ENSG00000135048	TMEM2	3.62858	8.99053e-46	1.26692e-44	yes	up
ENSG00000085552	IGSF9	-6.04389	9.05309e-46	1.27466e-44	yes	down
ENSG00000101439	CST3	3.67947	9.27449e-46	1.30474e-44	yes	up
ENSG00000073111	MCM2	-2.15771	1.1147e-45	1.56684e-44	yes	down
ENSG00000072071	ADGRL1	-2.15405	1.14901e-45	1.61372e-44	yes	down
ENSG00000266714	MYO15B	3.54378	1.19043e-45	1.6705e-44	yes	up
ENSG00000106049	HIBADH	2.86216	1.20449e-45	1.68881e-44	yes	up
ENSG00000168297	PXK	-2.51308	1.64151e-45	2.29962e-44	yes	down
ENSG00000197747	S100A10	3.67552	1.84305e-45	2.57981e-44	yes	up
ENSG00000138028	CGREF1	3.83034	1.86608e-45	2.60986e-44	yes	up
ENSG00000102048	ASB9	8.89229	2.04341e-45	2.85549e-44	yes	up
ENSG00000149948	HMGA2	10.5634	2.09851e-45	2.93004e-44	yes	up
ENSG00000172594	SMPDL3A	5.32986	2.70435e-45	3.7728e-44	yes	up
ENSG00000141655	TNFRSF11A	3.83628	2.89195e-45	4.03117e-44	yes	up
ENSG00000111799	COL12A1	6.94047	2.90835e-45	4.05065e-44	yes	up
ENSG00000187688	TRPV2	-5.81357	4.17993e-45	5.81684e-44	yes	down
ENSG00000123570	RAB9B	-7.12981	4.34115e-45	6.03618e-44	yes	down
ENSG00000171223	JUNB	3.08744	4.6096e-45	6.40414e-44	yes	up
ENSG00000182866	LCK	-16.7455	4.70985e-45	6.53799e-44	yes	down
ENSG00000185339	TCN2	10.0281	5.25074e-45	7.2828e-44	yes	up
ENSG00000185477	GPRIN3	12.4571	5.28219e-45	7.32035e-44	yes	up
ENSG00000133106	EPSTI1	-4.19036	5.42192e-45	7.50779e-44	yes	down
ENSG00000110057	UNC93B1	2.88074	5.49092e-45	7.59705e-44	yes	up
ENSG00000136044	APPL2	1.99542	5.58461e-45	7.72031e-44	yes	up
ENSG00000180801	ARSJ	6.83218	5.78325e-45	7.98833e-44	yes	up
ENSG00000101017	CD40	9.14307	6.13115e-45	8.4619e-44	yes	up
ENSG00000163513	TGFBR2	3.15672	6.63761e-45	9.15335e-44	yes	up
ENSG00000155849	ELMO1	-2.36177	6.88864e-45	9.49171e-44	yes	down
ENSG00000167641	PPP1R14A	10.9992	7.64204e-45	1.05211e-43	yes	up
ENSG00000166387	PPFIBP2	3.50511	7.7309e-45	1.06348e-43	yes	up
ENSG00000066735	KIF26A	-2.3265	8.10958e-45	1.11465e-43	yes	down
ENSG00000166016	ABTB2	3.58392	8.49963e-45	1.16731e-43	yes	up
ENSG00000187627	RGPD1	-6.23927	8.92639e-45	1.22491e-43	yes	down
ENSG00000161249	DMKN	4.10413	9.00031e-45	1.23404e-43	yes	up
ENSG00000104290	FZD3	-2.1725	9.1208e-45	1.24954e-43	yes	down
ENSG00000083937	CHMP2B	1.90577	9.16221e-45	1.25419e-43	yes	up
ENSG00000134758	RNF138	-2.21731	1.00497e-44	1.37455e-43	yes	down
ENSG00000013588	GPRC5A	16.7294	1.02933e-44	1.40672e-43	yes	up
ENSG00000127507	ADGRE2	-4.60042	1.03164e-44	1.40873e-43	yes	down
ENSG00000099219	ERMP1	3.49693	1.3277e-44	1.81153e-43	yes	up
ENSG00000167772	ANGPTL4	5.70208	1.82943e-44	2.49406e-43	yes	up
ENSG00000107984	DKK1	16.6377	1.85987e-44	2.5335e-43	yes	up
ENSG00000170775	GPR37	9.43942	1.96797e-44	2.67858e-43	yes	up
ENSG00000170482	SLC23A1	3.16062	2.163e-44	2.94164e-43	yes	up
ENSG00000138376	BARD1	-2.21326	2.28792e-44	3.10901e-43	yes	down
ENSG00000137801	THBS1	4.08263	2.30163e-44	3.1251e-43	yes	up
ENSG00000115425	PECR	2.7021	2.58915e-44	3.51265e-43	yes	up
ENSG00000175305	CCNE2	-3.36108	2.67879e-44	3.63133e-43	yes	down
ENSG00000145685	LHFPL2	3.16901	3.04084e-44	4.11877e-43	yes	up
ENSG00000137285	TUBB2B	4.36577	3.10084e-44	4.19666e-43	yes	up
ENSG00000149294	NCAM1	-8.94797	3.69647e-44	4.99874e-43	yes	down
ENSG00000152952	PLOD2	16.6153	3.76896e-44	5.09266e-43	yes	up
ENSG00000198467	TPM2	3.7668	4.19245e-44	5.66032e-43	yes	up
ENSG00000154783	FGD5	-3.65596	4.42158e-44	5.96487e-43	yes	down
ENSG00000151746	BICD1	-2.86933	4.44298e-44	5.98891e-43	yes	down
ENSG00000136404	TM6SF1	-5.98882	4.67867e-44	6.30154e-43	yes	down
ENSG00000150867	PIP4K2A	-2.21165	4.74262e-44	6.38254e-43	yes	down
ENSG00000230453	ANKRD18B	5.47273	4.82102e-44	6.48284e-43	yes	up
ENSG00000138646	HERC5	-2.86193	4.98317e-44	6.69551e-43	yes	down
ENSG00000129595	EPB41L4A	4.32447	5.16305e-44	6.93164e-43	yes	up
ENSG00000174791	RIN1	3.66816	5.5153e-44	7.39863e-43	yes	up
ENSG00000083844	ZNF264	-2.6203	6.13236e-44	8.21982e-43	yes	down
ENSG00000073060	SCARB1	2.26894	6.41157e-44	8.58719e-43	yes	up
ENSG00000088002	SULT2B1	5.60741	7.13843e-44	9.55307e-43	yes	up
ENSG00000204624	PTCHD2	-5.26079	7.48347e-44	1.00068e-42	yes	down
ENSG00000163083	INHBB	9.279	7.71638e-44	1.031e-42	yes	up
ENSG00000198804	MT-CO1	2.43525	9.71536e-44	1.29706e-42	yes	up
ENSG00000124608	AARS2	-2.20487	1.09536e-43	1.46121e-42	yes	down
ENSG00000115363	EVA1A	8.89573	1.11665e-43	1.48842e-42	yes	up
ENSG00000030582	GRN	2.80799	1.26574e-43	1.68581e-42	yes	up
ENSG00000259120	SMIM6	5.80871	1.37504e-43	1.82993e-42	yes	up
ENSG00000108821	COL1A1	3.09441	1.63902e-43	2.17951e-42	yes	up
ENSG00000198346	ZNF813	-6.4645	1.80213e-43	2.3945e-42	yes	down
ENSG00000148344	PTGES	4.21374	1.98158e-43	2.63086e-42	yes	up
ENSG00000196730	DAPK1	2.32909	2.09595e-43	2.78049e-42	yes	up
ENSG00000266074	BAHCC1	-3.18155	2.27219e-43	3.01191e-42	yes	down
ENSG00000148516	ZEB1	-3.6365	2.58772e-43	3.42746e-42	yes	down
ENSG00000178445	GLDC	2.28102	2.72055e-43	3.60054e-42	yes	up
ENSG00000143198	MGST3	3.21204	3.05031e-43	4.03378e-42	yes	up
ENSG00000168938	PPIC	9.65661	3.23092e-43	4.26925e-42	yes	up
ENSG00000151327	FAM177A1	1.84666	3.25078e-43	4.2921e-42	yes	up
ENSG00000175087	PDIK1L	-2.67548	3.48315e-43	4.59508e-42	yes	down
ENSG00000105613	MAST1	-3.19679	3.48573e-43	4.59508e-42	yes	down
ENSG00000151500	THYN1	-2.4253	3.49319e-43	4.60128e-42	yes	down
ENSG00000196081	ZNF724P	-9.27769	4.18679e-43	5.51058e-42	yes	down
ENSG00000092621	PHGDH	-2.254	4.49025e-43	5.90535e-42	yes	down
ENSG00000112118	MCM3	-1.93063	4.85445e-43	6.37932e-42	yes	down
ENSG00000149926	FAM57B	-3.06834	5.01565e-43	6.58599e-42	yes	down
ENSG00000165480	SKA3	-3.03363	5.05831e-43	6.63681e-42	yes	down
ENSG00000111321	LTBR	14.2189	6.02318e-43	7.89658e-42	yes	up
ENSG00000134215	VAV3	-2.19306	7.84023e-43	1.02708e-41	yes	down
ENSG00000130590	SAMD10	-4.83209	8.43723e-43	1.10442e-41	yes	down
ENSG00000148019	CEP78	-2.20546	8.79425e-43	1.15025e-41	yes	down
ENSG00000164574	GALNT10	2.25145	9.0404e-43	1.18153e-41	yes	up
ENSG00000137841	PLCB2	-10.4129	9.27785e-43	1.21162e-41	yes	down
ENSG00000174938	SEZ6L2	3.22153	1.00426e-42	1.31047e-41	yes	up
ENSG00000168994	PXDC1	2.5837	1.48949e-42	1.94214e-41	yes	up
ENSG00000171345	KRT19	16.4291	1.52273e-42	1.98393e-41	yes	up
ENSG00000103995	CEP152	-2.63606	1.6842e-42	2.1926e-41	yes	down
ENSG00000168502	MTCL1	2.10931	1.95679e-42	2.5455e-41	yes	up
ENSG00000187601	MAGEH1	4.0035	1.9658e-42	2.55524e-41	yes	up
ENSG00000108622	ICAM2	-7.57737	2.20068e-42	2.85832e-41	yes	down
ENSG00000102271	KLHL4	5.89634	2.44117e-42	3.16823e-41	yes	up
ENSG00000198959	TGM2	16.3021	2.53153e-42	3.28295e-41	yes	up
ENSG00000001561	ENPP4	-4.07348	2.80496e-42	3.63473e-41	yes	down
ENSG00000123104	ITPR2	-3.63089	2.94264e-42	3.8102e-41	yes	down
ENSG00000112149	CD83	-3.56691	3.09617e-42	4.0059e-41	yes	down
ENSG00000144554	FANCD2	-2.12435	3.15376e-42	4.07726e-41	yes	down
ENSG00000138696	BMPR1B	10.7128	3.2868e-42	4.24598e-41	yes	up
ENSG00000188785	ZNF548	-2.58193	3.51505e-42	4.53733e-41	yes	down
ENSG00000138795	LEF1	-14.04	3.77512e-42	4.8693e-41	yes	down
ENSG00000128242	GAL3ST1	12.0998	3.93563e-42	5.07242e-41	yes	up
ENSG00000145990	GFOD1	-3.16747	4.16657e-42	5.36594e-41	yes	down
ENSG00000000460	C1orf112	-2.45785	4.21817e-42	5.42822e-41	yes	down
ENSG00000168615	ADAM9	3.30225	4.58233e-42	5.89232e-41	yes	up
ENSG00000180616	SSTR2	-5.49216	5.01598e-42	6.445e-41	yes	down
ENSG00000104361	NIPAL2	5.28787	5.05439e-42	6.48938e-41	yes	up
ENSG00000144847	IGSF11	8.14583	6.22965e-42	7.99217e-41	yes	up
ENSG00000120256	LRP11	2.34309	6.35366e-42	8.14504e-41	yes	up
ENSG00000132481	TRIM47	3.27886	7.29698e-42	9.34716e-41	yes	up
ENSG00000134109	EDEM1	-2.42294	7.44663e-42	9.53157e-41	yes	down
ENSG00000142627	EPHA2	11.5805	7.85682e-42	1.00489e-40	yes	up
ENSG00000105974	CAV1	14.0121	7.9118e-42	1.01115e-40	yes	up
ENSG00000114378	HYAL1	4.44506	8.24432e-42	1.05285e-40	yes	up
ENSG00000101115	SALL4	6.7769	8.56994e-42	1.0936e-40	yes	up
ENSG00000167483	FAM129C	-3.97197	1.05195e-41	1.34135e-40	yes	down
ENSG00000068323	TFE3	1.87951	1.06256e-41	1.35386e-40	yes	up
ENSG00000130203	APOE	4.39939	1.6444e-41	2.09361e-40	yes	up
ENSG00000152078	TMEM56	4.16942	1.82863e-41	2.32639e-40	yes	up
ENSG00000105976	MET	16.2559	1.9014e-41	2.41714e-40	yes	up
ENSG00000157617	C2CD2	2.49685	1.93574e-41	2.45893e-40	yes	up
ENSG00000176788	BASP1	10.1372	2.0687e-41	2.62584e-40	yes	up
ENSG00000196405	EVL	-2.15843	2.08289e-41	2.64185e-40	yes	down
ENSG00000102804	TSC22D1	2.1616	2.21559e-41	2.80803e-40	yes	up
ENSG00000211751	TRBC1	-16.1396	2.33934e-41	2.96263e-40	yes	down
ENSG00000140057	AK7	3.90744	2.67014e-41	3.37901e-40	yes	up
ENSG00000163453	IGFBP7	7.37904	2.67249e-41	3.37944e-40	yes	up
ENSG00000142185	TRPM2	-7.71803	2.67459e-41	3.37954e-40	yes	down
ENSG00000184454	NCMAP	7.44978	2.92701e-41	3.69571e-40	yes	up
ENSG00000165300	SLITRK5	5.22136	3.18072e-41	4.01303e-40	yes	up
ENSG00000058729	RIOK2	-1.97486	3.2576e-41	4.10693e-40	yes	down
ENSG00000113368	LMNB1	-2.05204	3.45929e-41	4.35792e-40	yes	down
ENSGR0000185291	IL3RA	4.00895	3.47436e-41	4.37363e-40	yes	up
ENSG00000115648	MLPH	15.9923	3.52792e-41	4.43771e-40	yes	up
ENSG00000105655	ISYNA1	4.15558	3.58632e-41	4.50779e-40	yes	up
ENSG00000182141	ZNF708	-2.92945	4.79275e-41	6.01968e-40	yes	down
ENSG00000174502	SLC26A9	9.09503	4.80977e-41	6.03653e-40	yes	up
ENSG00000101197	BIRC7	9.41267	4.83092e-41	6.05853e-40	yes	up
ENSG00000100644	HIF1A	2.6118	5.26745e-41	6.60106e-40	yes	up
ENSG00000243811	APOBEC3D	-3.64492	5.30214e-41	6.63957e-40	yes	down
ENSG00000118960	HS1BP3	2.35165	5.723e-41	7.16123e-40	yes	up
ENSG00000115919	KYNU	16.0631	6.01448e-41	7.52034e-40	yes	up
ENSG00000164099	PRSS12	3.95532	6.74627e-41	8.42906e-40	yes	up
ENSG00000188549	C15orf52	3.04897	7.25555e-41	9.05863e-40	yes	up
ENSG00000114529	C3orf52	8.08156	7.37941e-41	9.2064e-40	yes	up
ENSG00000254087	LYN	11.4056	7.55198e-41	9.41017e-40	yes	up
ENSG00000179455	MKRN3	-3.18365	7.55397e-41	9.41017e-40	yes	down
ENSG00000213420	GPC2	-2.85996	8.1757e-41	1.01771e-39	yes	down
ENSG00000109854	HTATIP2	16.0633	8.25268e-41	1.02653e-39	yes	up
ENSG00000198039	ZNF273	-2.18801	8.40528e-41	1.04474e-39	yes	down
ENSG00000177679	SRRM3	3.18739	9.24898e-41	1.14875e-39	yes	up
ENSG00000054983	GALC	11.4775	1.02756e-40	1.27531e-39	yes	up
ENSG00000052795	FNIP2	-3.21824	1.08277e-40	1.34284e-39	yes	down
ENSG00000107731	UNC5B	-3.42938	1.20843e-40	1.49758e-39	yes	down
ENSG00000169895	SYAP1	1.93182	1.37035e-40	1.69699e-39	yes	up
ENSG00000005844	ITGAL	-3.85334	1.52275e-40	1.88431e-39	yes	down
ENSG00000188706	ZDHHC9	1.99334	1.54831e-40	1.91453e-39	yes	up
ENSG00000123453	SARDH	-6.31073	1.55011e-40	1.91535e-39	yes	down
ENSG00000097046	CDC7	-2.84347	1.63432e-40	2.01791e-39	yes	down
ENSG00000135047	CTSL	15.9161	1.70043e-40	2.09799e-39	yes	up
ENSG00000135862	LAMC1	11.1092	1.7878e-40	2.20416e-39	yes	up
ENSG00000159674	SPON2	-3.76928	1.89424e-40	2.33368e-39	yes	down
ENSG00000122386	ZNF205	5.87034	2.29943e-40	2.83078e-39	yes	up
ENSG00000147509	RGS20	5.05495	2.31738e-40	2.85078e-39	yes	up
ENSG00000175745	NR2F1	3.30771	2.65926e-40	3.26895e-39	yes	up
ENSG00000189077	TMEM120A	2.84952	2.93595e-40	3.60644e-39	yes	up
ENSG00000196440	ARMCX4	-3.68052	3.6229e-40	4.44701e-39	yes	down
ENSG00000113389	NPR3	6.29746	4.34791e-40	5.33304e-39	yes	up
ENSG00000126003	PLAGL2	-1.86599	4.7401e-40	5.80983e-39	yes	down
ENSG00000170684	ZNF296	5.13318	4.85461e-40	5.94583e-39	yes	up
ENSG00000179403	VWA1	4.68347	4.94416e-40	6.05108e-39	yes	up
ENSG00000182809	CRIP2	4.87452	5.10725e-40	6.24613e-39	yes	up
ENSG00000104723	TUSC3	1.98125	5.25773e-40	6.42548e-39	yes	up
ENSG00000214944	ARHGEF28	3.73583	5.29831e-40	6.47034e-39	yes	up
ENSG00000106462	EZH2	-2.16989	5.54122e-40	6.76207e-39	yes	down
ENSG00000100060	MFNG	-3.04268	6.24947e-40	7.6208e-39	yes	down
ENSG00000105825	TFPI2	16.081	6.44274e-40	7.85077e-39	yes	up
ENSG00000145016	RUBCN	-2.19409	6.75497e-40	8.22525e-39	yes	down
ENSG00000152661	GJA1	15.803	7.1393e-40	8.68692e-39	yes	up
ENSG00000075391	RASAL2	9.6228	8.01605e-40	9.74666e-39	yes	up
ENSG00000116731	PRDM2	-2.40512	8.34422e-40	1.01383e-38	yes	down
ENSG00000048342	CC2D2A	4.2354	8.92183e-40	1.08323e-38	yes	up
ENSG00000197943	PLCG2	-2.40432	9.10589e-40	1.10477e-38	yes	down
ENSG00000092470	WDR76	-2.6308	9.80974e-40	1.18931e-38	yes	down
ENSG00000163219	ARHGAP25	-3.23874	9.97285e-40	1.20821e-38	yes	down
ENSG00000099194	SCD	3.17382	1.12036e-39	1.35634e-38	yes	up
ENSG00000140374	ETFA	2.332	1.13399e-39	1.37184e-38	yes	up
ENSG00000005379	BZRAP1	-5.59247	1.19409e-39	1.4435e-38	yes	down
ENSG00000142173	COL6A2	3.61508	1.19863e-39	1.44795e-38	yes	up
ENSG00000170703	TTLL6	5.03632	1.24039e-39	1.49731e-38	yes	up
ENSG00000135111	TBX3	15.6752	1.24537e-39	1.50224e-38	yes	up
ENSG00000112655	PTK7	-3.09518	1.253e-39	1.51036e-38	yes	down
ENSG00000146648	EGFR	15.9594	1.30288e-39	1.56868e-38	yes	up
ENSG00000160255	ITGB2	-2.99791	1.30325e-39	1.56868e-38	yes	down
ENSG00000165322	ARHGAP12	2.65404	1.59844e-39	1.92261e-38	yes	up
ENSG00000115271	GCA	2.49801	1.72206e-39	2.0698e-38	yes	up
ENSG00000102678	FGF9	-9.85578	1.7823e-39	2.14068e-38	yes	down
ENSG00000132357	CARD6	9.09966	2.02049e-39	2.42502e-38	yes	up
ENSG00000137474	MYO7A	5.7963	2.05893e-39	2.46939e-38	yes	up
ENSG00000197471	SPN	-15.6669	2.20484e-39	2.6425e-38	yes	down
ENSG00000048740	CELF2	-15.6262	2.20775e-39	2.64409e-38	yes	down
ENSG00000107338	SHB	3.13054	2.28312e-39	2.73241e-38	yes	up
ENSG00000171604	CXXC5	2.67779	2.34935e-39	2.80966e-38	yes	up
ENSG00000182636	NDN	-9.79873	2.35767e-39	2.8176e-38	yes	down
ENSG00000088538	DOCK3	-3.11929	2.45723e-39	2.93449e-38	yes	down
ENSG00000081479	LRP2	-5.09815	2.50292e-39	2.98692e-38	yes	down
ENSG00000106299	WASL	2.45981	2.78786e-39	3.3246e-38	yes	up
ENSG00000065833	ME1	15.6013	2.93191e-39	3.49389e-38	yes	up
ENSG00000222009	BTBD19	4.92471	3.01821e-39	3.59418e-38	yes	up
ENSG00000171931	FBXW10	6.00097	3.04524e-39	3.62379e-38	yes	up
ENSG00000167588	GPD1	5.76836	3.0775e-39	3.65958e-38	yes	up
ENSG00000123815	ADCK4	2.25675	3.14546e-39	3.73774e-38	yes	up
ENSG00000145632	PLK2	16.0355	3.59531e-39	4.26927e-38	yes	up
ENSG00000118620	ZNF430	-2.36542	3.69258e-39	4.38167e-38	yes	down
ENSG00000100997	ABHD12	2.59129	3.97559e-39	4.71416e-38	yes	up
ENSG00000172465	TCEAL1	2.42729	4.01212e-39	4.7541e-38	yes	up
ENSG00000033627	ATP6V0A1	2.04102	4.37162e-39	5.17643e-38	yes	up
ENSG00000079308	TNS1	4.52028	4.44565e-39	5.26037e-38	yes	up
ENSG00000205336	ADGRG1	4.90027	5.02034e-39	5.93619e-38	yes	up
ENSG00000131697	NPHP4	-2.24585	5.1222e-39	6.05235e-38	yes	down
ENSG00000187801	ZFP69B	-3.99143	5.27363e-39	6.2269e-38	yes	down
ENSG00000035115	SH3YL1	-2.23064	5.43448e-39	6.41231e-38	yes	down
ENSG00000087088	BAX	2.79633	5.54803e-39	6.54168e-38	yes	up
ENSG00000196247	ZNF107	-3.65309	5.75008e-39	6.77515e-38	yes	down
ENSG00000140950	TLDC1	2.1932	6.00536e-39	7.07096e-38	yes	up
ENSG00000160352	ZNF714	-4.12586	6.67805e-39	7.85749e-38	yes	down
ENSG00000169692	AGPAT2	3.11665	6.76087e-39	7.94936e-38	yes	up
ENSG00000101210	EEF1A2	3.7758	7.22613e-39	8.49045e-38	yes	up
ENSG00000128311	TST	3.70147	7.24131e-39	8.50232e-38	yes	up
ENSG00000061656	SPAG4	2.98609	7.32371e-39	8.59305e-38	yes	up
ENSG00000215182	MUC5AC	15.9262	7.3444e-39	8.61129e-38	yes	up
ENSG00000137673	MMP7	15.5062	8.47795e-39	9.93343e-38	yes	up
ENSG00000168398	BDKRB2	13.5009	8.81983e-39	1.03268e-37	yes	up
ENSG00000100439	ABHD4	2.89721	9.62023e-39	1.12561e-37	yes	up
ENSG00000105971	CAV2	15.4884	9.77829e-39	1.1433e-37	yes	up
ENSG00000131724	IL13RA1	15.4823	1.04538e-38	1.22143e-37	yes	up
ENSG00000188643	S100A16	15.6723	1.21733e-38	1.42135e-37	yes	up
ENSG00000166143	PPP1R14D	8.23027	1.30255e-38	1.51979e-37	yes	up
ENSG00000077782	FGFR1	2.15211	1.30805e-38	1.52515e-37	yes	up
ENSG00000102287	GABRE	15.5682	1.33556e-38	1.55614e-37	yes	up
ENSG00000153574	RPIA	-1.83532	1.47006e-38	1.71167e-37	yes	down
ENSG00000143412	ANXA9	3.40475	1.67338e-38	1.94704e-37	yes	up
ENSG00000105997	HOXA3	3.01331	1.75741e-38	2.0434e-37	yes	up
ENSG00000093217	XYLB	-2.78085	1.81008e-38	2.10318e-37	yes	down
ENSG00000198189	HSD17B11	2.27547	1.93567e-38	2.24755e-37	yes	up
ENSG00000013583	HEBP1	3.62274	2.10764e-38	2.44553e-37	yes	up
ENSG00000136286	MYO1G	-11.6016	2.13476e-38	2.47528e-37	yes	down
ENSG00000162521	RBBP4	-1.89423	2.26446e-38	2.62386e-37	yes	down
ENSG00000124839	RAB17	5.91171	2.32696e-38	2.69442e-37	yes	up
ENSG00000073803	MAP3K13	2.43675	2.43523e-38	2.81784e-37	yes	up
ENSG00000125753	VASP	2.52563	2.5488e-38	2.94722e-37	yes	up
ENSG00000157404	KIT	-10.1724	2.55551e-38	2.95293e-37	yes	down
ENSG00000086300	SNX10	-2.01347	2.63537e-38	3.04312e-37	yes	down
ENSG00000164932	CTHRC1	-3.99379	2.93511e-38	3.3869e-37	yes	down
ENSG00000131504	DIAPH1	-1.73671	3.02011e-38	3.48258e-37	yes	down
ENSG00000115828	QPCT	15.4516	3.20897e-38	3.69781e-37	yes	up
ENSG00000158769	F11R	3.01439	3.56319e-38	4.10318e-37	yes	up
ENSG00000170542	SERPINB9	2.48369	3.80549e-38	4.37919e-37	yes	up
ENSG00000119689	DLST	1.74018	3.85421e-38	4.43221e-37	yes	up
ENSG00000002587	HS3ST1	6.90745	3.88137e-38	4.46038e-37	yes	up
ENSG00000129946	SHC2	8.94432	3.89425e-38	4.47212e-37	yes	up
ENSG00000172889	EGFL7	3.58435	3.89876e-38	4.47423e-37	yes	up
ENSG00000198915	RASGEF1A	5.10987	4.52382e-38	5.188e-37	yes	up
ENSG00000140961	OSGIN1	3.47476	4.55204e-38	5.21679e-37	yes	up
ENSG00000115129	TP53I3	3.06787	4.60074e-38	5.26899e-37	yes	up
ENSG00000039068	CDH1	15.32	5.21502e-38	5.96842e-37	yes	up
ENSG00000155926	SLA	-15.325	5.34564e-38	6.11373e-37	yes	down
ENSG00000044115	CTNNA1	1.67321	5.47805e-38	6.2609e-37	yes	up
ENSG00000145730	PAM	1.88411	5.52296e-38	6.30792e-37	yes	up
ENSG00000162522	KIAA1522	2.86475	5.57902e-38	6.36761e-37	yes	up
ENSG00000101213	PTK6	3.58448	5.58612e-38	6.37137e-37	yes	up
ENSG00000152926	ZNF117	-3.78703	5.73972e-38	6.54211e-37	yes	down
ENSG00000197296	FITM2	2.16293	6.03863e-38	6.87812e-37	yes	up
ENSG00000131459	GFPT2	2.8758	6.5989e-38	7.51118e-37	yes	up
ENSG00000066322	ELOVL1	1.96905	7.33753e-38	8.34625e-37	yes	up
ENSG00000139200	PIANP	-2.91893	7.34964e-38	8.35435e-37	yes	down
ENSG00000130695	CEP85	-2.13031	7.37967e-38	8.38281e-37	yes	down
ENSG00000146243	IRAK1BP1	-2.22594	7.48022e-38	8.49127e-37	yes	down
ENSG00000081052	COL4A4	3.74708	7.61288e-38	8.63601e-37	yes	up
ENSG00000183018	SPNS2	-2.95973	9.38966e-38	1.06444e-36	yes	down
ENSG00000141965	FEM1A	-3.27818	9.9884e-38	1.13155e-36	yes	down
ENSG00000136982	DSCC1	-2.26882	1.00385e-37	1.13645e-36	yes	down
ENSG00000214595	EML6	-3.43783	1.06805e-37	1.20832e-36	yes	down
ENSG00000099994	SUSD2	4.71057	1.10288e-37	1.24688e-36	yes	up
ENSG00000178573	MAF	-4.45896	1.10913e-37	1.2531e-36	yes	down
ENSG00000180543	TSPYL5	-1.77821	1.16408e-37	1.3143e-36	yes	down
ENSG00000175711	B3GNTL1	-2.44166	1.20575e-37	1.36043e-36	yes	down
ENSG00000138759	FRAS1	4.50976	1.23954e-37	1.39762e-36	yes	up
ENSG00000188153	COL4A5	15.4158	1.28735e-37	1.45054e-36	yes	up
ENSG00000158089	GALNT14	2.41486	1.29027e-37	1.45285e-36	yes	up
ENSG00000115310	RTN4	1.76081	1.31314e-37	1.47761e-36	yes	up
ENSG00000185811	IKZF1	-15.2388	1.36042e-37	1.52979e-36	yes	down
ENSG00000116096	SPR	3.01825	1.3719e-37	1.54166e-36	yes	up
ENSG00000168003	SLC3A2	2.04712	1.47326e-37	1.65446e-36	yes	up
ENSG00000186350	RXRA	2.00692	1.57531e-37	1.76787e-36	yes	up
ENSG00000163930	BAP1	-1.73396	1.6358e-37	1.83453e-36	yes	down
ENSG00000127824	TUBA4A	4.24983	1.64197e-37	1.84021e-36	yes	up
ENSG00000133111	RFXAP	-2.7459	1.75829e-37	1.96927e-36	yes	down
ENSG00000100147	CCDC134	-3.06194	1.79262e-37	2.00637e-36	yes	down
ENSG00000138166	DUSP5	4.63407	1.79646e-37	2.00932e-36	yes	up
ENSG00000124406	ATP8A1	-3.63539	1.99095e-37	2.22538e-36	yes	down
ENSG00000196182	STK40	-2.37581	2.11804e-37	2.36585e-36	yes	down
ENSG00000077713	SLC25A43	2.15925	2.20885e-37	2.46565e-36	yes	up
ENSG00000124570	SERPINB6	13.3408	2.61024e-37	2.91176e-36	yes	up
ENSG00000138639	ARHGAP24	7.64921	2.82852e-37	3.15245e-36	yes	up
ENSG00000167861	HID1	2.77085	2.82977e-37	3.15245e-36	yes	up
ENSG00000172380	GNG12	11.179	2.84077e-37	3.16259e-36	yes	up
ENSG00000089094	KDM2B	-2.13596	2.88662e-37	3.2115e-36	yes	down
ENSG00000134748	PRPF38A	-1.74879	3.10784e-37	3.45533e-36	yes	down
ENSG00000124145	SDC4	15.1784	3.17452e-37	3.52712e-36	yes	up
ENSG00000204175	GPRIN2	10.8721	3.44618e-37	3.82643e-36	yes	up
ENSG00000160072	ATAD3B	-4.07055	3.46041e-37	3.83968e-36	yes	down
ENSG00000137802	MAPKBP1	-2.29979	3.48611e-37	3.86564e-36	yes	down
ENSG00000012124	CD22	7.42067	3.5161e-37	3.89631e-36	yes	up
ENSG00000099860	GADD45B	2.69942	3.85628e-37	4.27045e-36	yes	up
ENSG00000103723	AP3B2	-4.96518	3.8624e-37	4.27441e-36	yes	down
ENSG00000141448	GATA6	3.3432	4.00658e-37	4.43104e-36	yes	up
ENSG00000115594	IL1R1	10.169	4.151e-37	4.58773e-36	yes	up
ENSG00000148346	LCN2	15.6337	4.56972e-37	5.04556e-36	yes	up
ENSG00000168824	NSG1	-7.94938	4.57127e-37	5.04556e-36	yes	down
ENSG00000144455	SUMF1	2.39265	4.86521e-37	5.36647e-36	yes	up
ENSG00000116791	CRYZ	1.89899	5.24778e-37	5.78464e-36	yes	up
ENSG00000176907	C8orf4	15.4643	5.40603e-37	5.95517e-36	yes	up
ENSG00000196323	ZBTB44	-2.56613	5.89094e-37	6.48506e-36	yes	down
ENSG00000188385	JAKMIP3	4.50691	6.29821e-37	6.92886e-36	yes	up
ENSG00000145349	CAMK2D	2.40584	6.81746e-37	7.49518e-36	yes	up
ENSG00000162367	TAL1	-13.1014	6.90076e-37	7.58179e-36	yes	down
ENSG00000180398	MCFD2	2.17487	7.93607e-37	8.71356e-36	yes	up
ENSG00000196678	ERI2	7.94326	8.44209e-37	9.26308e-36	yes	up
ENSG00000176595	KBTBD11	-1.94404	8.4863e-37	9.3055e-36	yes	down
ENSG00000235162	C12orf75	1.98193	8.56361e-37	9.38412e-36	yes	up
ENSG00000137691	C11orf70	7.01253	9.79974e-37	1.07317e-35	yes	up
ENSG00000147138	GPR174	-15.1653	1.00973e-36	1.10503e-35	yes	down
ENSG00000218739	CEBPZOS	2.52732	1.1e-36	1.20304e-35	yes	up
ENSG00000108639	SYNGR2	2.65847	1.1501e-36	1.25701e-35	yes	up
ENSG00000128805	ARHGAP22	4.35886	1.21308e-36	1.32498e-35	yes	up
ENSG00000173898	SPTBN2	-2.15596	1.29939e-36	1.41832e-35	yes	down
ENSG00000185885	IFITM1	-3.41232	1.30572e-36	1.4243e-35	yes	down
ENSG00000144366	GULP1	15.1327	1.33092e-36	1.45085e-35	yes	up
ENSG00000143869	GDF7	5.00721	1.37311e-36	1.49587e-35	yes	up
ENSG00000150510	FAM124A	-2.50502	1.4277e-36	1.55432e-35	yes	down
ENSG00000176715	ACSF3	-2.25361	1.45309e-36	1.58094e-35	yes	down
ENSG00000164904	ALDH7A1	15.0894	1.5111e-36	1.64299e-35	yes	up
ENSG00000163191	S100A11	15.2657	1.64019e-36	1.78219e-35	yes	up
ENSG00000186998	EMID1	-3.31942	1.67016e-36	1.81358e-35	yes	down
ENSG00000167637	ZNF283	6.01433	1.83575e-36	1.99209e-35	yes	up
ENSG00000138378	STAT4	3.4143	1.84753e-36	2.00359e-35	yes	up
ENSG00000111269	CREBL2	2.2441	1.85341e-36	2.00865e-35	yes	up
ENSG00000065809	FAM107B	2.43283	1.87745e-36	2.0334e-35	yes	up
ENSG00000113384	GOLPH3	1.63086	1.99931e-36	2.16398e-35	yes	up
ENSG00000183918	SH2D1A	-14.9851	2.16242e-36	2.33902e-35	yes	down
ENSG00000103145	HCFC1R1	2.86626	2.17597e-36	2.35215e-35	yes	up
ENSG00000104760	FGL1	15.0999	2.28056e-36	2.46362e-35	yes	up
ENSG00000145860	RNF145	2.05201	2.39698e-36	2.58772e-35	yes	up
ENSG00000133142	TCEAL4	13.1551	2.44204e-36	2.63467e-35	yes	up
ENSG00000145777	TSLP	-5.39641	2.46752e-36	2.66045e-35	yes	down
ENSG00000171262	FAM98B	-2.00651	2.79398e-36	3.0105e-35	yes	down
ENSG00000142303	ADAMTS10	1.75321	2.8439e-36	3.06231e-35	yes	up
ENSG00000211772	TRBC2	-14.9764	2.85015e-36	3.06707e-35	yes	down
ENSG00000204179	PTPN20	4.88567	2.95431e-36	3.17712e-35	yes	up
ENSG00000163694	RBM47	15.0054	3.15786e-36	3.39383e-35	yes	up
ENSG00000119820	YIPF4	2.01312	3.18099e-36	3.4165e-35	yes	up
ENSG00000197380	DACT3	-4.68865	3.26537e-36	3.50489e-35	yes	down
ENSG00000157399	ARSE	15.0974	3.31483e-36	3.5557e-35	yes	up
ENSG00000182985	CADM1	2.38887	3.35379e-36	3.59518e-35	yes	up
ENSG00000197594	ENPP1	3.99189	3.42249e-36	3.66649e-35	yes	up
ENSG00000011422	PLAUR	2.34272	3.5486e-36	3.79916e-35	yes	up
ENSG00000105866	SP4	-2.50886	3.63765e-36	3.89201e-35	yes	down
ENSG00000084731	KIF3C	2.26104	3.70115e-36	3.95742e-35	yes	up
ENSG00000163739	CXCL1	15.0088	3.80758e-36	4.06862e-35	yes	up
ENSG00000197093	GAL3ST4	-3.54	3.98424e-36	4.25468e-35	yes	down
ENSG00000100292	HMOX1	13.233	4.00501e-36	4.27414e-35	yes	up
ENSG00000141506	PIK3R5	-9.37766	4.06856e-36	4.33919e-35	yes	down
ENSG00000179841	AKAP5	-3.27113	4.12201e-36	4.39341e-35	yes	down
ENSG00000069399	BCL3	9.04691	4.4347e-36	4.72367e-35	yes	up
ENSG00000128322	IGLL1	-15.0331	4.53536e-36	4.82782e-35	yes	down
ENSG00000160613	PCSK7	-2.43106	4.80221e-36	5.10864e-35	yes	down
ENSG00000198914	POU3F3	-3.73741	4.83533e-36	5.14061e-35	yes	down
ENSG00000153904	DDAH1	10.7331	5.50999e-36	5.85415e-35	yes	up
ENSG00000168350	DEGS2	4.30962	5.95337e-36	6.32121e-35	yes	up
ENSG00000099260	PALMD	10.7128	6.17856e-36	6.55616e-35	yes	up
ENSG00000075223	SEMA3C	15.1611	6.61986e-36	7.01999e-35	yes	up
ENSG00000155093	PTPRN2	-2.99929	6.7297e-36	7.13195e-35	yes	down
ENSG00000254470	AP5B1	-1.9766	6.82163e-36	7.2248e-35	yes	down
ENSG00000005108	THSD7A	9.99872	6.85857e-36	7.25934e-35	yes	up
ENSG00000065989	PDE4A	-1.97097	6.91584e-36	7.31533e-35	yes	down
ENSG00000121236	TRIM6	10.6804	7.20566e-36	7.61708e-35	yes	up
ENSG00000173611	SCAI	-2.70466	8.01425e-36	8.46651e-35	yes	down
ENSG00000157168	NRG1	15.0448	8.09904e-36	8.55069e-35	yes	up
ENSG00000159714	ZDHHC1	9.78899	8.42871e-36	8.89314e-35	yes	up
ENSG00000141232	TOB1	2.97551	8.77454e-36	9.25219e-35	yes	up
ENSG00000152192	POU4F1	-3.13044	9.44535e-36	9.95326e-35	yes	down
ENSG00000120696	KBTBD7	-2.24715	1.03938e-35	1.09458e-34	yes	down
ENSG00000050820	BCAR1	14.9415	1.0568e-35	1.11223e-34	yes	up
ENSG00000061676	NCKAP1	2.58505	1.12445e-35	1.18268e-34	yes	up
ENSG00000186529	CYP4F3	14.8418	1.17598e-35	1.2361e-34	yes	up
ENSG00000068024	HDAC4	-2.35084	1.22282e-35	1.28454e-34	yes	down
ENSG00000184903	IMMP2L	2.46724	1.25056e-35	1.31285e-34	yes	up
ENSG00000162976	PQLC3	2.04362	1.26677e-35	1.32904e-34	yes	up
ENSG00000134590	FAM127A	15.0202	1.27802e-35	1.34e-34	yes	up
ENSG00000188064	WNT7B	13.0517	1.3173e-35	1.38033e-34	yes	up
ENSG00000217236	SP9	3.48038	1.38835e-35	1.45387e-34	yes	up
ENSG00000162426	SLC45A1	2.99908	1.41267e-35	1.47841e-34	yes	up
ENSG00000134504	KCTD1	2.16411	1.45932e-35	1.52627e-34	yes	up
ENSG00000164430	MB21D1	7.0903	1.48497e-35	1.55213e-34	yes	up
ENSG00000106144	CASP2	-2.51001	1.51368e-35	1.58116e-34	yes	down
ENSG00000164867	NOS3	-7.92278	1.51742e-35	1.58407e-34	yes	down
ENSG00000091583	APOH	12.9871	1.57147e-35	1.63948e-34	yes	up
ENSG00000160145	KALRN	2.39565	1.61348e-35	1.68225e-34	yes	up
ENSG00000186871	ERCC6L	-2.18134	1.68155e-35	1.75214e-34	yes	down
ENSG00000182600	C2orf82	4.88752	1.77379e-35	1.8471e-34	yes	up
ENSG00000187446	CHP1	1.93004	1.79722e-35	1.87033e-34	yes	up
ENSG00000186204	CYP4F12	4.35889	1.90363e-35	1.97985e-34	yes	up
ENSG00000142046	TMEM91	2.78547	1.99619e-35	2.07482e-34	yes	up
ENSG00000138829	FBN2	15.0907	2.00152e-35	2.07907e-34	yes	up
ENSG00000110031	LPXN	-2.41644	2.03072e-35	2.10809e-34	yes	down
ENSG00000105711	SCN1B	4.22086	2.11473e-35	2.19395e-34	yes	up
ENSG00000103540	CCP110	-2.47766	2.20104e-35	2.28208e-34	yes	down
ENSG00000183307	CECR6	-5.77506	2.22739e-35	2.30797e-34	yes	down
ENSG00000274752	TRBV12-3	-14.8887	2.23426e-35	2.31366e-34	yes	down
ENSG00000154188	ANGPT1	5.99205	2.49846e-35	2.58566e-34	yes	up
ENSG00000176597	B3GNT5	4.26496	2.60476e-35	2.69399e-34	yes	up
ENSG00000196387	ZNF140	7.06614	2.67601e-35	2.76598e-34	yes	up
ENSG00000102606	ARHGEF7	-1.94683	2.73412e-35	2.8243e-34	yes	down
ENSG00000008311	AASS	-5.28537	2.82257e-35	2.91388e-34	yes	down
ENSG00000164626	KCNK5	2.21542	2.86334e-35	2.95414e-34	yes	up
ENSG00000067064	IDI1	1.81334	2.8804e-35	2.96992e-34	yes	up
ENSG00000151725	CENPU	-2.22693	2.95026e-35	3.04008e-34	yes	down
ENSG00000116005	PCYOX1	2.22223	3.06596e-35	3.15736e-34	yes	up
ENSG00000131669	NINJ1	2.63956	3.0709e-35	3.1605e-34	yes	up
ENSG00000171155	C1GALT1C1	2.53583	3.19417e-35	3.28534e-34	yes	up
ENSG00000065154	OAT	1.89496	3.3296e-35	3.42254e-34	yes	up
ENSG00000176485	PLA2G16	12.8538	3.38849e-35	3.48095e-34	yes	up
ENSG00000184719	RNLS	7.25515	3.40554e-35	3.49631e-34	yes	up
ENSG00000168961	LGALS9	-2.66892	3.85194e-35	3.95219e-34	yes	down
ENSG00000180370	PAK2	-2.05358	3.92711e-35	4.02685e-34	yes	down
ENSG00000143033	MTF2	-2.18059	4.11102e-35	4.21286e-34	yes	down
ENSG00000083444	PLOD1	2.35832	4.42616e-35	4.53302e-34	yes	up
ENSG00000137834	SMAD6	1.94026	4.65138e-35	4.76021e-34	yes	up
ENSG00000170608	FOXA3	4.66325	4.65367e-35	4.76021e-34	yes	up
ENSG00000133639	BTG1	2.90437	4.8232e-35	4.93061e-34	yes	up
ENSG00000170017	ALCAM	2.54611	4.85665e-35	4.96178e-34	yes	up
ENSG00000159228	CBR1	14.9228	4.88501e-35	4.98772e-34	yes	up
ENSG00000136379	ABHD17C	2.10877	4.89883e-35	4.99635e-34	yes	up
ENSG00000106686	SPATA6L	3.78674	4.89943e-35	4.99635e-34	yes	up
ENSG00000115216	NRBP1	2.03447	5.08999e-35	5.18752e-34	yes	up
ENSG00000157873	TNFRSF14	-7.14556	5.19271e-35	5.28899e-34	yes	down
ENSG00000124098	FAM210B	1.76974	5.41633e-35	5.5134e-34	yes	up
ENSG00000125388	GRK4	-2.49561	5.65016e-35	5.74793e-34	yes	down
ENSG00000114631	PODXL2	5.36431	5.66058e-35	5.75504e-34	yes	up
ENSG00000137124	ALDH1B1	14.6972	6.05002e-35	6.14724e-34	yes	up
ENSG00000116985	BMP8B	1.99409	7.14737e-35	7.25783e-34	yes	up
ENSG00000174718	KIAA1551	-3.41397	7.37212e-35	7.48152e-34	yes	down
ENSG00000009790	TRAF3IP3	-10.6647	7.68431e-35	7.79362e-34	yes	down
ENSG00000049245	VAMP3	1.66417	7.9964e-35	8.10525e-34	yes	up
ENSG00000154529	CNTNAP3B	14.8112	8.31963e-35	8.42778e-34	yes	up
ENSG00000186522	2022-09-10	14.6703	8.32548e-35	8.42861e-34	yes	up
ENSG00000177614	PGBD5	-8.16208	8.8439e-35	8.94804e-34	yes	down
ENSG00000274523	WBSCR16	2.33419	9.84738e-35	9.95733e-34	yes	up
ENSG00000166450	PRTG	8.66347	1.0008e-34	1.01136e-33	yes	up
ENSG00000167767	KRT80	12.9089	1.01746e-34	1.02758e-33	yes	up
ENSG00000115687	PASK	-1.87924	1.02453e-34	1.0341e-33	yes	down
ENSG00000197381	ADARB1	-3.0738	1.10898e-34	1.11866e-33	yes	down
ENSG00000104537	ANXA13	14.9391	1.17203e-34	1.18155e-33	yes	up
ENSG00000176208	ATAD5	-2.33864	1.23057e-34	1.23982e-33	yes	down
ENSG00000197536	C5orf56	-4.00355	1.26591e-34	1.27466e-33	yes	down
ENSG00000276180	HIST1H4I	4.12073	1.29818e-34	1.30636e-33	yes	up
ENSG00000127838	PNKD	2.71789	1.49143e-34	1.49993e-33	yes	up
ENSG00000165169	DYNLT3	14.5827	1.54872e-34	1.55662e-33	yes	up
ENSG00000100599	RIN3	2.2195	1.55516e-34	1.56215e-33	yes	up
ENSG00000158865	SLC5A11	6.86338	1.59885e-34	1.60508e-33	yes	up
ENSG00000132561	MATN2	3.16849	1.67407e-34	1.67958e-33	yes	up
ENSG00000170006	TMEM154	-9.18338	1.7076e-34	1.7122e-33	yes	down
ENSG00000005249	PRKAR2B	-3.27239	1.72631e-34	1.72992e-33	yes	down
ENSG00000155961	RAB39B	-3.97828	1.73811e-34	1.74071e-33	yes	down
ENSG00000240771	ARHGEF25	3.44037	1.75596e-34	1.75753e-33	yes	up
ENSG00000006611	USH1C	14.735	1.78305e-34	1.78358e-33	yes	up
ENSG00000171928	TVP23B	1.90442	1.83936e-34	1.83881e-33	yes	up
ENSG00000211456	SACM1L	-1.95568	1.93595e-34	1.93422e-33	yes	down
ENSG00000086827	ZW10	-1.76406	2.2213e-34	2.21799e-33	yes	down
ENSG00000184363	PKP3	12.8238	2.29543e-34	2.29064e-33	yes	up
ENSG00000134321	RSAD2	-7.32507	2.63112e-34	2.62408e-33	yes	down
ENSG00000154639	CXADR	2.31702	2.77829e-34	2.7692e-33	yes	up
ENSG00000105245	NUMBL	1.78883	2.78552e-34	2.77475e-33	yes	up
ENSG00000170502	NUDT9	2.04787	2.88313e-34	2.87028e-33	yes	up
ENSG00000143842	SOX13	3.05382	3.00468e-34	2.98951e-33	yes	up
ENSG00000122574	WIPF3	9.30243	3.1931e-34	3.1751e-33	yes	up
ENSG00000163257	DCAF16	-2.324	3.42413e-34	3.40281e-33	yes	down
ENSG00000198131	ZNF544	3.28434	3.46721e-34	3.44357e-33	yes	up
ENSG00000188554	NBR1	1.97036	3.78221e-34	3.7542e-33	yes	up
ENSG00000106351	AGFG2	2.73946	3.83544e-34	3.80478e-33	yes	up
ENSG00000092853	CLSPN	-3.35596	3.87325e-34	3.84002e-33	yes	down
ENSG00000125398	SOX9	14.513	4.13744e-34	4.09952e-33	yes	up
ENSG00000178075	GRAMD1C	-2.89188	4.18514e-34	4.14432e-33	yes	down
ENSG00000205403	CFI	14.7637	4.7361e-34	4.68714e-33	yes	up
ENSG00000109089	CDR2L	2.19809	5.3267e-34	5.26853e-33	yes	up
ENSG00000197712	FAM114A1	14.4637	6.12326e-34	6.05282e-33	yes	up
ENSG00000204172	AGAP9	3.36097	6.16587e-34	6.09134e-33	yes	up
ENSG00000105852	PON3	14.5674	6.50768e-34	6.42523e-33	yes	up
ENSG00000183137	CEP57L1	-2.26187	6.56243e-34	6.47547e-33	yes	down
ENSG00000157349	DDX19B	3.94607	6.87364e-34	6.77857e-33	yes	up
ENSG00000151917	BEND6	-3.58478	7.24084e-34	7.13649e-33	yes	down
ENSG00000185619	PCGF3	-1.71488	7.47477e-34	7.36272e-33	yes	down
ENSG00000173805	HAP1	6.3408	7.52587e-34	7.40869e-33	yes	up
ENSG00000100300	TSPO	12.7647	7.68922e-34	7.56506e-33	yes	up
ENSG00000164733	CTSB	2.5763	7.82256e-34	7.69172e-33	yes	up
ENSG00000100228	RAB36	3.8935	8.9581e-34	8.80311e-33	yes	up
ENSG00000196460	RFX8	-14.4096	8.99804e-34	8.83718e-33	yes	down
ENSG00000107485	GATA3	-2.44267	9.3253e-34	9.15322e-33	yes	down
ENSG00000169129	AFAP1L2	2.48003	9.56402e-34	9.38204e-33	yes	up
ENSG00000144824	PHLDB2	3.37411	9.6413e-34	9.45231e-33	yes	up
ENSG00000070950	RAD18	-2.09241	9.71259e-34	9.51664e-33	yes	down
ENSG00000093009	CDC45	-2.28543	9.82612e-34	9.62225e-33	yes	down
ENSG00000141905	NFIC	1.76145	9.87129e-34	9.66084e-33	yes	up
ENSG00000075275	CELSR1	2.52686	9.93066e-34	9.71326e-33	yes	up
ENSG00000169299	PGM2	-1.86261	1.01921e-33	9.96317e-33	yes	down
ENSG00000163072	NOSTRIN	2.73478	1.06083e-33	1.0364e-32	yes	up
ENSG00000160685	ZBTB7B	4.67151	1.08848e-33	1.06279e-32	yes	up
ENSG00000147394	ZNF185	3.96118	1.09547e-33	1.069e-32	yes	up
ENSG00000178222	RNF212	-2.06809	1.15232e-33	1.12381e-32	yes	down
ENSG00000089159	PXN	2.14075	1.15857e-33	1.12925e-32	yes	up
ENSG00000170892	TSEN34	2.0684	1.24221e-33	1.21008e-32	yes	up
ENSG00000133135	RNF128	14.4866	1.27536e-33	1.24164e-32	yes	up
ENSG00000239697	TNFSF12	4.36172	1.28395e-33	1.24928e-32	yes	up
ENSG00000132199	ENOSF1	-1.77004	1.38372e-33	1.34558e-32	yes	down
ENSG00000169021	UQCRFS1	2.68691	1.44707e-33	1.40636e-32	yes	up
ENSG00000025434	NR1H3	2.66127	1.5518e-33	1.50727e-32	yes	up
ENSG00000088367	EPB41L1	2.4072	1.61934e-33	1.57196e-32	yes	up
ENSG00000196353	CPNE4	9.08102	1.73327e-33	1.68158e-32	yes	up
ENSG00000086289	EPDR1	1.65764	2.12491e-33	2.06035e-32	yes	up
ENSG00000146910	CNPY1	-5.85544	2.25058e-33	2.18095e-32	yes	down
ENSG00000139133	ALG10	-2.26055	2.28525e-33	2.21326e-32	yes	down
ENSG00000160185	UBASH3A	-9.20976	2.33401e-33	2.25789e-32	yes	down
ENSG00000118523	CTGF	14.6322	2.33403e-33	2.25789e-32	yes	up
ENSG00000178623	GPR35	3.52613	2.46931e-33	2.38738e-32	yes	up
ENSG00000137968	SLC44A5	-2.52715	2.5919e-33	2.50446e-32	yes	down
ENSG00000174306	ZHX3	-2.34329	2.72502e-33	2.63157e-32	yes	down
ENSG00000149503	INCENP	-2.25838	2.91447e-33	2.8129e-32	yes	down
ENSG00000090776	EFNB1	2.21846	3.03077e-33	2.92347e-32	yes	up
ENSG00000144063	MALL	14.3386	3.12501e-33	3.01263e-32	yes	up
ENSG00000205571	SMN2	3.58643	3.24291e-33	3.12449e-32	yes	up
ENSG00000165102	HGSNAT	1.82643	3.28666e-33	3.16482e-32	yes	up
ENSG00000108691	CCL2	14.2904	3.45478e-33	3.32481e-32	yes	up
ENSG00000126247	CAPNS1	2.56927	3.47052e-33	3.33804e-32	yes	up
ENSG00000146678	IGFBP1	14.5042	3.53608e-33	3.39914e-32	yes	up
ENSG00000176490	DIRAS1	5.40736	3.91225e-33	3.75859e-32	yes	up
ENSG00000137449	CPEB2	3.12093	3.94986e-33	3.79144e-32	yes	up
ENSG00000104388	RAB2A	1.83861	3.95097e-33	3.79144e-32	yes	up
ENSG00000145675	PIK3R1	-2.23617	4.11838e-33	3.94983e-32	yes	down
ENSG00000104213	PDGFRL	4.35711	4.2983e-33	4.12003e-32	yes	up
ENSG00000135677	GNS	1.94315	4.60921e-33	4.41551e-32	yes	up
ENSG00000140262	TCF12	-2.46039	4.77215e-33	4.569e-32	yes	down
ENSG00000164061	BSN	-3.01965	4.91263e-33	4.70081e-32	yes	down
ENSG00000145649	GZMA	-14.292	5.01215e-33	4.7933e-32	yes	down
ENSG00000151067	CACNA1C	-7.70472	5.31596e-33	5.08095e-32	yes	down
ENSG00000149289	ZC3H12C	9.44035	5.35327e-33	5.11369e-32	yes	up
ENSG00000153157	SYCP2L	3.55603	5.58605e-33	5.33301e-32	yes	up
ENSG00000119125	GDA	14.2936	5.95066e-33	5.67786e-32	yes	up
ENSG00000110987	BCL7A	-2.2441	6.06892e-33	5.78741e-32	yes	down
ENSG00000213020	ZNF611	-2.51281	6.24563e-33	5.95253e-32	yes	down
ENSG00000172239	PAIP1	1.74487	6.26324e-33	5.96593e-32	yes	up
ENSG00000081320	STK17B	-2.67144	6.36304e-33	6.05754e-32	yes	down
ENSG00000167286	CD3D	-14.2377	6.50028e-33	6.18299e-32	yes	down
ENSG00000139737	SLAIN1	-2.58058	6.5022e-33	6.18299e-32	yes	down
ENSG00000172954	LCLAT1	2.03997	7.53916e-33	7.16498e-32	yes	up
ENSG00000134198	TSPAN2	-3.26091	7.55457e-33	7.17555e-32	yes	down
ENSG00000196437	ZNF569	-2.61618	8.72872e-33	8.28611e-32	yes	down
ENSG00000144354	CDCA7	-2.17295	8.85081e-33	8.39725e-32	yes	down
ENSG00000156535	CD109	14.4022	9.34739e-33	8.86336e-32	yes	up
ENSG00000134871	COL4A2	10.4575	9.46743e-33	8.9721e-32	yes	up
ENSG00000172725	CORO1B	2.39497	9.53708e-33	9.033e-32	yes	up
ENSG00000166415	WDR72	14.2716	9.65477e-33	9.1393e-32	yes	up
ENSG00000121068	TBX2	6.13471	9.95642e-33	9.41952e-32	yes	up
ENSG00000138311	ZNF365	-3.25417	1.00989e-32	9.54896e-32	yes	down
ENSG00000173905	GOLIM4	14.2398	1.01405e-32	9.58286e-32	yes	up
ENSG00000160219	GAB3	-6.82655	1.05505e-32	9.96466e-32	yes	down
ENSG00000122986	HVCN1	-4.51155	1.08408e-32	1.02332e-31	yes	down
ENSG00000160654	CD3G	-14.1604	1.09894e-32	1.03676e-31	yes	down
ENSG00000165171	WBSCR27	4.61904	1.11362e-32	1.05001e-31	yes	up
ENSG00000152291	TGOLN2	1.93808	1.1304e-32	1.06523e-31	yes	up
ENSG00000164841	TMEM74	-3.81569	1.14063e-32	1.07427e-31	yes	down
ENSG00000172572	PDE3A	14.3008	1.15765e-32	1.08969e-31	yes	up
ENSG00000182197	EXT1	1.63868	1.22888e-32	1.15609e-31	yes	up
ENSG00000186395	KRT10	3.09018	1.34083e-32	1.2607e-31	yes	up
ENSG00000125637	PSD4	-2.31901	1.43766e-32	1.35098e-31	yes	down
ENSG00000175662	TOM1L2	1.9038	1.47224e-32	1.3827e-31	yes	up
ENSG00000104312	RIPK2	12.3278	1.57036e-32	1.47402e-31	yes	up
ENSG00000151240	DIP2C	2.44347	1.84544e-32	1.73127e-31	yes	up
ENSG00000107897	ACBD5	1.96757	1.90945e-32	1.79031e-31	yes	up
ENSG00000103037	SETD6	3.7768	1.912e-32	1.7917e-31	yes	up
ENSG00000144355	DLX1	-2.99119	1.94722e-32	1.82368e-31	yes	down
ENSG00000164100	NDST3	-12.3681	2.26144e-32	2.11678e-31	yes	down
ENSG00000118922	KLF12	-2.98001	2.26391e-32	2.11791e-31	yes	down
ENSG00000162817	C1orf115	14.2281	2.32082e-32	2.16994e-31	yes	up
ENSG00000135414	GDF11	-2.10793	2.57914e-32	2.41012e-31	yes	down
ENSG00000147231	CXorf57	-2.18875	2.58234e-32	2.41177e-31	yes	down
ENSG00000159263	SIM2	4.74994	2.60888e-32	2.4352e-31	yes	up
ENSG00000120211	INSL4	14.302	2.69908e-32	2.51799e-31	yes	up
ENSG00000261652	C15orf65	4.61022	2.83609e-32	2.64433e-31	yes	up
ENSG00000167930	FAM234A	2.81988	2.8692e-32	2.67372e-31	yes	up
ENSG00000100600	LGMN	2.30564	2.92009e-32	2.71963e-31	yes	up
ENSG00000186187	ZNRF1	-1.92249	3.12703e-32	2.91013e-31	yes	down
ENSG00000147416	ATP6V1B2	-1.76306	3.1281e-32	2.91013e-31	yes	down
ENSG00000112096	SOD2	2.14208	3.13191e-32	2.91205e-31	yes	up
ENSG00000205208	C4orf46	-2.17673	3.22817e-32	2.99989e-31	yes	down
ENSG00000160050	CCDC28B	-2.62398	3.38232e-32	3.14139e-31	yes	down
ENSG00000164294	GPX8	14.089	3.38906e-32	3.14591e-31	yes	up
ENSG00000114315	HES1	3.66099	3.53348e-32	3.27815e-31	yes	up
ENSG00000139946	PELI2	-2.69712	3.71544e-32	3.44506e-31	yes	down
ENSG00000156136	DCK	-2.03302	3.80331e-32	3.52458e-31	yes	down
ENSG00000146166	LGSN	14.0437	4.15801e-32	3.85116e-31	yes	up
ENSG00000250479	CHCHD10	3.51667	4.46563e-32	4.13379e-31	yes	up
ENSG00000093000	NUP50	-2.20424	4.5014e-32	4.1646e-31	yes	down
ENSG00000106689	LHX2	4.08246	5.07029e-32	4.68834e-31	yes	up
ENSG00000181513	ACBD4	2.93896	5.09279e-32	4.70655e-31	yes	up
ENSG00000166130	IKBIP	2.15004	5.23057e-32	4.83122e-31	yes	up
ENSG00000196422	PPP1R26	14.0299	5.29138e-32	4.88469e-31	yes	up
ENSG00000134508	CABLES1	1.99947	5.43843e-32	5.01767e-31	yes	up
ENSG00000018189	RUFY3	-2.23001	5.5948e-32	5.1591e-31	yes	down
ENSG00000198520	C1orf228	4.1007	5.84424e-32	5.38615e-31	yes	up
ENSG00000124784	RIOK1	-1.89783	5.95469e-32	5.48493e-31	yes	down
ENSG00000155090	KLF10	2.22892	6.08851e-32	5.60511e-31	yes	up
ENSG00000133561	GIMAP6	-14.0272	6.14783e-32	5.65661e-31	yes	down
ENSG00000104321	TRPA1	9.03897	6.16758e-32	5.67167e-31	yes	up
ENSG00000159335	PTMS	3.36217	6.2881e-32	5.77933e-31	yes	up
ENSG00000183873	SCN5A	-3.73671	6.30273e-32	5.7896e-31	yes	down
ENSG00000115944	COX7A2L	2.38138	6.4541e-32	5.9254e-31	yes	up
ENSG00000104419	NDRG1	3.45541	6.80061e-32	6.2401e-31	yes	up
ENSG00000100626	GALNT16	5.16165	6.94927e-32	6.37302e-31	yes	up
ENSG00000068615	REEP1	-2.6127	7.05792e-32	6.46911e-31	yes	down
ENSG00000182195	LDOC1	14.0397	7.41972e-32	6.79702e-31	yes	up
ENSG00000117586	TNFSF4	-6.24314	7.53115e-32	6.89533e-31	yes	down
ENSG00000124313	IQSEC2	9.18654	7.54868e-32	6.9076e-31	yes	up
ENSG00000102109	PCSK1N	14.3522	7.64703e-32	6.99378e-31	yes	up
ENSG00000166908	PIP4K2C	1.69744	8.01589e-32	7.32713e-31	yes	up
ENSG00000166741	NNMT	14.1912	8.10439e-32	7.40398e-31	yes	up
ENSG00000041353	RAB27B	3.78034	8.53186e-32	7.79026e-31	yes	up
ENSG00000185252	ZNF74	-1.94062	9.32834e-32	8.51287e-31	yes	down
ENSG00000132485	ZRANB2	-1.99154	9.43878e-32	8.60897e-31	yes	down
ENSG00000162878	PKDCC	13.9619	9.53509e-32	8.69208e-31	yes	up
ENSG00000138678	GPAT3	2.18466	1.0104e-31	9.20567e-31	yes	up
ENSG00000106397	PLOD3	2.22724	1.0385e-31	9.45652e-31	yes	up
ENSG00000100889	PCK2	1.83592	1.10572e-31	1.00632e-30	yes	up
ENSG00000181804	SLC9A9	-4.03242	1.16342e-31	1.05826e-30	yes	down
ENSG00000239305	RNF103	1.95408	1.1652e-31	1.0593e-30	yes	up
ENSG00000077984	CST7	-6.66721	1.2741e-31	1.15768e-30	yes	down
ENSG00000136810	TXN	2.91755	1.31435e-31	1.1936e-30	yes	up
ENSG00000174125	TLR1	4.457	1.38301e-31	1.25527e-30	yes	up
ENSG00000114757	PEX5L	-3.89555	1.41652e-31	1.28499e-30	yes	down
ENSG00000085871	MGST2	14.175	1.42523e-31	1.2922e-30	yes	up
ENSG00000119714	GPR68	-3.18793	1.52724e-31	1.38393e-30	yes	down
ENSG00000004864	SLC25A13	3.03186	1.53405e-31	1.38935e-30	yes	up
ENSG00000172985	SH3RF3	-5.80957	1.61703e-31	1.46371e-30	yes	down
ENSG00000166860	ZBTB39	-2.74417	1.70052e-31	1.53845e-30	yes	down
ENSG00000123364	HOXC13	2.96158	1.79155e-31	1.61993e-30	yes	up
ENSG00000184588	PDE4B	13.9667	1.80952e-31	1.63531e-30	yes	up
ENSG00000136732	GYPC	-14.0009	1.89019e-31	1.70728e-30	yes	down
ENSG00000006047	YBX2	-2.97862	1.90686e-31	1.72141e-30	yes	down
ENSG00000121900	TMEM54	3.6869	1.91089e-31	1.72412e-30	yes	up
ENSG00000170962	PDGFD	13.928	1.97719e-31	1.78298e-30	yes	up
ENSG00000177301	KCNA2	-5.27842	1.99183e-31	1.79522e-30	yes	down
ENSG00000122863	CHST3	13.9411	2.03551e-31	1.8336e-30	yes	up
ENSG00000227471	AKR1B15	13.8862	2.04258e-31	1.83898e-30	yes	up
ENSG00000183098	GPC6	14.0104	2.05995e-31	1.85362e-30	yes	up
ENSG00000167525	PROCA1	3.21296	2.0927e-31	1.88208e-30	yes	up
ENSG00000174371	EXO1	-2.25025	2.10088e-31	1.88842e-30	yes	down
ENSG00000152492	CCDC50	13.9509	2.17668e-31	1.95551e-30	yes	up
ENSG00000148584	A1CF	13.896	2.36888e-31	2.12704e-30	yes	up
ENSG00000122694	GLIPR2	-2.09017	2.3982e-31	2.15221e-30	yes	down
ENSG00000137078	SIT1	-13.9155	2.40279e-31	2.15518e-30	yes	down
ENSG00000138207	RBP4	14.2416	2.43692e-31	2.18462e-30	yes	up
ENSG00000075218	GTSE1	-1.65376	2.48754e-31	2.22881e-30	yes	down
ENSG00000132669	RIN2	9.1225	2.50658e-31	2.24467e-30	yes	up
ENSG00000164237	CMBL	13.8891	2.61206e-31	2.33787e-30	yes	up
ENSG00000246705	H2AFJ	14.0455	2.65818e-31	2.37788e-30	yes	up
ENSG00000157216	SSBP3	-2.57935	2.89179e-31	2.58548e-30	yes	down
ENSG00000113263	ITK	-13.8603	3.02098e-31	2.69955e-30	yes	down
ENSG00000181481	RNF135	13.8838	3.0281e-31	2.70447e-30	yes	up
ENSG00000113916	BCL6	3.44353	3.07612e-31	2.74589e-30	yes	up
ENSG00000275410	HNF1B	12.0196	3.38651e-31	3.02135e-30	yes	up
ENSG00000134824	FADS2	2.31186	3.3983e-31	3.03026e-30	yes	up
ENSG00000137310	TCF19	-2.35297	3.44074e-31	3.06647e-30	yes	down
ENSG00000134072	CAMK1	3.71756	3.58919e-31	3.19707e-30	yes	up
ENSG00000143416	SELENBP1	13.9981	3.64827e-31	3.24797e-30	yes	up
ENSG00000099942	CRKL	-1.82313	3.66142e-31	3.25795e-30	yes	down
ENSG00000118508	RAB32	13.9415	3.74979e-31	3.33481e-30	yes	up
ENSG00000166033	HTRA1	13.8408	3.80436e-31	3.38154e-30	yes	up
ENSG00000112245	PTP4A1	1.84185	3.91588e-31	3.47883e-30	yes	up
ENSG00000254827	SLC22A18AS	6.52491	3.93297e-31	3.49216e-30	yes	up
ENSG00000178882	FAM101A	-7.3799	4.10689e-31	3.64465e-30	yes	down
ENSG00000144218	AFF3	-13.7999	4.32072e-31	3.83238e-30	yes	down
ENSG00000060558	GNA15	-12.0236	4.40749e-31	3.90727e-30	yes	down
ENSG00000128283	CDC42EP1	14.0425	4.70218e-31	4.16632e-30	yes	up
ENSG00000163888	CAMK2N2	-4.99749	4.70946e-31	4.17056e-30	yes	down
ENSG00000099954	CECR2	-4.92697	4.74281e-31	4.19787e-30	yes	down
ENSG00000106714	CNTNAP3	12.3571	4.77523e-31	4.22434e-30	yes	up
ENSG00000177570	SAMD12	-2.88614	4.99411e-31	4.41564e-30	yes	down
ENSG00000198642	KLHL9	13.9094	5.03574e-31	4.4501e-30	yes	up
ENSG00000116117	PARD3B	2.8507	5.10622e-31	4.51e-30	yes	up
ENSG00000129250	KIF1C	1.62658	5.21452e-31	4.60323e-30	yes	up
ENSG00000140368	PSTPIP1	-6.24264	5.39206e-31	4.75745e-30	yes	down
ENSG00000109084	TMEM97	1.81105	5.58541e-31	4.92545e-30	yes	up
ENSG00000197299	BLM	-2.2236	5.95615e-31	5.24962e-30	yes	down
ENSG00000146242	TPBG	3.02867	6.15078e-31	5.41831e-30	yes	up
ENSG00000197702	PARVA	13.7924	6.27814e-31	5.5276e-30	yes	up
ENSG00000140043	PTGR2	1.94085	6.48597e-31	5.70758e-30	yes	up
ENSG00000074964	ARHGEF10L	13.8058	6.75108e-31	5.93776e-30	yes	up
ENSG00000129173	E2F8	-2.95236	6.78645e-31	5.96574e-30	yes	down
ENSG00000188070	C11orf95	-1.8138	7.00815e-31	6.1574e-30	yes	down
ENSG00000005486	RHBDD2	1.97053	7.32115e-31	6.42903e-30	yes	up
ENSG00000102181	CD99L2	2.17574	7.39671e-31	6.49198e-30	yes	up
ENSG00000064601	CTSA	2.4791	7.43734e-31	6.52422e-30	yes	up
ENSG00000162627	SNX7	13.7819	9.35019e-31	8.19793e-30	yes	up
ENSG00000171174	RBKS	3.63236	1.03676e-30	9.08517e-30	yes	up
ENSG00000183111	ARHGEF37	4.36943	1.0711e-30	9.38123e-30	yes	up
ENSG00000153822	KCNJ16	13.7195	1.10478e-30	9.67113e-30	yes	up
ENSG00000115677	HDLBP	1.44841	1.10757e-30	9.69054e-30	yes	up
ENSG00000136883	KIF12	13.8429	1.19969e-30	1.0491e-29	yes	up
ENSG00000161013	MGAT4B	2.18032	1.22989e-30	1.07495e-29	yes	up
ENSG00000183044	ABAT	-2.55124	1.27311e-30	1.11215e-29	yes	down
ENSG00000146374	RSPO3	13.7624	1.33535e-30	1.16591e-29	yes	up
ENSG00000204520	MICA	1.90001	1.37374e-30	1.1988e-29	yes	up
ENSG00000197020	ZNF100	-13.6929	1.4062e-30	1.22649e-29	yes	down
ENSG00000135476	ESPL1	-1.55125	1.45205e-30	1.26582e-29	yes	down
ENSG00000083642	PDS5B	-2.52814	1.4607e-30	1.2727e-29	yes	down
ENSG00000140853	NLRC5	-2.05873	1.51622e-30	1.32038e-29	yes	down
ENSG00000175354	PTPN2	-1.52062	1.6892e-30	1.47026e-29	yes	down
ENSG00000143476	DTL	-2.33714	1.71364e-30	1.49076e-29	yes	down
ENSG00000162775	RBM15	-2.42928	1.87194e-30	1.62763e-29	yes	down
ENSG00000028116	VRK2	2.84036	1.89369e-30	1.64568e-29	yes	up
ENSG00000117298	ECE1	1.7258	1.92739e-30	1.6741e-29	yes	up
ENSG00000263465	SRSF8	-1.63501	2.01617e-30	1.75031e-29	yes	down
ENSG00000244122	UGT1A7	13.7571	2.02255e-30	1.75494e-29	yes	up
ENSG00000046889	PREX2	-13.6472	2.04436e-30	1.77295e-29	yes	down
ENSG00000085563	ABCB1	13.8234	2.04571e-30	1.77319e-29	yes	up
ENSG00000137822	TUBGCP4	-2.10325	2.0477e-30	1.774e-29	yes	down
ENSG00000181544	FANCB	-2.51164	2.06493e-30	1.78801e-29	yes	down
ENSG00000143443	C1orf56	3.96248	2.10382e-30	1.82074e-29	yes	up
ENSG00000114923	SLC4A3	3.50114	2.12033e-30	1.83408e-29	yes	up
ENSG00000159307	SCUBE1	-6.23904	2.21515e-30	1.91511e-29	yes	down
ENSG00000113356	POLR3G	-2.86784	2.29493e-30	1.98208e-29	yes	down
ENSG00000138085	ATRAID	2.20566	2.29498e-30	1.98208e-29	yes	up
ENSG00000163082	SGPP2	4.9048	2.41507e-30	2.08416e-29	yes	up
ENSG00000188859	FAM78B	-4.29491	2.41566e-30	2.08416e-29	yes	down
ENSG00000010319	SEMA3G	-4.57421	2.41994e-30	2.08678e-29	yes	down
ENSG00000172578	KLHL6	-13.6244	2.51434e-30	2.16707e-29	yes	down
ENSG00000152443	ZNF776	-1.90739	2.52948e-30	2.17899e-29	yes	down
ENSG00000198538	ZNF28	-5.61068	2.56156e-30	2.2055e-29	yes	down
ENSG00000043462	LCP2	-13.6241	2.60755e-30	2.24394e-29	yes	down
ENSG00000129667	RHBDF2	2.82707	2.69123e-30	2.31476e-29	yes	up
ENSG00000120685	PROSER1	-2.19178	2.72687e-30	2.34421e-29	yes	down
ENSG00000166501	PRKCB	-13.7191	2.73709e-30	2.35179e-29	yes	down
ENSG00000196787	HIST1H2AG	3.96586	2.75856e-30	2.36903e-29	yes	up
ENSG00000137331	IER3	4.3115	2.8537e-30	2.44947e-29	yes	up
ENSG00000135245	HILPDA	2.43896	2.88131e-30	2.47191e-29	yes	up
ENSG00000081041	CXCL2	13.6652	2.97804e-30	2.55358e-29	yes	up
ENSG00000165215	CLDN3	4.99389	2.99871e-30	2.56906e-29	yes	up
ENSG00000156970	BUB1B	-2.20494	2.99915e-30	2.56906e-29	yes	down
ENSG00000105427	CNFN	4.6849	3.05862e-30	2.61866e-29	yes	up
ENSG00000165030	NFIL3	-1.70221	3.06359e-30	2.62158e-29	yes	down
ENSG00000108861	DUSP3	1.77931	3.15781e-30	2.70082e-29	yes	up
ENSG00000102996	MMP15	2.08678	3.25544e-30	2.7826e-29	yes	up
ENSG00000156011	PSD3	3.59094	3.25674e-30	2.7826e-29	yes	up
ENSG00000133466	C1QTNF6	2.77473	3.35473e-30	2.86485e-29	yes	up
ENSG00000166949	SMAD3	2.64395	3.38231e-30	2.88694e-29	yes	up
ENSG00000178562	CD28	-13.6005	3.55759e-30	3.035e-29	yes	down
ENSG00000176887	SOX11	-13.6144	3.60942e-30	3.07765e-29	yes	down
ENSG00000084733	RAB10	1.75468	3.67468e-30	3.1317e-29	yes	up
ENSG00000149177	PTPRJ	2.65553	3.71731e-30	3.16642e-29	yes	up
ENSG00000117791	2022-03-02	13.6593	3.8189e-30	3.25131e-29	yes	up
ENSG00000143458	GABPB2	-2.40433	4.01967e-30	3.4205e-29	yes	down
ENSG00000164530	PI16	-13.6664	4.04218e-30	3.43791e-29	yes	down
ENSG00000164627	KIF6	-4.83003	4.08435e-30	3.47201e-29	yes	down
ENSG00000114698	PLSCR4	13.6893	4.6911e-30	3.98577e-29	yes	up
ENSG00000092067	CEBPE	-13.9857	4.77858e-30	4.05804e-29	yes	down
ENSG00000067955	CBFB	-1.60262	4.81015e-30	4.08278e-29	yes	down
ENSG00000131409	LRRC4B	3.19882	5.07723e-30	4.30729e-29	yes	up
ENSG00000161395	PGAP3	2.93225	5.21082e-30	4.41839e-29	yes	up
ENSG00000197013	ZNF429	-8.74004	6.01357e-30	5.09648e-29	yes	down
ENSG00000197635	DPP4	5.49297	6.01783e-30	5.09751e-29	yes	up
ENSG00000126524	SBDS	2.06412	6.25989e-30	5.29987e-29	yes	up
ENSG00000198898	CAPZA2	1.63687	6.41134e-30	5.42535e-29	yes	up
ENSG00000147044	CASK	2.11919	6.41979e-30	5.42977e-29	yes	up
ENSG00000166848	TERF2IP	-1.4563	6.7117e-30	5.67379e-29	yes	down
ENSG00000087842	PIR	13.6518	6.91556e-30	5.84318e-29	yes	up
ENSG00000213516	RBMXL1	-1.9718	7.20931e-30	6.08831e-29	yes	down
ENSG00000135426	TESPA1	-13.5205	7.4585e-30	6.29557e-29	yes	down
ENSG00000103316	CRYM	4.17384	7.96647e-30	6.72095e-29	yes	up
ENSG00000184349	EFNA5	13.5162	8.33471e-30	7.02809e-29	yes	up
ENSG00000119888	EPCAM	13.6847	8.39423e-30	7.07472e-29	yes	up
ENSG00000115159	GPD2	13.5995	8.57421e-30	7.22277e-29	yes	up
ENSG00000170522	ELOVL6	1.96239	8.72101e-30	7.34274e-29	yes	up
ENSG00000104611	SH2D4A	13.5459	8.75873e-30	7.3708e-29	yes	up
ENSG00000104805	NUCB1	2.48427	8.938e-30	7.51789e-29	yes	up
ENSG00000169418	NPR1	5.72895	8.94364e-30	7.51885e-29	yes	up
ENSG00000115850	LCT	-6.37566	8.97194e-30	7.53886e-29	yes	down
ENSG00000099812	MISP	10.7954	9.21542e-30	7.73957e-29	yes	up
ENSG00000152455	SUV39H2	-1.86028	9.3549e-30	7.85277e-29	yes	down
ENSG00000158966	CACHD1	-2.65862	9.61625e-30	8.06812e-29	yes	down
ENSG00000127324	TSPAN8	13.6084	9.69239e-30	8.12792e-29	yes	up
[truncated: 15,784 more rows]
